# Supplementary material for: Variation in the AvrSr35 gene determines Sr35 resistance against wheat stem rust race Ug99
Source: Science. 2017 Dec 22;358(6370):1604–6. doi: 10.1126/science.aao7294 (PMC6518949; doi:10.1126/science.aao7294)
Supplement: Supplementary file 3 [file Science-358-1604-s3.xlsx]

## Sheet: Primer_list
Table S10. List of oligonucleotides used used for PCR and sequencing.
Primer name	Sequence	Experiment
s2351_1019_F	TTTTGTTGTATGTGACCGGTCTTG	AvrSr35 gene candidate PCR/sequencing
s2351_2055R	CCTTGTTCTTCAATCTCTTTTAGGAT	AvrSr35 gene candidate PCR/sequencing
s2351_1334_F	CACATCACCTGACACACTTCCTAC	AvrSr35 gene candidate PCR/sequencing
s2351_1374_F	ACTAAAGATATTTATTTTCATTCCAACCT	AvrSr35 gene candidate PCR/sequencing
s2351_3920R	TGGATTGAATATAATGGAATTTTGC	AvrSr35 gene candidate PCR/sequencing
s2351_1433_F	ATGTCACATCACTTTGGATTACGTAA	AvrSr35 gene candidate PCR/sequencing
s2351_3766R	TCACAATTTGCCTTCATGAACAT	AvrSr35 gene candidate PCR/sequencing
s2351_2027F	AAGATCCTAAAAGAGATTGAAGAACAAG	AvrSr35 gene candidate PCR/sequencing
s2351_3900R	TTTGCTTGAACATGATTTGATTATTC	AvrSr35 gene candidate PCR/sequencing
s2351_2178F	AATCCAAGACAAATCACCAAAACA	AvrSr35 gene candidate PCR/sequencing
s2351_2420F	TGCCAAAGTACAAATAGATGACCG	AvrSr35 gene candidate PCR/sequencing
s2351_3867R	AAAAGGATTTAACACACAAGGAATGA	AvrSr35 gene candidate PCR/sequencing
s2351_3161F	CAAGATGGAAGAAAATATGCTGAAT	AvrSr35 gene candidate PCR/sequencing
s2351_4090R	TGATGGTGGATTTCCTATATTTGAT	AvrSr35 gene candidate PCR/sequencing
s2351-1508F2	ATGGCCATGAGGAACTTTGCTGC	AvrSr35 protein synthesis (amplifies AvrSr35 ORF without signal peptide)
s2351-3766R	TCACAATTTGCCTTCATGAACAT	AvrSr35 protein synthesis (amplifies AvrSr35 ORF without signal peptide)
s2351_1508F2_attb1	GGGGACAAGTTTGTACAAAAAAGCAGGCTTCGCCATGAGGAACTTTGCTGC	Delivery of AvrSr35 into the wheat leaves using the EtHAn system
S2351_3766R_attb2	TCCGCCACCACCAACCACTTTGTACAAGAAAGCTGGGTACAATTTGCCTTCATGAACATT	Delivery of AvrSr35 into the wheat leaves using the EtHAn system
eYFP_C_seq_rev	CACGAACTCCAGCAGGACCATG	internal primer for sequencing eYFP
eYFP_N_seq_for	CTGGTCGAGCTGGACGGCGACG	Internal primer for sequencing eYFP
Seq_pEYFP_for	ATGACCATGATTACGCCAAGCTTGC	pEYFP vector primer for sequnceing Clone from Valent lab
Seq_pEYFP_rev	CCAGACAAGTTGGTAATGGTAGCGACC	pEYFP vector primer for sequnceing Clone from Valent lab
pIPKd004_for	GCAGATCATCAAGCTTATCGATACCGTCG	sequencing pIPKd004 insert
pIPKd004_rev	CGC AAG ACC GGC AAC AGG ATT C	sequencing pIPKd004 insert
attB1_Sr35_for	GGGGACAAGTTTGTACAAAAAAGCAGGCTACCATGGAGATTGCCATGGGGGCTATC	construction of Sr35-nEYFP and Sr35-cEYFP constructs
attB2_Sr35_rev	GGGGACCACTTTGTACAAGAAAGCTGGGTTCACCATATATCGAGGATGGGACGGTTG	construction of nEYFP-Sr35 and cEYFP-Sr35 constructs
attB1_nEYFP_for	GGGGACAAGTTTGTACAAAAAAGCAGGCTACCATGGTGAGCAAGGGCGAGGAG	consturction of nEYFP and nEYFP-Sr35 constructs
attB2_sh_nEYFP_rev	GTACAAGAAAGCTGGGTTTACATGATATAGACGTTGTGGCTGTTGTAGTTGTACTC	construction of nEYFP and Sr35-nEYFP constructs (short attB site)
attB2_ex_nEYFP_rev	GGGGACCACTTTGTACAAGAAAGCTGGGTTTACATGATATAGACGTTGTG	extention of nEYFP_rev attB site
attB1_cEYFP_for	GGGGACAAGTTTGTACAAAAAAGCAGGCTACCATGGCCGACAAGCAGAAGAACGG	construction of cEYFP and cEYFP-Sr35 constructs
attB2_cEYFP_rev	GGGGACCACTTTGTACAAGAAAGCTGGGTTTACTTGTACAGCTCGTCCATGCCGAG	consturction of cEYFP and Sr35-cEYFP constructs
nYFP-Sr35_link_for	GTACAACTACAACAGCCACAACGTCTATATCATGGAGATTGCCATGGGGGCTATC	construction of nEYFP-Sr35 construct
nYFP-Sr35_link_rev	GATAGCCCCCATGGCAATCTCCATGATATAGACGTTGTGGCTGTTGTAGTTGTACTCC	construction of nEYFP-Sr35 construct
cYFP-Sr35_link_for	CTCGGCATGGACGAGCTGTACAAGATGGAGATTGCCATGGGGGCTATC	construction of cEYFP-Sr35 construct
cYFP-Sr35_link_rev	GATAGCCCCCATGGCAATCTCCATCTTGTACAGCTCGTCCATGCCGAG	construction of cEYFP-Sr35 construct
Sr35-nYFP_link_for	CCCAACCGTCCCATCCTCGATATATGGATGGTGAGCAAGGGCGAGGAG	construction of Sr35-nYFP construct
Sr35-nYFP_link_rev	CTCCTCGCCCTTGCTCACCATCCATATATCGAGGATGGGACGGTTGGG	construction of Sr35-nYFP construct
Sr35-cYFP_link_for	CCCAACCGTCCCATCCTCGATATATGGATGGCCGACAAGCAGAAGAACGG	construction of Sr35-cYFP construct
Sr35-cYFP_link_rev	CCGTTCTTCTGCTTGTCGGCCATCCATATATCGAGGATGGGACGGTTGGG	construction of Sr35-cYFP construct
nYFP_C_term_seq_for	TGGAGTACAACTACAACAGCCACAACGTC	sequencing fusion constructs
eYFP_C_seq_for	CATGGTCCTGCTGGAGTTCGTG	sequencing fusion constructs
eYFP_N_seq_rev	CGTCGCCGTCCAGCTCGACCAG	sequencing fusion constructs
Sr35_N_seq_Rev1	CTCATTGAAGTAGCTGTCACCGAGCTC	sequencing fusion constructs
Sr35_N_seq_Rev2	CTTTGGCAAGAGTCGTCTTGCCTAACC	sequencing fusion constructs
SP6	TATTTAGGTGACACTATAG	sequencing pGEM insterts
T7	TAATACGACTCACTATAGGG	sequencing pGEM insterts
SP1-cYFP_for	tcacttctcctatcattatcctcggccgaaATGGCCGACAAGCAGAAGAACGG	construction of ER-cYFP construct
SP1-cYFP_rev	CCGTTCTTCTGCTTGTCGGCCATttcggccgaggataatgataggagaagtga	construction of ER-cYFP construct
cYFP_HDEL_B2_sh_rev	TGTACAAGAAAGCTGGGTttaaagctcatcatgCTTGTACAGCTCGTCCATGCCGAG	construction of ER-cYFP construct
attB2_cYFP_HDEL_rev	GGGGACCACTTTGTACAAGAAAGCTGGGTttaaagctcatcatgC	construction of ER-cYFP construct
B1_XN22_Sr35_for	acaagtttgtacaaaaaagcaggctctccaaccaccATGGAGATTGCCATGGGGGCTATC	construction of split ubiquitin prey construct
B2_XN22_Sr35_rev	aaccactttgtacaagaaagctgggtaCCATATATCGAGGATGGGACGGTTG	construction of split ubiquitin prey construct
Sr35_XmaI_for	tatataCCCGGGT ATGGAGATTGCCATGGGGGCTATC	construction of BD matchmaker prey construct
Sr35_BamHI_rev	tatataGGATCCTCACCATATATCGAGGATGGGACGGTTG	construction of BD matchmaker prey construct
s2351-SP_attB1_GADC _for	GGGGACAAGTTTGTACAAAAAAGCAGGCTATGGCCATGAGGAACTTTGCTGCAGATAGAG	construction of pGADCg_ AD vector containing RKQQC_s2351
s2351_attB2_GADC_rev	GGGGACCACTTTGTACAAGAAAGCTGGGTCAATTTGCCTTCATGAACATTGGATGGCTTG	construction of pGADCg_ AD vector containing RKQQC_s2351
s2351_YFP_link_for	CAATCAAGCCATCCAATGTTCATGAAGGCAAATTG ATGGTGAGCAAGGGCGAGGAG	construction of N-terminal YFP fusion constructs
s2351_YFP_link_rev	CTCCTCGCCCTTGCTCACCATCAATTTGCCTTCATGAACATTGGATGGCTTGATTG	construction of N-terminal YFP fusion constructs
SP2351-YFP_F1	ATTTTGCTCTTCCTTCAAGTTCATGGGAGTCAATGTGCC ATGGTGAGCAAGGGCGAGGAG	for fusion of s2351 signal Peptide to YFP
SP2351-YFP_F2	ACTTTGGATTACGTAAAATAAAACTACTGATT TTG CTC TTC CTT CAA GTT CAT GGG AGT C	for fusion of s2351 signal Peptide to YFP
SP2351-YFP_F3	GCAGGCTATGTCACATC ACT TTG GAT TAC GTA AAA TAA AAC TAC TGA TTT TGC TCT TCC	for fusion of s2351 signal Peptide to YFP
SP1-2351_For	Tcacttctcctatcattatcctcggccgaa atg GCC ATG AGG AAC TTT GCT GCA GAT AG	for fusion of alternate signal peptide to s2351
Sr35_K207L_for	CGATATCTATTGTTGGATTTGGTGGGTTAGGCCTGACGACTCTTGCCAAAGCAGCATAC	for creating inactive Sr35 variant constructs
Sr35_K207L_rev	GTATGCTGCTTTGGCAAGAGTCGTCAGGCCTAACCCACCAAATCCAACAATAGATATCG	for creating inactive Sr35 variant constructs
AvrSR35_V130I_for	CCAAGACAAATCACCAAAACAGGTG A TTAATTTCCCTTTTCCAAAAAAGATGATTACAGA	for recreating Mutated AvrSr53 construct
AvrSR35_V130I_rev	TCTGTAATCATCTTTTTTGGAAAAGGGAAATTAATCACCTGTTTTGGTGATTTGTCTTGG	for recreating Mutated AvrSr53 construct
Sr351120_link_for	CGCCAAGGCTTAAACACCTTAGGTTCTCCTTCCCAGCCAAGTGGATCTCC	for recreating the mutated LRR domain of Sr35
Sr351120_link_rev	CTTGGCTGGGAAGGAGAACCTAAGGTGTTTAAGCCTTGGCGCAGCTCC	for recreating the mutated LRR domain of Sr35
Avr-cYFP_link_for	CAAGCCATCCAATGTTCATGAAGGCAAATTGATGGCCGACAAGCAGAAGAACGG	Avr-cYFP BiFC construct
Avr-cYFP_link_rev	CCGTTCTTCTGCTTGTCGGCCATCAATTTGCCTTCATGAACATTGGATGGCTTG	Avr-cYFP BiFC construct
nYFP-Avr_link_for	AACAGCCACAACGTCTATATC ATGTCACATCACTTTGGATTACGTAAAATAAAACTACTG	nYFP-Avr BiFC construct
nYFP-Avr_link_rev	ACGTAATCCAAAGTGATGTGACATCATGATATAGACGTTGTGGCTGTTGTAGTTGTACTC	nYFP-Avr BiFC construct
cYFP-Avr_link_for	GGCATGGACGAGCTGTACAAGATGTCACATCACTTTGGATTACGTAAAATAAAACTACTG	cYFP-Avr BiFC construct
cYFP-Avr_link_rev	TAGTTTTATTTTACGTAATCCAAAGTGATGTGACATCTTGTACAGCTCGTCCATGCCGAG	cYFP-Avr BiFC construct
pMET_seq_rev	CAT ACC ACC TCT TAG CCT TAG CAC AAG ATG	Sequencing of pMETYC-cub vector insert
pMET_Cub_seq_rev	GTA ATG TAT GTG CTC GTG TTT ATT GTG GAT ACG AAC	Sequencing of pMETYC-cub vector insert and cub sequence
pMET_seq_for	CCT TCG TGT AAT ACA GGG TCG TCA GAT ACA TAG	Sequencing of pMETYC-cub vector insert
XN22_Nub_seq_rev	GCA ACC TGA CCT ACA GGA AAG AGT TAC TC	Sequencing of pXN22 vector insert
XN22_seq_rev	GCA TTG ATC CAC CTC CAC CGG ATC	Sequencing of pXN22 vector insert and Nub sequence
XN22_seq_for	CAC GCA CAC TAC TCT CTA ATG AGC AAC G	Sequencing of pXN22 vector insert
AvrSr35_Q73_link_for	GACACATCTGATTTGGTAGATTCAAATGTT T AGG CAA AAA ATG ATG GGA GCA GAT ATG	Creation of Avr-Q73 truncation mutant
AvrSr35_Q73_link_rev	CATATCTGCTCCCATCATTTTTTGCCTAAACATTTGAATCTACCAAATCAGATGTGTC	Creation of Avr-Q73 truncation mutant
AvrSr53_Q541_link_for	CAT GAA AGA ATT CTC CAG GAT AAT TCA ATT AAT T AAC TTT GCC TTG ACC CAT TAC AAG	Creation of Avr-Q541 truncation mutant
AvrSr53_Q541_link_rev	CTTGTAATGGGTCAAGGCAAAGTTAATTAATTGAATTATCCTGGAGAATTCTTTCATG	Creation of Avr-Q541 truncation mutant
AvrSr35_Q73_attB2_rev	GGGGACCACTTTGTACAAGAAAGCTGGGTCTAAACATTTGAATCTACCAAATCAGATGTG	Creation of Avr-Q73 truncation mutant
AvrSr35_Q541_attB2_rev	ACCACTTTGTACAAGAAAGCTGGGTTAATTAATTGAATTATCCTGGAGAATTCTTTCATG	Creation of Avr-Q541 truncation mutant
XmaI_AVR_GBKT7_for	AAAA CCCGGG A ATGGCCATGAGGAACTTTGCTGC	Creation of Avr GAL4 Y2H bait plasmid
SalI_AVR_GBKT7_rev	TTTTGTCGACTCACAATTTGCCTTCATGAACATTGGATGGC	Creation of Avr GAL4 Y2H bait plasmid
pGBKT7_seq_rev	CCT AAG AGT CAC TTT AAA ATT TGT ATA CAC	sequencing of pGBKT7 vector insert
AVR_4NA_B2_rev	ACCACTTTGTACAAGAAAGCTGGGTCCAATTTGCCTTCATGAACATTGGATGGC	Creation of Avr-RFP subcellular localization construct
RFP_for	CGA CAT CAA GCT GGA CAT CAC CTC	Sequencing of RFP constructs
RFP_rev	GCG CAT GAA CTC CTT GAT GAC GTC	Sequencing of RFP constructs
35s_terminator_rev	CCT AAT TCC CTT ATC TGG GAA CTA CTC ACA C	Sequencing florescent fusion constructs
ccdb_for	CAT GAT GAC CAC CGA TAT GGC CAG	diagnostic primer for gateway negative selection gene
GBK_seq_rev	CCT AAG AGT CAC TTT AAA ATT TGT ATA CAC	sequencing of pGBKT7 vector insert
GAL4_BD_for	CATCGGAAGAGAGTAGTAACAAAGGTC	sequencing of pGBKT7 vector insert
GAL4_BD_rev	GAC CTT TGT TAC TAC TCT CTT CCG ATG	sequencing of pGBKT7 vector insert
GAD_seq_rev	AGA TGG TGC ACG ATG CAC AG	sequencing of pGADT7 vector insert
GAL4_AD_for	CTA TTC GAT GAT GAA GAT ACC CCA CCA AAC C	sequencing of pGADT7 vector insert
GAL4_AD_rev	GGT TTG GTG GGG TAT CTT CAT CAT CGA ATA G	sequencing of pGADT7 vector insert
AVR_qPCR_for1	CCA TGA GGA ACT TTG CTG CA	qPCR primer
AVR_qPCR_rev1	GAATCTACCAAATCAGATGTGTCTGG	qPCR primer
NbPP2A_for	GACCCTGATGTTGATGTTCGCT	qPCR primer (Liu et. al. PlosOne 2012)
NbPP2A_rev	GAGGGATTTGAAGAGAGATTTC	qPCR primer (Liu et. al. PlosOne 2012)
NbFbox_for	GGCACTCACAAACGTCTATTTC	qPCR primer (Liu et. al. PlosOne 2012)
NbFbox_rev	ACCTGGGAGGCATCCTGCTTAT	qPCR primer (Liu et. al. PlosOne 2012)
S2351_2055F	ATCCTAAAAGAGATTGAAGAACAAGG	qPCR primer
S2351_3766R	TCACAATTTGCCTTCATGAACAT	qPCR primer
Sr35_cub_B2_rev	GGGGACCACTTTGTACAAGAAAGCTGGGTCCATATATCGAGGATGGGACGGTTG	creation of Sr35-cub Y2H vector
B2_AVR_XN22_rev	GGGGaaccactttgtacaagaaagctgggtaCAATTTGCCTTCATGAACATTGGATGGC	Sequencing of pXN22 vector insert
B1_AVR_NX33_for	acaagtttgtacaaaaaagcaggct ctcca acc acc GCC ATG AGG AAC TTT GCT G	Sequencing of pXN22 vector insert
KAT1_C_seq_for	GATCCATATTGCAGCTCAAGCAACC	diagnostic primer for gateway negative selection gene
pSITE_2NB_rev	GTC CAG CTC GAC CAG GAT GG	Sequencing florescent fusion constructs
pSITE_2NB_for	CTC AAG CAA TCA AGC ATT CTA CTT CTA TTG CAG C	Sequencing florescent fusion constructs
pSITE_GFP_rev	CTG GGA ACT ACT CAC ACA TTA TTC TGG AG	Sequencing florescent fusion constructs
Sr35_2NB_B2_rev	GGGGACCACTTTGTACAAGAAAGCTGGGTTCCATATATCGAGGATGGGACGGTTGG	creation of Sr35-GFP fusion construct
Sr35Q464-cYFP_link_for	GAGATGGATATCAGAAGGCTTTGTTTATAGTGAAAAGATGGCCGACAAGCAGAAGAACGG	creation of Sr35Q464-cYFP truncation mutant
Sr35Q464-cYFP_link_rev	TTCTGCTTGTCGGCCAT CTTTTCACTATAAACAAAGCCTTCTGATATCCATCTCCATATC	creation of Sr35Q464-cYFP truncation mutant
