# Supplementary material for: Variation in the AvrSr35 gene determines Sr35 resistance against wheat stem rust race Ug99
Source: Science. 2017 Dec 22;358(6370):1604–6. doi: 10.1126/science.aao7294 (PMC6518949; doi:10.1126/science.aao7294)
Supplement: Supplementary file 5 [file Science-358-1604-s5.txt]

#CHROM	POSITION	REF_ALLELE (0)	ALT_ALLELE (1)	GENOTYPE_QUALITY	EFFECT	M10	M11	M12	M13	M14	M15	M1	M2	M3	M4	M5	M6	M7_	M8	M9	WT
scaffold10003|size4164	1017	G	A	1282.34	NON_SYNONYMOUS_CODING	0/0	0/0	0/0	0/0	0/0	0/0	./.	0/0	0/0	0/0	0/1	0/0	0/0	0/0	0/0	0/0
scaffold10007|size6831	3886	C	T	44.33	INTERGENIC	./.	./.	./.	./.	./.	./.	./.	./.	./.	./.	1/1	1/1	./.	./.	./.	./.
scaffold1000|size49291	11154	G	A	91.06	DOWNSTREAM	0/0	0/0	0/0	0/0	0/0	0/0	0/0	0/0	0/0	0/0	0/0	0/0	0/0	0/1	0/0	0/0
scaffold1000|size49291	11163	G	A	185.06	DOWNSTREAM	0/0	0/0	0/0	0/0	0/0	0/0	0/0	0/0	0/0	0/0	0/0	0/0	0/0	0/1	0/0	0/0
scaffold1000|size49291	13654	G	A	63.06	DOWNSTREAM	0/0	0/0	0/0	0/0	0/0	0/0	0/0	0/0	0/0	0/0	0/0	0/0	0/0	0/1	0/0	0/0
scaffold1000|size49291	21061	C	T	250.9	DOWNSTREAM	0/0	0/0	0/0	0/0	0/1	0/0	0/0	0/1	0/0	0/0	0/0	0/0	0/0	0/0	0/0	0/0
scaffold1000|size49291	22469	C	T	2032.06	DOWNSTREAM	0/0	0/0	0/0	0/0	0/0	0/0	0/0	0/0	0/0	0/0	0/1	0/0	0/0	0/0	0/0	0/0
scaffold1000|size49291	25115	C	T	109.17	INTERGENIC	0/0	0/0	0/0	0/1	0/0	0/0	0/0	0/1	0/0	0/0	0/0	0/0	0/0	0/0	0/0	0/0
scaffold1000|size49291	25297	G	A	318.18	NON_SYNONYMOUS_CODING	0/0	0/0	0/1	0/0	0/1	0/0	0/0	0/0	0/0	0/0	0/0	0/0	0/0	0/0	0/0	0/0
scaffold1000|size49291	3084	C	T	1281.06	DOWNSTREAM	0/0	0/0	0/0	0/0	0/0	0/0	0/0	0/0	0/0	0/0	0/1	0/0	0/0	0/0	0/0	0/0
scaffold1000|size49291	49080	C	T	508.5	UPSTREAM	0/0	1/1	0/0	0/0	0/0	0/0	0/0	0/0	0/0	0/0	0/0	0/0	0/0	0/0	0/0	0/0
scaffold10012|size2613	850	G	A	619.81	INTERGENIC	0/0	0/0	0/0	0/0	0/1	0/0	./.	0/1	0/0	0/0	0/0	0/0	0/0	0/0	0/0	0/0
scaffold10016|size6300	3769	G	A	1064.05	INTERGENIC	1/1	0/0	0/0	1/1	0/0	0/0	./.	0/0	0/0	0/0	0/0	0/0	0/0	0/0	0/0	0/0
scaffold10016|size6300	78	C	T	45.34	INTERGENIC	0/1	0/0	0/0	0/0	0/0	0/0	./.	0/0	0/0	0/0	0/0	0/0	0/0	0/0	0/0	0/0
scaffold1001|size22181	15036	G	A	551.17	DOWNSTREAM	0/0	0/0	0/0	0/0	0/1	0/0	0/0	0/1	0/0	0/0	0/0	0/0	0/0	0/0	0/0	0/0
scaffold1001|size22181	19371	G	A	3581.54	INTERGENIC	0/0	0/0	0/0	0/0	0/0	0/0	0/0	0/0	0/0	1/1	0/0	0/0	0/0	1/1	0/0	0/0
scaffold1001|size22181	346	G	A	440.34	INTERGENIC	0/0	0/0	0/1	0/0	0/0	0/0	0/0	0/0	0/0	0/0	0/0	0/0	0/0	0/1	0/0	0/0
scaffold1001|size22181	397	G	A	260.9	INTERGENIC	0/0	0/0	0/1	0/0	0/0	0/0	0/0	0/0	0/0	0/0	0/0	0/0	0/0	0/1	0/0	0/0
scaffold10020|size2247	1419	G	A	1337.72	INTERGENIC	0/0	0/0	0/0	0/0	0/0	0/0	./.	0/0	0/0	0/0	0/0	0/0	0/0	0/0	1/1	0/0
scaffold10021|size2551	1622	C	T	624.13	INTERGENIC	0/0	0/0	0/0	0/0	0/1	0/0	./.	1/1	0/0	0/0	0/0	0/0	0/0	0/0	0/0	0/0
scaffold10025|size5154	4333	C	T	84.34	INTERGENIC	0/0	0/0	0/0	0/0	0/0	0/0	./.	0/0	0/0	0/0	0/0	0/0	0/0	0/1	0/0	0/0
scaffold10025|size5154	4373	G	A	80.34	INTERGENIC	0/0	0/0	0/0	0/0	0/0	0/0	./.	0/0	0/0	0/0	0/0	0/0	0/0	0/1	0/0	0/0
scaffold10025|size5154	4402	G	A	51.34	INTERGENIC	0/0	0/0	0/0	0/0	0/0	0/0	./.	0/0	0/0	0/0	0/0	0/0	0/0	0/1	0/0	0/0
scaffold10025|size5154	4469	G	A	281.34	INTERGENIC	0/0	0/0	0/0	0/0	0/0	0/0	./.	0/0	0/0	0/0	0/0	0/0	0/0	0/1	0/0	0/0
scaffold10025|size5154	4520	G	A	55.34	INTERGENIC	0/0	0/0	0/0	0/0	0/0	0/0	./.	0/0	0/0	0/0	0/0	0/0	0/0	0/1	0/0	0/0
scaffold10025|size5154	4579	C	T	30.34	INTERGENIC	0/0	0/0	0/0	0/0	0/1	0/0	./.	0/0	0/0	0/0	0/0	0/0	0/0	0/0	0/0	0/0
scaffold10028|size5866	255	G	A	609.84	INTERGENIC	0/0	0/0	0/0	0/0	0/0	0/0	./.	0/0	0/0	0/0	0/0	0/0	1/1	0/0	0/0	0/0
scaffold1002|size25931	2036	C	T	44.06	SYNONYMOUS_CODING	0/0	0/0	0/0	0/0	0/0	0/0	0/0	0/0	0/0	0/0	0/0	0/0	0/0	0/1	0/0	0/0
scaffold1002|size25931	22853	C	T	70.06	DOWNSTREAM	0/0	0/0	0/0	0/0	0/0	0/0	0/0	0/0	0/0	0/0	0/0	0/0	0/0	0/1	0/0	0/0
scaffold1002|size25931	22886	G	A	162.06	DOWNSTREAM	0/0	0/0	0/0	0/0	0/0	0/0	0/0	0/0	0/0	0/0	0/0	0/0	0/0	0/1	0/0	0/0
scaffold1002|size25931	23562	C	T	61.06	DOWNSTREAM	0/0	0/0	0/0	0/0	0/0	0/0	0/0	0/0	0/0	0/0	0/0	0/0	0/0	0/1	0/0	0/0
scaffold1002|size25931	23816	G	A	105.06	DOWNSTREAM	0/0	0/0	0/0	0/0	0/0	0/0	0/0	0/0	0/0	0/0	0/0	0/0	0/0	0/1	0/0	0/0
scaffold1002|size25931	2589	G	A	1414.06	NON_SYNONYMOUS_CODING	0/0	0/0	0/0	0/0	0/0	0/0	0/0	0/0	0/0	0/0	0/0	0/0	0/0	0/0	0/1	0/0
scaffold10034|size3358	2386	G	A	1410.34	INTERGENIC	0/0	0/0	0/0	0/0	0/0	0/0	./.	0/0	0/0	0/0	0/0	0/0	0/1	0/0	0/0	0/0
scaffold10037|size2240	1069	C	T	149.34	INTERGENIC	0/0	0/0	0/0	0/0	0/0	0/0	./.	0/0	0/0	0/0	0/0	0/0	0/0	0/1	0/0	0/0
scaffold10037|size2240	1072	G	A	149.34	INTERGENIC	0/0	0/0	0/0	0/0	0/0	0/0	./.	0/0	0/0	0/0	0/0	0/0	0/0	0/1	0/0	0/0
scaffold10039|size2239	1691	G	A	1005.73	INTERGENIC	0/0	0/0	0/0	0/0	0/0	0/0	./.	0/0	0/0	0/0	0/0	0/0	0/0	0/0	1/1	0/0
scaffold1003|size37144	22242	G	A	87.06	DOWNSTREAM	0/0	0/0	0/0	0/0	0/0	0/0	0/0	0/0	0/0	0/0	0/0	0/0	0/0	0/1	0/0	0/0
scaffold1003|size37144	22269	G	A	49.06	DOWNSTREAM	0/0	0/0	0/0	0/0	0/0	0/0	0/0	0/0	0/0	0/0	0/0	0/0	0/0	0/1	0/0	0/0
scaffold1003|size37144	23436	C	T	148.06	DOWNSTREAM	0/0	0/0	0/0	0/0	0/0	0/0	0/0	0/0	0/0	0/0	0/0	0/0	0/0	0/1	0/0	0/0
scaffold1003|size37144	8494	C	T	840.17	NON_SYNONYMOUS_CODING	0/0	0/0	0/0	0/0	0/0	0/0	0/0	0/0	1/1	0/0	0/0	0/0	0/0	0/0	0/0	0/0
scaffold10043|size3511	2011	G	A	1236.72	INTERGENIC	0/0	1/1	0/0	0/0	0/0	0/0	./.	0/0	0/0	0/0	0/0	0/0	0/0	0/0	0/0	0/0
scaffold10049|size2233	1063	C	T	934.42	INTERGENIC	0/0	0/0	0/0	0/0	0/1	0/0	./.	1/1	0/0	0/0	0/0	0/0	0/0	0/0	0/0	0/0
scaffold1004|size47452	10684	C	T	1431.06	UTR_3_PRIME	0/0	0/0	0/0	0/0	0/0	0/0	0/0	0/0	0/0	0/0	0/0	0/0	0/1	0/0	0/0	0/0
scaffold1004|size47452	12909	G	A	977.15	DOWNSTREAM	0/0	1/1	0/0	0/0	0/0	0/0	0/0	0/0	0/0	0/0	0/0	0/0	0/0	0/0	0/0	0/0
scaffold1004|size47452	33656	C	T	47.28	SYNONYMOUS_CODING	0/0	0/0	0/0	0/0	0/0	0/0	0/0	0/0	0/0	0/0	0/0	0/0	0/0	0/1	0/0	0/0
scaffold1004|size47452	37803	C	T	1364.06	INTERGENIC	0/0	0/0	0/0	0/0	0/0	0/0	0/0	0/0	0/0	0/0	0/1	0/0	0/0	0/0	0/0	0/0
scaffold1004|size47452	45354	G	A	153.12	DOWNSTREAM	0/0	0/0	0/0	0/0	0/1	0/0	0/0	0/0	0/0	0/0	0/0	0/0	0/0	0/1	0/0	0/0
scaffold1004|size47452	45538	G	A	58.06	DOWNSTREAM	0/0	0/0	0/0	0/0	0/0	0/0	0/0	0/0	0/0	0/0	0/0	0/0	0/0	0/1	0/0	0/0
scaffold1004|size47452	45582	C	T	31.06	DOWNSTREAM	0/0	0/0	0/0	0/0	0/0	0/0	0/0	0/0	0/0	0/0	0/0	0/0	0/0	0/1	0/0	0/0
scaffold1004|size47452	5761	G	A	2711.06	DOWNSTREAM	0/0	0/0	0/0	0/0	0/0	0/0	0/0	0/0	0/0	0/0	0/0	0/0	0/1	0/0	0/0	0/0
scaffold1004|size47452	7587	C	T	612.06	DOWNSTREAM	0/0	0/0	0/0	0/0	0/0	0/0	0/0	0/0	0/0	0/0	0/1	0/0	0/0	0/0	0/0	0/0
scaffold1004|size47452	9859	G	A	1337.06	DOWNSTREAM	0/0	0/0	0/0	0/0	0/0	0/0	0/0	0/0	0/0	0/0	0/0	0/1	0/0	0/0	0/0	0/0
scaffold10050|size2233	134	G	A	501.34	INTERGENIC	0/0	0/0	0/0	0/0	0/0	0/0	./.	0/0	0/0	0/0	0/1	0/0	0/0	0/0	0/0	0/0
scaffold10051|size4074	3114	C	T	643.74	INTERGENIC	0/0	0/0	0/0	0/0	0/1	0/0	./.	0/1	0/0	0/0	0/0	0/0	0/0	0/0	0/0	0/0
scaffold10051|size4074	810	G	A	489.75	INTERGENIC	0/0	0/0	0/0	0/0	0/1	0/0	./.	0/1	0/0	0/0	0/0	0/0	0/0	0/0	0/0	0/0
scaffold10058|size2781	15	G	A	59.34	INTERGENIC	0/0	0/0	0/0	0/0	0/0	0/0	./.	0/0	0/0	0/0	0/0	0/0	0/0	0/1	0/0	0/0
scaffold1005|size29247	14203	C	T	57.06	DOWNSTREAM	0/0	0/0	0/0	0/0	0/0	0/0	0/0	0/0	0/0	0/0	0/0	0/0	0/0	0/1	0/0	0/0
scaffold1005|size29247	14278	C	T	67.06	DOWNSTREAM	0/0	0/0	0/0	0/0	0/0	0/0	0/0	0/0	0/0	0/0	0/0	0/0	0/0	0/1	0/0	0/0
scaffold1005|size29247	14287	C	T	55.06	DOWNSTREAM	0/0	0/0	0/0	0/0	0/0	0/0	0/0	0/0	0/0	0/0	0/0	0/0	0/0	0/1	0/0	0/0
scaffold1005|size29247	22039	G	A	290.17	NON_SYNONYMOUS_CODING	0/0	0/0	0/1	0/0	0/1	0/0	0/0	0/0	0/0	0/0	0/0	0/0	0/0	0/0	0/0	0/0
scaffold10063|size2230	1453	C	T	358.74	UTR_3_PRIME	0/0	0/0	0/1	0/0	0/1	0/0	./.	0/0	0/0	0/0	0/0	0/0	0/0	0/0	0/0	0/0
scaffold10064|size2229	273	G	A	1257.34	INTERGENIC	0/0	0/0	0/0	0/0	0/0	0/0	./.	0/0	0/0	0/0	0/0	0/0	0/0	0/0	0/1	0/0
scaffold1006|size20703	3311	C	T	1385.15	INTERGENIC	0/0	1/1	0/0	0/0	0/0	0/0	0/0	0/0	0/0	0/0	0/0	0/0	0/0	0/0	0/0	0/0
scaffold1006|size20703	9453	G	A	2137.15	DOWNSTREAM	0/0	0/0	0/0	0/0	0/0	0/0	0/0	0/0	0/0	0/0	0/0	0/0	1/1	0/0	0/0	0/0
scaffold10074|size3199	1470	C	T	763.74	INTERGENIC	0/0	0/0	0/0	0/0	0/1	0/0	./.	0/1	0/0	0/0	0/0	0/0	0/0	0/0	0/0	0/0
scaffold10074|size3199	976	C	T	1575.72	INTERGENIC	0/0	0/0	0/0	0/0	0/0	0/0	./.	0/0	1/1	0/0	0/0	0/0	0/0	0/0	0/0	0/0
scaffold10075|size4005	2275	G	A	1641.34	INTERGENIC	0/0	0/0	0/0	0/0	0/0	0/0	./.	0/0	0/0	0/0	0/0	0/0	0/0	0/0	0/1	0/0
scaffold1007|size20697	19110	G	A	525.17	INTERGENIC	0/0	0/0	0/0	0/0	0/1	0/0	0/0	0/1	0/0	0/0	0/0	0/0	0/0	0/0	0/0	0/0
scaffold1007|size20697	20243	C	T	1013.06	INTERGENIC	0/0	0/0	0/0	0/0	0/0	0/0	0/1	0/0	0/0	0/0	0/0	0/0	0/0	0/0	0/0	0/0
scaffold10081|size6578	5967	G	A	1076.34	INTERGENIC	0/0	0/0	0/0	0/0	0/0	0/0	./.	0/0	0/0	0/0	0/1	0/0	0/0	0/0	0/0	0/0
scaffold10083|size4828	4643	C	T	544.34	INTERGENIC	0/0	0/0	0/0	0/0	0/0	0/0	./.	0/0	0/0	0/0	0/0	0/1	0/0	0/0	0/0	0/0
scaffold10086|size2219	1470	G	A	2522.72	INTERGENIC	0/0	0/0	0/0	0/0	0/0	0/0	./.	0/0	0/0	0/0	0/0	0/0	1/1	0/0	0/0	0/0
scaffold10087|size2293	1568	G	A	1562.74	INTERGENIC	1/1	0/0	0/0	0/1	0/0	0/0	./.	0/1	0/0	0/0	0/0	0/0	0/0	0/0	0/0	0/0
scaffold10089|size2215	1175	G	A	611.8	INTERGENIC	0/0	0/0	0/0	0/0	0/1	0/0	./.	0/1	0/0	0/0	0/0	0/0	0/0	0/0	0/0	0/0
scaffold1008|size20694	13268	G	A	376.17	DOWNSTREAM	0/0	0/0	0/1	0/0	0/1	0/0	0/0	0/0	0/0	0/0	0/0	0/0	0/0	0/0	0/0	0/0
scaffold1008|size20694	16309	G	A	523.14	DOWNSTREAM	0/0	0/0	0/0	0/0	0/1	0/0	0/0	1/1	0/0	0/0	0/0	0/0	0/0	0/0	0/0	0/0
scaffold1008|size20694	18125	C	T	115.1	SYNONYMOUS_CODING	0/0	0/0	0/0	0/0	0/0	0/0	0/0	0/0	0/0	0/0	0/0	0/0	0/0	0/1	0/0	0/0
scaffold1008|size20694	2856	G	A	331.22	INTERGENIC	0/0	0/0	0/1	0/0	0/1	0/0	0/0	0/0	0/0	0/0	0/0	0/0	0/0	0/0	0/0	0/0
scaffold10094|size4513	4059	C	T	270.34	UPSTREAM	0/0	0/0	0/0	0/0	0/0	0/0	./.	0/0	0/0	0/0	0/0	0/0	0/0	0/0	0/1	0/0
scaffold10097|size8139	3964	G	A	338.34	DOWNSTREAM	0/0	0/0	0/0	0/0	0/0	0/0	./.	0/0	0/0	0/0	0/0	0/0	0/1	0/0	0/0	0/0
scaffold1009|size24344	12645	C	T	936.23	DOWNSTREAM	0/0	0/0	0/0	0/0	0/0	0/0	0/0	0/1	0/0	0/0	0/0	0/0	0/0	0/0	0/0	0/0
scaffold100|size77312	14338	C	T	775.24	INTERGENIC	0/0	0/0	0/0	0/0	0/0	0/0	0/0	0/0	0/0	0/0	0/0	0/0	0/0	0/0	1/1	0/0
scaffold100|size77312	23280	C	T	377.06	DOWNSTREAM	0/0	0/0	0/0	0/0	0/0	0/0	0/0	0/0	0/0	0/0	0/1	0/0	0/0	0/0	0/0	0/0
scaffold100|size77312	41186	G	A	1682.16	DOWNSTREAM	1/1	0/0	0/0	0/1	0/0	0/0	0/0	0/0	0/0	0/0	0/0	0/0	0/0	0/0	0/0	0/0
scaffold100|size77312	43234	G	A	1705.16	DOWNSTREAM	1/1	0/0	0/0	0/1	0/0	0/0	0/0	0/0	0/0	0/0	0/0	0/0	0/0	0/0	0/0	0/0
scaffold100|size77312	53638	C	T	1616.15	DOWNSTREAM	0/0	0/0	0/0	0/0	0/0	0/0	0/0	0/0	0/0	0/0	0/0	1/1	0/0	0/0	0/0	0/0
scaffold100|size77312	58232	C	T	86.72	DOWNSTREAM	0/0	0/0	0/0	0/0	0/1	0/0	0/0	0/0	0/0	0/0	0/0	0/0	0/0	0/1	0/0	0/0
scaffold100|size77312	58249	C	T	95.24	DOWNSTREAM	0/0	0/0	0/0	0/0	0/1	0/0	0/0	0/0	0/0	0/0	0/0	0/0	0/0	0/1	0/0	0/0
scaffold100|size77312	71455	G	A	1160.06	DOWNSTREAM	0/0	0/0	0/0	0/0	0/0	0/0	0/0	0/0	0/0	0/0	0/1	0/0	0/0	0/0	0/0	0/0
scaffold10104|size4563	237	G	A	455.34	INTERGENIC	0/0	0/1	0/0	0/0	0/0	0/0	./.	0/0	0/0	0/0	0/0	0/0	0/0	0/0	0/0	0/0
scaffold10105|size2561	1173	C	T	1310.72	INTERGENIC	0/0	0/0	0/0	0/0	0/0	0/0	./.	0/0	1/1	0/0	0/0	0/0	0/0	0/0	0/0	0/0
scaffold1010|size36733	11450	G	A	1564.32	DOWNSTREAM	0/0	0/0	0/0	0/0	0/0	0/0	0/0	0/0	0/0	0/0	1/1	0/0	0/0	0/0	0/0	0/0
scaffold1010|size36733	14491	G	A	41.06	DOWNSTREAM	0/0	0/0	0/0	0/0	0/0	0/0	0/0	0/0	0/0	0/0	0/0	0/0	0/0	0/1	0/0	0/0
scaffold1010|size36733	14531	G	A	39.07	DOWNSTREAM	0/0	0/0	0/0	0/0	0/0	0/0	0/0	0/0	0/0	0/0	0/0	0/0	0/0	0/1	0/0	0/0
scaffold1010|size36733	15605	C	T	1665.15	DOWNSTREAM	0/0	0/0	0/0	0/0	0/0	0/0	0/0	0/0	0/0	0/0	0/0	0/0	0/0	0/0	1/1	0/0
scaffold1010|size36733	18997	G	A	1770.16	DOWNSTREAM	1/1	0/0	0/0	0/1	0/0	0/0	0/0	0/0	0/0	0/0	0/0	0/0	0/0	0/0	0/0	0/0
scaffold1010|size36733	21951	G	A	69.08	DOWNSTREAM	0/0	0/0	0/0	0/0	0/0	0/0	0/0	0/0	0/0	0/0	0/0	0/0	0/0	0/1	0/0	0/0
scaffold1010|size36733	21993	G	A	85.08	DOWNSTREAM	0/0	0/0	0/0	0/0	0/0	0/0	0/0	0/0	0/0	0/0	0/0	0/0	0/0	0/1	0/0	0/0
scaffold1010|size36733	22005	G	A	37.13	DOWNSTREAM	0/0	0/0	0/0	0/0	0/0	0/0	0/0	0/0	0/0	0/0	0/0	0/0	0/0	0/1	0/0	0/0
scaffold1010|size36733	24550	G	A	226.09	DOWNSTREAM	0/0	0/0	0/0	0/1	0/1	0/0	0/0	0/0	0/0	0/0	0/0	0/0	0/0	0/1	0/0	0/0
scaffold1010|size36733	24595	G	A	147.71	DOWNSTREAM	0/0	0/0	0/0	0/0	0/0	0/0	0/0	0/0	0/0	0/0	0/0	0/0	0/0	0/1	0/0	0/0
scaffold1010|size36733	24598	G	A	108.49	DOWNSTREAM	0/0	0/0	0/0	0/0	0/0	0/0	0/0	0/0	0/0	0/0	0/0	0/0	0/0	0/1	0/0	0/0
scaffold1010|size36733	24604	G	A	96.03	DOWNSTREAM	0/0	0/0	0/1	0/0	0/0	0/0	0/0	0/0	0/0	0/0	0/0	0/0	0/0	0/1	0/0	0/0
scaffold1010|size36733	24628	G	A	74.45	DOWNSTREAM	0/0	0/0	0/1	0/0	0/1	0/0	0/0	0/0	0/0	0/0	0/0	0/0	0/0	0/1	0/0	0/0
scaffold1010|size36733	36339	C	T	1837.15	DOWNSTREAM	0/0	0/0	0/0	0/0	0/0	0/0	0/0	0/0	0/0	0/0	0/0	0/0	0/0	0/0	1/1	0/0
scaffold1010|size36733	9199	G	A	2801.59	DOWNSTREAM	1/1	0/0	0/0	0/1	0/0	0/0	0/0	0/1	0/0	0/0	0/0	0/0	0/0	0/0	0/0	0/0
scaffold10112|size2409	293	C	T	730.34	INTERGENIC	0/0	0/0	0/0	0/0	0/0	0/0	./.	0/0	0/0	0/0	0/0	0/0	0/1	0/0	0/0	0/0
scaffold10113|size2208	1040	G	A	479.05	INTERGENIC	0/0	0/0	0/1	0/0	0/0	0/0	./.	0/0	0/0	0/0	0/0	0/0	0/0	0/1	0/1	0/0
scaffold10113|size2208	1100	C	T	332.74	INTERGENIC	0/0	0/0	0/1	0/0	0/0	0/0	./.	0/0	0/0	0/0	0/0	0/0	0/0	0/1	0/0	0/0
scaffold10113|size2208	1124	C	T	433.74	INTERGENIC	0/0	0/0	0/1	0/0	0/0	0/0	./.	0/0	0/0	0/0	0/0	0/0	0/0	0/1	0/0	0/0
scaffold10113|size2208	1148	C	T	214.74	INTERGENIC	0/0	0/0	0/1	0/0	0/0	0/0	./.	0/0	0/0	0/0	0/0	0/0	0/0	0/1	0/0	0/0
scaffold1011|size31576	10204	C	T	45.06	DOWNSTREAM	0/0	0/0	0/0	0/0	0/0	0/0	0/0	0/0	0/0	0/0	0/0	0/0	0/0	0/1	0/0	0/0
scaffold1011|size31576	10206	C	T	47.06	DOWNSTREAM	0/0	0/0	0/0	0/0	0/0	0/0	0/0	0/0	0/0	0/0	0/0	0/0	0/0	0/1	0/0	0/0
scaffold1011|size31576	22722	C	T	923.06	DOWNSTREAM	0/0	0/0	0/0	0/0	0/0	0/0	0/0	0/0	0/0	0/0	0/1	0/0	0/0	0/0	0/0	0/0
scaffold1011|size31576	23099	C	T	122.06	DOWNSTREAM	0/0	0/0	0/0	0/0	0/0	0/0	0/0	0/0	0/0	0/0	0/0	0/0	0/0	0/1	0/0	0/0
scaffold1011|size31576	23105	G	A	217.06	DOWNSTREAM	0/0	0/0	0/0	0/0	0/0	0/0	0/0	0/0	0/0	0/0	0/0	0/0	0/0	0/1	0/0	0/0
scaffold1011|size31576	23306	C	T	151.26	DOWNSTREAM	0/0	0/0	0/0	0/0	0/1	0/0	0/0	0/0	0/0	0/0	0/0	0/0	0/0	0/1	0/0	0/0
scaffold1011|size31576	23378	C	T	205.06	DOWNSTREAM	0/0	0/0	0/0	0/0	0/0	0/0	0/0	0/0	0/0	0/0	0/0	0/0	0/0	0/1	0/0	0/0
scaffold1011|size31576	23394	C	T	153.06	DOWNSTREAM	0/0	0/0	0/0	0/0	0/0	0/0	0/0	0/0	0/0	0/0	0/0	0/0	0/0	0/1	0/0	0/0
scaffold1011|size31576	24676	C	T	68.06	DOWNSTREAM	0/0	0/0	0/0	0/0	0/0	0/0	0/0	0/0	0/0	0/0	0/0	0/0	0/0	0/1	0/0	0/0
scaffold1011|size31576	24877	C	T	60.07	SYNONYMOUS_CODING	0/0	0/0	0/0	0/0	0/0	0/0	0/0	0/0	0/0	0/0	0/0	0/0	0/0	0/1	0/0	0/0
scaffold1011|size31576	24880	C	T	69.07	SYNONYMOUS_CODING	0/0	0/0	0/0	0/0	0/0	0/0	0/0	0/0	0/0	0/0	0/0	0/0	0/0	0/1	0/0	0/0
scaffold1011|size31576	27237	C	T	1337.06	INTRON	0/0	0/0	0/0	0/0	0/0	0/0	0/0	0/0	0/0	0/0	0/0	0/0	0/0	0/0	0/1	0/0
scaffold1011|size31576	8594	C	T	1279.06	DOWNSTREAM	0/0	0/0	0/0	0/0	0/0	0/0	0/0	0/0	0/0	0/0	0/1	0/0	0/0	0/0	0/0	0/0
scaffold10122|size2204	1370	C	T	629.44	INTERGENIC	0/0	0/0	0/0	0/0	0/1	0/0	./.	1/1	0/0	0/0	0/0	0/0	0/0	0/0	0/0	0/0
scaffold10123|size2524	1527	G	A	154.57	INTERGENIC	0/0	0/0	0/0	0/0	0/0	0/0	./.	0/0	0/0	0/0	0/0	0/0	0/0	0/1	0/0	0/0
scaffold10128|size4763	2168	C	T	941.05	NON_SYNONYMOUS_CODING	0/1	0/0	0/0	0/1	0/0	0/0	./.	0/1	0/0	0/0	0/0	0/0	0/0	0/0	0/0	0/0
scaffold10128|size4763	2254	C	T	193.34	NON_SYNONYMOUS_CODING	0/0	0/0	0/0	0/0	0/0	0/0	./.	0/0	0/1	0/0	0/0	0/0	0/0	0/0	0/0	0/0
scaffold1012|size33945	11132	G	A	146.21	DOWNSTREAM	0/0	0/0	0/0	0/0	0/1	0/0	0/0	0/0	0/0	0/0	0/0	0/0	0/0	0/1	0/0	0/0
scaffold1012|size33945	11338	G	A	782.18	DOWNSTREAM	0/0	0/0	0/0	0/0	0/1	0/0	0/0	0/1	0/0	0/0	0/0	0/0	0/0	0/0	0/0	0/0
scaffold1012|size33945	13341	C	T	130.34	DOWNSTREAM	0/0	0/0	0/0	0/0	0/0	0/0	0/0	0/0	0/0	0/0	0/0	0/0	0/0	0/1	0/0	0/0
scaffold1012|size33945	13347	C	T	146.55	DOWNSTREAM	0/0	0/0	0/0	0/0	0/1	0/0	0/0	0/0	0/0	0/0	0/0	0/0	0/0	0/1	0/0	0/0
scaffold1012|size33945	20751	C	T	37.06	NON_SYNONYMOUS_CODING	0/0	0/0	0/0	0/0	0/0	0/0	0/0	0/0	0/0	0/0	0/0	0/0	0/0	0/1	0/0	0/0
scaffold1012|size33945	20759	G	A	46.06	SYNONYMOUS_STOP	0/0	0/0	0/0	0/0	0/0	0/0	0/0	0/0	0/0	0/0	0/0	0/0	0/0	0/1	0/0	0/0
scaffold1012|size33945	20790	C	T	127.06	NON_SYNONYMOUS_CODING	0/0	0/0	0/0	0/0	0/0	0/0	0/0	0/0	0/0	0/0	0/0	0/0	0/0	0/1	0/0	0/0
scaffold1012|size33945	20823	C	T	143.06	NON_SYNONYMOUS_CODING	0/0	0/0	0/0	0/0	0/0	0/0	0/0	0/0	0/0	0/0	0/0	0/0	0/0	0/1	0/0	0/0
scaffold1012|size33945	20871	G	A	52.06	NON_SYNONYMOUS_CODING	0/0	0/0	0/0	0/0	0/0	0/0	0/0	0/0	0/0	0/0	0/0	0/0	0/0	0/1	0/0	0/0
scaffold1012|size33945	20884	C	T	92.06	NON_SYNONYMOUS_CODING	0/0	0/0	0/0	0/0	0/0	0/0	0/0	0/0	0/0	0/0	0/0	0/0	0/0	0/1	0/0	0/0
scaffold1012|size33945	20910	C	T	91.06	STOP_GAINED	0/0	0/0	0/0	0/0	0/0	0/0	0/0	0/0	0/0	0/0	0/0	0/0	0/0	0/1	0/0	0/0
scaffold1012|size33945	21480	C	T	714.29	NON_SYNONYMOUS_CODING	0/0	0/0	0/0	0/0	0/1	0/0	0/0	1/1	0/0	0/0	0/0	0/0	0/0	0/0	0/0	0/0
scaffold1012|size33945	25268	C	T	1051.15	DOWNSTREAM	0/0	0/0	0/0	0/0	0/0	0/0	0/0	0/0	1/1	0/0	0/0	0/0	0/0	0/0	0/0	0/0
scaffold1012|size33945	27645	C	T	542.18	DOWNSTREAM	0/0	0/0	0/0	0/0	0/0	0/0	0/0	0/0	1/1	0/0	0/0	0/0	0/0	0/0	0/0	0/0
scaffold1012|size33945	29443	G	A	997.15	DOWNSTREAM	0/0	1/1	0/0	0/0	0/0	0/0	0/0	0/0	0/0	0/0	0/0	0/0	0/0	0/0	0/0	0/0
scaffold1012|size33945	8863	C	T	2111.06	NON_SYNONYMOUS_CODING	0/0	0/0	0/0	0/0	0/0	0/0	0/0	0/0	0/0	0/0	0/1	0/0	0/0	0/0	0/0	0/0
scaffold10132|size3503	481	G	A	982.72	INTERGENIC	0/0	0/0	0/0	0/0	0/0	0/0	./.	0/0	1/1	0/0	0/0	0/0	0/0	0/0	0/0	0/0
scaffold10133|size3398	714	G	A	1747.34	INTERGENIC	0/0	0/0	0/0	0/0	0/0	0/0	./.	0/0	0/0	0/0	0/0	0/0	0/1	0/0	0/0	0/0
scaffold10134|size5864	1508	C	T	100.45	INTERGENIC	0/0	0/0	0/0	0/0	0/1	0/0	./.	0/0	0/0	0/0	0/0	0/0	0/0	0/0	0/0	0/0
scaffold10134|size5864	4250	G	A	368.11	INTERGENIC	0/0	1/1	0/0	0/0	0/0	0/0	./.	0/0	0/0	0/0	0/0	0/0	0/0	0/0	0/0	0/0
scaffold10138|size7442	5341	C	T	556.36	INTERGENIC	0/0	0/0	0/0	0/0	0/0	0/0	./.	0/0	0/0	0/0	0/1	0/0	0/0	0/0	0/0	0/0
scaffold10139|size2196	1843	C	T	681.25	INTERGENIC	0/0	0/0	0/0	0/0	0/0	0/0	./.	0/0	1/1	0/0	0/0	0/0	0/0	0/0	0/0	0/0
scaffold1013|size20639	16923	C	T	383.17	UPSTREAM	0/0	0/0	0/1	0/0	0/1	0/0	0/0	0/0	0/0	0/0	0/0	0/0	0/0	0/0	0/0	0/0
scaffold1013|size20639	20421	C	T	1814.22	INTERGENIC	0/0	0/0	0/0	0/0	0/0	0/0	0/0	0/0	0/0	0/0	0/0	0/0	0/0	0/0	1/1	0/0
scaffold1013|size20639	4714	G	A	68.06	SYNONYMOUS_CODING	0/0	0/0	0/0	0/0	0/0	0/0	0/0	0/0	0/0	0/0	0/0	0/0	0/0	0/1	0/0	0/0
scaffold1013|size20639	4717	C	T	31.07	SYNONYMOUS_CODING	0/0	0/0	0/0	0/0	0/0	0/0	0/0	0/0	0/0	0/0	0/0	0/0	0/0	0/1	0/0	0/0
scaffold1013|size20639	4747	C	T	46.07	SYNONYMOUS_CODING	0/0	0/0	0/0	0/0	0/0	0/0	0/0	0/0	0/0	0/0	0/0	0/0	0/0	0/1	0/0	0/0
scaffold10140|size2195	1872	G	A	1663.74	INTERGENIC	0/0	0/0	0/0	0/0	0/0	0/0	./.	0/0	0/0	0/0	0/0	0/0	1/1	0/0	0/0	0/0
scaffold10142|size5911	209	C	T	640.34	INTERGENIC	0/0	0/1	0/0	0/0	0/0	0/0	./.	0/0	0/0	0/0	0/0	0/0	0/0	0/0	0/0	0/0
scaffold10142|size5911	240	G	A	488.34	INTERGENIC	0/0	0/0	0/0	0/0	0/0	0/0	./.	0/0	0/0	0/0	0/0	0/0	0/0	0/0	0/1	0/0
scaffold10142|size5911	829	C	T	189.46	INTERGENIC	0/0	0/0	0/0	0/0	0/0	0/0	./.	0/1	0/0	0/0	0/0	0/0	0/0	0/0	0/0	0/0
scaffold10143|size2195	1515	G	A	885.72	INTERGENIC	0/0	0/0	0/0	0/0	0/0	0/0	./.	0/0	1/1	0/0	0/0	0/0	0/0	0/0	0/0	0/0
scaffold10146|size2389	1292	C	T	1569.72	INTERGENIC	0/0	0/0	0/0	0/0	0/0	0/0	./.	0/0	0/0	0/0	0/0	0/0	1/1	0/0	0/0	0/0
scaffold10148|size2193	2081	C	T	234.78	INTERGENIC	0/0	0/0	0/0	0/0	0/0	0/0	./.	0/0	1/1	0/0	0/0	0/0	0/0	0/0	0/0	0/0
scaffold10149|size2191	2007	C	T	1099.34	INTERGENIC	0/0	0/0	0/0	0/0	0/0	0/0	./.	0/0	0/0	0/0	0/0	0/0	0/0	0/0	0/1	0/0
scaffold1014|size34811	4038	G	A	90.06	NON_SYNONYMOUS_CODING	0/0	0/0	0/0	0/0	0/0	0/0	0/0	0/0	0/0	0/0	0/0	0/0	0/0	0/1	0/0	0/0
scaffold1014|size34811	4130	G	A	40.06	SYNONYMOUS_CODING	0/0	0/0	0/0	0/0	0/0	0/0	0/0	0/0	0/0	0/0	0/0	0/0	0/0	0/1	0/0	0/0
scaffold1014|size34811	4355	G	A	50.06	SYNONYMOUS_CODING	0/0	0/0	0/0	0/0	0/0	0/0	0/0	0/0	0/0	0/0	0/0	0/0	0/0	0/1	0/0	0/0
scaffold1014|size34811	8303	C	T	1763.15	DOWNSTREAM	0/0	0/0	0/0	0/0	0/0	0/0	0/0	0/0	0/0	0/0	0/0	0/0	1/1	0/0	0/0	0/0
scaffold10150|size5405	757	C	T	618.74	INTERGENIC	0/0	0/0	0/0	0/0	0/1	0/0	./.	0/1	0/0	0/0	0/0	0/0	0/0	0/0	0/0	0/0
scaffold10152|size2189	2074	G	A	709.3	INTERGENIC	0/0	0/0	0/0	0/0	0/0	0/0	./.	0/0	0/0	0/0	1/1	0/0	0/0	0/0	0/0	0/0
scaffold10152|size2189	515	G	A	500.74	INTERGENIC	0/0	0/0	0/0	0/0	0/1	0/0	./.	0/1	0/0	0/0	0/0	0/0	0/0	0/0	0/0	0/0
scaffold10153|size4340	3196	C	T	849.74	INTERGENIC	0/0	0/0	0/0	0/0	0/1	0/0	./.	0/1	0/0	0/0	0/0	0/0	0/0	0/0	0/0	0/0
scaffold10153|size4340	3270	C	T	1497.34	INTERGENIC	0/0	0/0	0/0	0/0	0/0	0/0	./.	0/0	0/0	0/0	0/1	0/0	0/0	0/0	0/0	0/0
scaffold1015|size50744	17314	C	T	404.17	DOWNSTREAM	0/0	0/0	0/1	0/0	0/1	0/0	0/0	0/0	0/0	0/0	0/0	0/0	0/0	0/0	0/0	0/0
scaffold1015|size50744	20474	G	A	449.06	DOWNSTREAM	0/0	0/0	0/0	0/0	0/0	0/0	0/0	0/0	0/0	0/0	0/0	0/0	0/0	0/1	0/0	0/0
scaffold1015|size50744	20477	G	A	435.06	DOWNSTREAM	0/0	0/0	0/0	0/0	0/0	0/0	0/0	0/0	0/0	0/0	0/0	0/0	0/0	0/1	0/0	0/0
scaffold1015|size50744	20480	C	T	443.06	DOWNSTREAM	0/0	0/0	0/0	0/0	0/0	0/0	0/0	0/0	0/0	0/0	0/0	0/0	0/0	0/1	0/0	0/0
scaffold1015|size50744	27020	C	T	547.38	DOWNSTREAM	0/0	0/0	0/1	0/0	0/1	0/0	0/0	0/0	0/0	0/0	0/0	0/0	0/0	0/0	0/0	0/0
scaffold1015|size50744	39200	G	A	400.17	DOWNSTREAM	0/0	0/0	0/0	0/0	0/1	0/0	0/0	0/1	0/0	0/0	0/0	0/0	0/0	0/0	0/0	0/0
scaffold1015|size50744	6172	C	T	1396.06	DOWNSTREAM	0/0	0/0	0/0	0/0	0/0	0/0	0/0	0/0	0/0	0/0	0/1	0/0	0/0	0/0	0/0	0/0
scaffold10160|size4634	3553	C	T	834.34	INTERGENIC	0/0	0/1	0/0	0/0	0/0	0/0	./.	0/0	0/0	0/0	0/0	0/0	0/0	0/0	0/0	0/0
scaffold10160|size4634	4444	C	T	662.05	INTERGENIC	0/1	0/0	0/0	0/1	0/0	0/0	./.	0/1	0/0	0/0	0/0	0/0	0/0	0/0	0/0	0/0
scaffold10167|size2180	628	G	A	1164.72	INTERGENIC	0/0	0/0	0/0	0/0	0/0	0/0	./.	0/0	1/1	0/0	0/0	0/0	0/0	0/0	0/0	0/0
scaffold10168|size3924	2056	G	A	259.34	INTERGENIC	0/0	0/0	0/0	0/0	0/0	0/0	./.	0/0	0/1	0/0	0/0	0/0	0/0	0/0	0/0	0/0
scaffold1016|size22277	13711	C	T	948.17	NON_SYNONYMOUS_CODING	0/0	0/0	0/0	0/0	0/1	0/0	0/0	0/1	0/0	0/0	0/0	0/0	0/0	0/0	0/0	0/0
scaffold1016|size22277	15833	G	A	1868.15	DOWNSTREAM	0/0	0/0	0/0	0/0	0/0	0/0	0/0	0/0	0/0	0/0	0/0	0/0	1/1	0/0	0/0	0/0
scaffold10171|size2937	1452	G	A	1744.94	INTERGENIC	1/1	0/0	0/0	0/1	0/0	0/0	./.	0/0	0/0	0/0	0/0	0/0	0/0	0/0	0/0	0/0
scaffold10172|size2964	2046	C	T	213.74	NON_SYNONYMOUS_CODING	0/0	0/0	0/1	0/0	0/1	0/0	./.	0/0	0/0	0/0	0/0	0/0	0/0	0/0	0/0	0/0
scaffold10173|size2174	1481	C	T	589.74	INTERGENIC	0/0	0/0	0/1	0/0	0/1	0/0	./.	0/0	0/0	0/0	0/0	0/0	0/0	0/0	0/0	0/0
scaffold10174|size3972	3102	G	A	1653.34	INTERGENIC	0/0	0/0	0/0	0/0	0/0	0/0	./.	0/0	0/0	0/0	0/1	0/0	0/0	0/0	0/0	0/0
scaffold10178|size2617	991	C	T	66.34	DOWNSTREAM	0/0	0/0	0/0	0/0	0/0	0/0	./.	0/0	0/0	0/0	0/0	0/0	0/0	0/1	0/0	0/0
scaffold10178|size2617	994	C	T	54.34	DOWNSTREAM	0/0	0/0	0/0	0/0	0/0	0/0	./.	0/0	0/0	0/0	0/0	0/0	0/0	0/1	0/0	0/0
scaffold1017|size20531	3113	C	T	1245.15	DOWNSTREAM	0/0	0/0	0/0	0/0	0/0	0/0	0/0	0/0	1/1	0/0	0/0	0/0	0/0	0/0	0/0	0/0
scaffold1017|size20531	816	C	T	68.23	SYNONYMOUS_CODING	0/0	0/0	0/0	0/0	0/0	0/0	0/0	0/0	0/0	0/0	0/0	0/0	0/0	0/1	0/0	0/0
scaffold10181|size2205	1891	C	T	171.35	INTERGENIC	0/0	0/0	0/0	0/0	0/1	0/0	./.	0/0	0/0	0/0	0/0	0/0	0/0	0/0	0/0	0/0
scaffold10183|size2170	999	G	A	1972.72	INTERGENIC	0/0	0/0	0/0	0/0	0/0	0/0	./.	0/0	0/0	0/0	0/0	0/0	1/1	0/0	0/0	0/0
scaffold10184|size3708	229	G	A	656.74	DOWNSTREAM	0/1	0/0	0/0	0/1	0/0	0/0	./.	0/0	0/0	0/0	0/0	0/0	0/0	0/0	0/0	0/0
scaffold10185|size2167	1800	G	A	558.74	INTERGENIC	0/0	0/0	0/0	0/0	0/1	0/0	./.	0/1	0/0	0/0	0/0	0/0	0/0	0/0	0/0	0/0
scaffold10185|size2167	1967	C	T	454.27	INTERGENIC	0/0	0/0	0/0	0/0	0/0	0/0	./.	0/0	1/1	0/0	0/0	0/0	0/0	0/0	0/0	0/0
scaffold10185|size2167	622	G	A	355.74	INTERGENIC	0/0	0/0	0/0	0/0	0/1	0/0	./.	0/1	0/0	0/0	0/0	0/0	0/0	0/0	0/0	0/0
scaffold1018|size28269	14782	G	A	2017.16	DOWNSTREAM	0/0	0/0	0/0	0/0	0/0	0/0	0/0	0/0	0/0	0/0	0/0	0/0	0/0	0/0	1/1	0/0
scaffold1018|size28269	4360	G	A	46.07	NON_SYNONYMOUS_CODING	0/0	0/0	0/0	0/0	0/0	0/0	0/0	0/0	0/0	0/0	0/0	0/0	0/0	0/1	0/0	0/0
scaffold1018|size28269	8231	G	A	2021.16	DOWNSTREAM	0/0	0/0	0/0	0/0	0/0	0/0	0/0	0/0	0/0	0/0	0/0	0/0	1/1	0/0	0/0	0/0
scaffold10191|size2164	217	G	A	108.34	INTERGENIC	0/0	0/0	0/0	0/0	0/0	0/0	./.	0/0	0/0	0/0	0/0	0/1	0/0	0/0	0/0	0/0
scaffold10193|size3074	1625	G	A	472.74	INTERGENIC	0/0	0/0	0/0	0/0	0/1	0/0	./.	0/1	0/0	0/0	0/0	0/0	0/0	0/0	0/0	0/0
scaffold10194|size2954	1953	G	A	516.74	INTERGENIC	0/0	0/0	0/1	0/0	0/1	0/0	./.	0/0	0/0	0/0	0/0	0/0	0/0	0/0	0/0	0/0
scaffold10194|size2954	2549	G	A	1325.72	INTERGENIC	0/0	0/0	0/0	0/0	0/0	0/0	./.	0/0	0/0	0/0	0/0	0/0	1/1	0/0	0/0	0/0
scaffold10199|size2161	547	C	T	981.74	SYNONYMOUS_CODING	0/0	0/0	0/1	0/0	0/0	0/1	./.	0/0	0/0	0/0	0/0	0/0	0/0	0/0	0/0	0/0
scaffold1019|size23387	11613	C	T	2446.15	DOWNSTREAM	0/0	0/0	0/0	0/0	0/0	0/0	0/0	0/0	0/0	0/0	0/0	0/0	0/0	0/0	1/1	0/0
scaffold1019|size23387	6428	C	T	791.59	NON_SYNONYMOUS_CODING	1/1	0/0	0/0	0/1	0/0	0/0	0/0	0/1	0/0	0/0	0/0	0/0	0/0	0/0	0/0	0/0
scaffold101|size47910	23694	C	T	115.07	DOWNSTREAM	0/0	0/0	0/0	0/0	0/0	0/0	0/0	0/0	0/0	0/0	0/0	0/0	0/0	0/1	0/0	0/0
scaffold101|size47910	23760	C	T	62.06	DOWNSTREAM	0/0	0/0	0/0	0/0	0/0	0/0	0/0	0/0	0/0	0/0	0/0	0/0	0/0	0/1	0/0	0/0
scaffold101|size47910	30178	C	T	692.15	NON_SYNONYMOUS_CODING	0/0	1/1	0/0	0/0	0/0	0/0	0/0	0/0	0/0	0/0	0/0	0/0	0/0	0/0	0/0	0/0
scaffold10200|size2160	428	G	A	1668.74	INTERGENIC	0/1	0/0	0/0	0/1	0/0	0/0	./.	0/0	0/0	0/0	0/0	0/0	0/0	0/0	0/0	0/0
scaffold10201|size2160	1122	G	A	36.63	INTERGENIC	0/0	0/0	0/0	0/0	0/1	0/0	./.	0/0	0/0	0/0	0/0	0/0	0/0	0/1	0/0	0/0
scaffold10201|size2160	1403	G	A	1397.75	INTERGENIC	0/0	0/0	0/0	0/0	0/1	0/0	./.	0/0	0/0	0/0	0/0	0/0	0/0	0/1	0/0	0/0
scaffold10201|size2160	1437	C	T	390.13	INTERGENIC	0/0	0/0	0/0	0/0	0/1	0/0	./.	0/1	0/0	0/0	0/0	0/0	0/0	0/1	0/0	0/0
scaffold10201|size2160	1446	C	T	376.36	INTERGENIC	0/0	0/0	0/0	0/0	0/0	0/0	./.	0/1	0/0	0/0	0/0	0/0	0/0	0/1	0/0	0/0
scaffold10201|size2160	1448	G	A	133.54	INTERGENIC	0/0	0/0	0/0	0/0	0/0	0/0	./.	0/0	0/0	0/0	0/0	0/0	0/0	0/1	0/0	0/0
scaffold10201|size2160	1460	G	A	249.5	INTERGENIC	0/0	0/0	0/0	0/0	0/0	0/0	./.	0/1	0/0	0/0	0/0	0/0	0/0	0/1	0/0	0/0
scaffold10201|size2160	1517	G	A	221.34	INTERGENIC	0/0	0/0	0/0	0/0	0/0	0/0	./.	0/0	0/0	0/0	0/0	0/0	0/0	0/1	0/0	0/0
scaffold10201|size2160	2022	G	A	1090.07	INTERGENIC	1/1	0/0	0/0	0/1	0/0	0/0	./.	0/0	0/0	0/0	0/0	0/0	0/0	0/0	0/0	0/0
scaffold10204|size2557	216	G	A	270.35	INTERGENIC	0/0	0/0	0/1	0/0	0/0	0/0	./.	0/0	0/0	0/0	0/0	0/0	0/0	0/0	0/0	0/0
scaffold10210|size7182	3816	C	T	1512.34	INTERGENIC	0/0	0/0	0/0	0/0	0/0	0/0	./.	0/0	0/0	0/0	0/1	0/0	0/0	0/0	0/0	0/0
scaffold10211|size2153	473	G	A	332.76	INTERGENIC	0/0	0/0	0/0	0/0	0/1	0/0	./.	0/1	0/0	0/0	0/0	0/0	0/0	0/0	0/0	0/0
scaffold1021|size50385	17773	G	A	103.23	DOWNSTREAM	0/0	0/0	0/0	0/0	0/1	0/0	0/0	0/0	0/0	0/0	0/0	0/0	0/0	0/1	0/0	0/0
scaffold1021|size50385	29100	C	T	1702.15	INTERGENIC	0/0	0/0	0/0	0/0	0/0	0/0	0/0	0/0	0/0	0/0	0/0	0/0	1/1	0/0	0/0	0/0
scaffold1021|size50385	30736	C	T	126.06	INTERGENIC	0/0	0/0	0/0	0/0	0/0	0/0	0/0	0/0	0/0	0/0	0/0	0/0	0/0	0/1	0/0	0/0
scaffold1021|size50385	32492	C	T	1261.15	INTERGENIC	0/0	0/0	0/0	0/0	0/0	0/0	0/0	0/0	0/0	0/0	0/0	0/0	1/1	0/0	0/0	0/0
scaffold1021|size50385	41624	G	A	1088.15	DOWNSTREAM	0/0	1/1	0/0	0/0	0/0	0/0	0/0	0/0	0/0	0/0	0/0	0/0	0/0	0/0	0/0	0/0
scaffold1021|size50385	42429	C	T	301.17	DOWNSTREAM	0/0	0/0	0/1	0/0	0/1	0/0	0/0	0/0	0/0	0/0	0/0	0/0	0/0	0/0	0/0	0/0
scaffold1021|size50385	42683	C	T	2377.55	DOWNSTREAM	0/0	0/0	0/0	0/0	0/0	0/0	0/0	0/0	0/0	1/1	0/0	0/0	0/0	1/1	0/0	0/0
scaffold10221|size2197	1156	G	A	2361.74	INTERGENIC	1/1	0/0	0/0	0/1	0/0	0/0	./.	0/1	0/0	0/0	0/0	0/0	0/0	0/0	0/0	0/0
scaffold10223|size3434	2914	C	T	1144.74	INTERGENIC	0/1	0/0	0/0	0/1	0/0	0/0	./.	0/0	0/0	0/0	0/0	0/0	0/0	0/0	0/0	0/0
scaffold10227|size2211	285	C	T	263.42	INTERGENIC	0/0	0/0	0/0	0/0	0/0	0/0	./.	0/0	0/0	0/0	0/0	0/0	0/0	0/1	0/0	0/0
scaffold10227|size2211	295	G	A	56.42	INTERGENIC	0/0	0/0	0/0	0/0	0/0	0/0	./.	0/0	0/0	0/0	0/0	0/0	0/0	0/1	0/0	0/0
scaffold10227|size2211	397	C	T	231.34	INTERGENIC	0/0	0/0	0/0	0/0	0/0	0/0	./.	0/0	0/0	0/0	0/0	0/0	0/0	0/1	0/0	0/0
scaffold10227|size2211	466	G	A	196.34	INTERGENIC	0/0	0/0	0/0	0/0	0/0	0/0	./.	0/0	0/0	0/0	0/0	0/0	0/0	0/1	0/0	0/0
scaffold10227|size2211	604	G	A	141.35	INTERGENIC	0/0	0/0	0/0	0/0	0/0	0/0	./.	0/0	0/0	0/0	0/0	0/0	0/0	0/1	0/0	0/0
scaffold1022|size23806	12530	C	T	2251.15	NON_SYNONYMOUS_CODING	0/0	0/0	0/0	0/0	0/0	0/0	0/0	0/0	0/0	0/0	0/0	0/0	0/0	0/0	1/1	0/0
scaffold1022|size23806	15487	C	T	2105.17	DOWNSTREAM	0/0	0/0	0/0	0/0	0/0	0/0	0/0	0/0	0/0	0/0	1/1	0/0	0/0	0/0	0/0	0/0
scaffold1022|size23806	21645	C	T	103.06	SYNONYMOUS_CODING	0/0	0/0	0/0	0/0	0/0	0/0	0/0	0/0	0/0	0/0	0/0	0/0	0/0	0/1	0/0	0/0
scaffold1022|size23806	9448	G	A	237.17	DOWNSTREAM	0/0	0/0	0/0	0/0	0/1	0/0	0/0	0/0	0/0	0/0	0/0	0/0	0/0	0/1	0/0	0/0
scaffold1022|size23806	9466	C	T	206.15	DOWNSTREAM	0/0	0/0	0/0	0/0	0/0	0/0	0/0	0/0	0/0	0/0	0/0	0/0	0/0	0/1	0/0	0/0
scaffold1022|size23806	9475	G	A	131.06	DOWNSTREAM	0/0	0/0	0/0	0/0	0/0	0/0	0/0	0/0	0/0	0/0	0/0	0/0	0/0	0/1	0/0	0/0
scaffold1022|size23806	9499	G	A	66.06	DOWNSTREAM	0/0	0/0	0/0	0/0	0/0	0/0	0/0	0/0	0/0	0/0	0/0	0/0	0/0	0/1	0/0	0/0
scaffold10232|size2201	1428	G	A	255.4	INTERGENIC	0/0	0/0	0/0	0/0	0/0	0/0	./.	0/0	0/0	0/0	0/0	0/0	0/0	0/1	0/0	0/0
scaffold10232|size2201	1440	G	A	252.76	INTERGENIC	0/0	0/0	0/0	0/0	0/1	0/0	./.	0/0	0/0	0/0	0/0	0/0	0/0	0/1	0/0	0/0
scaffold10232|size2201	1464	G	A	317.89	INTERGENIC	0/0	0/0	0/0	0/0	0/1	0/0	./.	0/0	0/0	0/0	0/0	0/0	0/0	0/1	0/0	0/0
scaffold10234|size4093	975	G	A	1078.75	INTERGENIC	0/0	1/1	0/0	0/0	0/0	0/0	./.	0/0	0/0	0/0	0/0	0/0	0/0	0/0	0/0	0/0
scaffold10237|size4775	3781	C	T	2159.03	INTERGENIC	1/1	0/0	0/0	0/1	0/0	0/0	./.	0/0	0/0	0/0	0/0	0/0	0/0	0/0	0/0	0/0
scaffold10239|size2134	1348	C	T	1557.34	INTERGENIC	0/0	0/0	0/0	0/0	0/0	0/0	./.	0/0	0/0	0/0	0/0	0/1	0/0	0/0	0/0	0/0
scaffold1023|size23544	10427	C	T	291.21	DOWNSTREAM	0/0	0/0	0/0	0/1	1/1	0/0	0/0	1/1	0/0	0/0	0/0	0/0	0/0	0/0	0/0	0/0
scaffold1023|size23544	12205	C	T	50.06	DOWNSTREAM	0/0	0/0	0/0	0/0	0/0	0/0	0/0	0/0	0/0	0/0	0/0	0/0	0/0	0/1	0/0	0/0
scaffold1023|size23544	15276	G	A	1556.56	UPSTREAM	1/1	0/0	0/0	0/1	0/0	0/0	0/0	0/1	0/0	0/0	0/0	0/0	0/0	0/0	0/0	0/0
scaffold1023|size23544	2689	G	A	2017.57	INTERGENIC	1/1	0/0	0/0	0/1	0/0	0/0	0/0	0/1	0/0	0/0	0/0	0/0	0/0	0/0	0/0	0/0
scaffold10245|size2129	1918	G	A	174.34	INTERGENIC	0/0	0/1	0/0	0/0	0/0	0/0	./.	0/0	0/0	0/0	0/0	0/0	0/0	0/0	0/0	0/0
scaffold10245|size2129	605	G	A	2315.72	INTERGENIC	0/0	0/0	0/0	0/0	0/0	0/0	./.	0/0	0/0	0/0	0/0	0/0	1/1	0/0	0/0	0/0
scaffold10249|size2128	445	C	T	43.34	INTERGENIC	0/0	0/0	0/0	0/0	0/0	0/0	./.	0/0	0/0	0/0	0/0	0/0	0/0	0/1	0/0	0/0
scaffold1024|size47470	22274	G	A	38.06	DOWNSTREAM	0/0	0/0	0/0	0/0	0/0	0/0	0/0	0/0	0/0	0/0	0/0	0/0	0/0	0/1	0/0	0/0
scaffold1024|size47470	22283	C	T	54.06	DOWNSTREAM	0/0	0/0	0/0	0/0	0/0	0/0	0/0	0/0	0/0	0/0	0/0	0/0	0/0	0/1	0/0	0/0
scaffold1024|size47470	22932	G	A	484.17	DOWNSTREAM	0/0	0/0	0/1	0/0	0/0	0/1	0/0	0/0	0/0	0/0	0/0	0/0	0/0	0/0	0/0	0/0
scaffold1024|size47470	41627	C	T	1035.7	INTERGENIC	0/0	0/0	0/0	0/0	0/1	0/0	0/0	1/1	0/0	0/0	0/0	0/0	0/0	0/0	0/0	0/0
scaffold1024|size47470	43484	C	T	1502.15	INTERGENIC	0/0	1/1	0/0	0/0	0/0	0/0	0/0	0/0	0/0	0/0	0/0	0/0	0/0	0/0	0/0	0/0
scaffold10253|size3355	1297	C	T	141.34	SYNONYMOUS_CODING	0/0	0/0	0/0	0/0	0/0	0/0	./.	0/0	0/0	0/0	0/0	0/0	0/0	0/1	0/0	0/0
scaffold10253|size3355	1498	G	A	101.34	SYNONYMOUS_CODING	0/0	0/0	0/0	0/0	0/0	0/0	./.	0/0	0/0	0/0	0/0	0/0	0/0	0/1	0/0	0/0
scaffold10253|size3355	1573	G	A	235.34	SYNONYMOUS_CODING	0/0	0/0	0/0	0/0	0/0	0/0	./.	0/0	0/0	0/0	0/0	0/0	0/0	0/1	0/0	0/0
scaffold10253|size3355	1591	C	T	203.34	SYNONYMOUS_CODING	0/0	0/0	0/0	0/0	0/0	0/0	./.	0/0	0/0	0/0	0/0	0/0	0/0	0/1	0/0	0/0
scaffold10253|size3355	1603	G	A	199.34	SYNONYMOUS_CODING	0/0	0/0	0/0	0/0	0/0	0/0	./.	0/0	0/0	0/0	0/0	0/0	0/0	0/1	0/0	0/0
scaffold10253|size3355	1630	C	T	35.34	SYNONYMOUS_CODING	0/0	0/0	0/0	0/0	0/0	0/0	./.	0/0	0/0	0/0	0/0	0/0	0/0	0/1	0/0	0/0
scaffold10253|size3355	1648	G	A	35.34	SYNONYMOUS_CODING	0/0	0/0	0/0	0/0	0/0	0/0	./.	0/0	0/0	0/0	0/0	0/0	0/0	0/1	0/0	0/0
scaffold10253|size3355	1687	G	A	77.34	SYNONYMOUS_CODING	0/0	0/0	0/0	0/0	0/0	0/0	./.	0/0	0/0	0/0	0/0	0/0	0/0	0/1	0/0	0/0
scaffold10253|size3355	951	C	T	867.34	SYNONYMOUS_CODING	0/0	0/0	0/0	0/0	0/0	0/0	./.	0/0	0/1	0/0	0/0	0/0	0/0	0/0	0/0	0/0
scaffold10255|size4665	1883	C	T	510.34	INTERGENIC	0/0	0/0	0/0	0/0	0/0	0/0	./.	0/1	0/0	0/0	0/0	0/0	0/0	0/0	0/0	0/0
scaffold10257|size2978	2033	C	T	1561.72	DOWNSTREAM	0/0	1/1	0/0	0/0	0/0	0/0	./.	0/0	0/0	0/0	0/0	0/0	0/0	0/0	0/0	0/0
scaffold1025|size36766	14513	G	A	1767.15	DOWNSTREAM	0/0	1/1	0/0	0/0	0/0	0/0	0/0	0/0	0/0	0/0	0/0	0/0	0/0	0/0	0/0	0/0
scaffold1025|size36766	17170	G	A	338.17	DOWNSTREAM	0/0	0/0	0/1	0/0	0/1	0/0	0/0	0/0	0/0	0/0	0/0	0/0	0/0	0/0	0/0	0/0
scaffold1025|size36766	18308	G	A	1150.15	DOWNSTREAM	0/0	1/1	0/0	0/0	0/0	0/0	0/0	0/0	0/0	0/0	0/0	0/0	0/0	0/0	0/0	0/0
scaffold1025|size36766	33481	C	T	1354.06	INTERGENIC	0/0	0/1	0/0	0/0	0/0	0/0	0/0	0/0	0/0	0/0	0/0	0/0	0/0	0/0	0/0	0/0
scaffold1025|size36766	36579	G	A	902.26	INTERGENIC	0/0	0/0	0/0	0/0	0/0	0/0	1/1	0/0	0/0	0/0	1/1	0/0	0/0	0/0	0/0	0/0
scaffold1025|size36766	7178	G	A	1003.15	INTERGENIC	0/0	0/0	0/0	0/0	0/0	0/0	0/0	0/0	1/1	0/0	0/0	0/0	0/0	0/0	0/0	0/0
scaffold10260|size4455	759	G	A	180.34	INTERGENIC	0/1	0/0	0/0	0/0	0/0	0/0	./.	0/0	0/0	0/0	0/0	0/0	0/0	0/0	0/0	0/0
scaffold10261|size2123	105	C	T	1444.08	INTERGENIC	0/0	0/0	0/0	0/0	0/0	0/0	./.	0/0	0/0	1/1	0/0	0/0	0/0	1/1	0/0	0/0
scaffold10261|size2123	2044	C	T	554.35	INTERGENIC	0/0	0/0	0/0	0/0	0/0	0/0	./.	0/0	0/0	0/0	0/1	0/0	0/0	0/0	0/0	0/0
scaffold10263|size2123	312	C	T	1308.04	NON_SYNONYMOUS_CODING	1/1	0/0	0/0	0/1	0/0	0/0	./.	0/1	0/0	0/0	0/0	0/0	0/0	0/0	0/0	0/0
scaffold10265|size4223	2247	G	A	2128.34	INTERGENIC	0/0	0/0	0/0	0/0	0/0	0/0	./.	0/0	0/0	0/0	0/0	0/0	0/1	0/0	0/0	0/0
scaffold10268|size3806	2024	C	T	756.34	SYNONYMOUS_CODING	0/0	0/0	0/0	0/0	0/0	0/0	./.	0/0	0/0	0/0	0/1	0/0	0/0	0/0	0/0	0/0
scaffold1026|size22911	9593	C	T	2029.15	DOWNSTREAM	0/0	0/0	0/0	0/0	0/0	0/0	0/0	0/0	0/0	0/0	0/0	0/0	0/0	0/0	1/1	0/0
scaffold10272|size2119	897	G	A	1094.83	INTERGENIC	0/0	0/0	0/0	0/0	0/0	0/0	./.	0/0	1/1	0/0	0/0	0/0	0/0	0/0	0/0	0/0
scaffold1027|size27811	9505	G	A	1269.16	INTERGENIC	0/0	0/0	0/0	0/0	0/1	0/0	0/0	1/1	0/0	0/0	0/0	0/0	0/0	0/0	0/0	0/0
scaffold10280|size2116	544	G	A	1424.73	INTERGENIC	0/0	1/1	0/0	0/0	0/0	0/0	./.	0/0	0/0	0/0	0/0	0/0	0/0	0/0	0/0	0/0
scaffold10283|size5460	2751	C	T	33.35	INTERGENIC	0/0	0/0	0/0	0/0	0/1	0/0	./.	0/0	0/0	0/0	0/0	0/0	0/0	0/0	0/0	0/0
scaffold10286|size2114	1340	C	T	321.74	INTERGENIC	0/0	0/0	0/0	0/0	0/1	0/0	./.	0/1	0/0	0/0	0/0	0/0	0/0	0/0	0/0	0/0
scaffold10286|size2114	366	G	A	774.8	INTERGENIC	0/1	0/0	0/0	0/1	0/0	0/0	./.	0/0	0/0	0/0	0/0	0/0	0/0	0/0	0/0	0/0
scaffold10289|size4069	202	C	T	771.34	DOWNSTREAM	0/0	0/0	0/0	0/0	0/0	0/0	./.	0/0	0/0	0/0	0/0	0/0	0/0	0/0	0/1	0/0
scaffold10289|size4069	3340	C	T	709.03	UPSTREAM	0/0	0/0	0/0	0/0	0/1	0/0	./.	1/1	0/0	0/0	0/0	0/0	0/0	0/0	0/0	0/0
scaffold1028|size27132	21561	G	A	2185.15	DOWNSTREAM	0/0	0/0	0/0	0/0	0/0	0/0	0/0	0/0	0/0	0/0	0/0	0/0	0/0	0/0	1/1	0/0
scaffold1028|size27132	26643	G	A	1841.15	UPSTREAM	0/0	0/0	0/0	0/0	0/0	0/0	0/0	0/0	0/0	0/0	0/0	0/0	1/1	0/0	0/0	0/0
scaffold1028|size27132	326	G	A	318.22	INTERGENIC	0/0	0/0	0/1	0/0	0/1	0/0	0/0	0/0	0/0	0/0	0/0	0/0	0/0	0/0	0/0	0/0
scaffold10291|size7022	2010	C	T	599.34	DOWNSTREAM	0/0	0/0	0/0	0/0	0/0	0/0	./.	0/0	0/0	0/0	0/0	0/0	0/1	0/0	0/0	0/0
scaffold10291|size7022	6906	C	T	358.34	INTERGENIC	0/0	0/0	0/0	0/0	0/0	0/0	./.	0/0	0/0	0/0	0/1	0/0	0/0	0/0	0/0	0/0
scaffold10295|size5329	770	C	T	489.78	INTERGENIC	0/0	0/0	0/0	0/0	0/1	0/0	./.	0/1	0/0	0/0	0/0	0/0	0/0	0/0	0/0	0/0
scaffold1029|size44205	10743	G	A	1011.15	STOP_GAINED	0/0	0/0	0/0	0/0	0/0	0/0	0/0	0/0	0/0	0/0	0/0	0/0	0/0	0/0	1/1	0/0
scaffold1029|size44205	19200	C	T	107.21	INTRON	0/0	0/0	0/1	0/0	0/0	0/0	0/0	0/0	0/0	0/0	0/0	0/0	0/0	0/1	0/0	0/0
scaffold102|size65716	18194	C	T	1418.06	NON_SYNONYMOUS_CODING	0/0	0/0	0/0	0/0	0/0	0/0	0/0	0/0	0/0	0/0	0/0	0/0	0/0	0/0	0/1	0/0
scaffold102|size65716	20918	C	T	2781.15	DOWNSTREAM	0/0	0/0	0/0	0/0	0/0	0/0	0/0	0/0	0/0	0/0	0/0	0/0	0/0	0/0	1/1	0/0
scaffold102|size65716	30409	C	T	434.17	DOWNSTREAM	0/0	0/0	0/1	0/0	0/1	0/0	0/0	0/0	0/0	0/0	0/0	0/0	0/0	0/0	0/0	0/0
scaffold102|size65716	32714	G	A	3604.37	INTERGENIC	0/0	0/0	0/0	0/0	0/0	0/0	0/0	0/0	0/0	1/1	0/0	0/0	0/0	1/1	0/0	0/0
scaffold102|size65716	35818	C	T	2541.15	INTERGENIC	0/0	0/0	0/0	0/0	0/0	0/0	0/0	0/0	0/0	0/0	0/0	0/0	1/1	0/0	0/0	0/0
scaffold102|size65716	46651	C	T	1662.15	INTERGENIC	0/0	0/0	0/0	0/0	0/0	0/0	0/0	0/0	0/0	0/0	0/0	0/0	0/0	0/0	1/1	0/0
scaffold102|size65716	4686	G	A	784.29	DOWNSTREAM	0/0	0/0	0/0	0/0	0/1	0/0	0/0	1/1	0/0	0/0	0/0	0/0	0/0	0/0	0/0	0/0
scaffold102|size65716	48179	G	A	722.17	INTERGENIC	0/0	0/0	0/0	0/0	0/1	0/0	0/0	0/1	0/0	0/0	0/0	0/0	0/0	0/0	0/0	0/0
scaffold102|size65716	49468	G	A	1106.15	INTERGENIC	0/0	0/0	0/0	0/0	0/0	0/0	0/0	0/0	1/1	0/0	0/0	0/0	0/0	0/0	0/0	0/0
scaffold102|size65716	53470	G	A	1335.07	INTERGENIC	0/0	0/0	0/0	0/0	0/0	0/0	0/0	0/0	0/0	0/0	0/1	0/0	0/0	0/0	0/0	0/0
scaffold102|size65716	55821	C	T	1524.2	DOWNSTREAM	0/0	0/0	0/0	0/0	0/0	0/0	0/0	0/0	0/0	0/0	0/0	0/0	0/0	0/0	1/1	0/0
scaffold102|size65716	58561	C	T	1184.16	DOWNSTREAM	1/1	0/0	0/0	0/1	0/0	0/0	0/0	0/0	0/0	0/0	0/0	0/0	0/0	0/0	0/0	0/0
scaffold102|size65716	63890	G	A	1005.15	INTERGENIC	0/0	0/0	0/0	0/0	0/0	0/0	0/0	0/0	1/1	0/0	0/0	0/0	0/0	0/0	0/0	0/0
scaffold102|size65716	8142	C	T	1537.15	NON_SYNONYMOUS_CODING	0/0	0/0	0/0	0/0	0/0	0/0	0/0	0/0	0/0	0/0	0/0	0/0	0/0	0/0	1/1	0/0
scaffold10305|size2104	1195	C	T	1343.34	INTERGENIC	0/0	0/0	0/0	0/0	0/0	0/0	./.	0/0	0/0	0/0	0/1	0/0	0/0	0/0	0/0	0/0
scaffold1030|size21812	15761	C	T	1562.07	INTERGENIC	0/0	0/0	0/0	0/0	0/0	0/0	0/0	0/0	0/0	0/0	0/1	0/0	0/0	0/0	0/0	0/0
scaffold1030|size21812	3963	C	T	2122.36	NON_SYNONYMOUS_CODING	0/0	0/0	0/0	0/0	0/0	0/0	0/0	0/0	0/0	0/0	1/1	0/0	0/0	0/0	0/0	0/0
scaffold1030|size21812	9005	G	A	728.17	UPSTREAM	0/0	0/0	0/0	0/0	0/0	0/0	1/1	0/0	0/0	0/0	0/0	0/0	0/0	0/0	0/0	0/0
scaffold1030|size21812	9922	C	T	473.07	UPSTREAM	0/0	0/1	0/0	0/0	0/0	0/0	0/0	0/0	0/0	0/0	0/0	0/0	0/0	0/0	0/0	0/0
scaffold10310|size2100	411	C	T	253.74	INTERGENIC	0/0	0/0	0/1	0/0	0/1	0/0	./.	0/0	0/0	0/0	0/0	0/0	0/0	0/0	0/0	0/0
scaffold1031|size20424	10782	G	A	1582.15	DOWNSTREAM	0/0	0/0	0/0	0/0	0/0	0/0	0/0	0/0	0/0	0/0	0/0	0/0	0/0	0/0	1/1	0/0
scaffold1031|size20424	12822	C	T	2700.56	UPSTREAM	1/1	0/0	0/0	0/1	0/0	0/0	0/0	0/1	0/0	0/0	0/0	0/0	0/0	0/0	0/0	0/0
scaffold1031|size20424	7345	C	T	2328.56	DOWNSTREAM	1/1	0/0	0/0	0/1	0/0	0/0	0/0	0/1	0/0	0/0	0/0	0/0	0/0	0/0	0/0	0/0
scaffold1031|size20424	8308	G	A	117.06	DOWNSTREAM	0/0	0/0	0/0	0/0	0/0	0/0	0/0	0/0	0/0	0/0	0/0	0/0	0/0	0/1	0/0	0/0
scaffold1031|size20424	8716	G	A	111.06	DOWNSTREAM	0/0	0/0	0/0	0/0	0/0	0/0	0/0	0/0	0/0	0/0	0/0	0/0	0/0	0/1	0/0	0/0
scaffold1032|size20419	685	C	T	293.17	INTERGENIC	0/0	0/0	0/1	0/0	0/1	0/0	0/0	0/0	0/0	0/0	0/0	0/0	0/0	0/0	0/0	0/0
scaffold10330|size5931	357	G	A	418.22	INTERGENIC	0/0	0/0	0/0	0/0	0/1	0/0	./.	1/1	0/0	0/0	0/0	0/0	0/0	0/0	0/0	0/0
scaffold10335|size2143	633	C	T	51.34	INTERGENIC	0/0	0/0	0/0	0/0	0/1	0/0	./.	0/0	0/0	0/0	0/0	0/0	0/0	0/0	0/0	0/0
scaffold10335|size2143	684	C	T	76.34	INTERGENIC	0/0	0/0	0/0	0/0	0/1	0/0	./.	0/0	0/0	0/0	0/0	0/0	0/0	0/0	0/0	0/0
scaffold10338|size2948	2487	C	T	100.34	INTERGENIC	0/0	0/0	0/0	0/0	0/0	0/0	./.	0/0	0/0	0/0	0/0	0/0	0/0	0/0	0/1	0/0
scaffold1034|size37563	19435	G	A	136.1	DOWNSTREAM	0/0	0/0	0/0	0/0	0/1	0/0	0/0	0/0	0/0	0/0	0/0	0/0	0/0	0/0	0/0	0/0
scaffold1034|size37563	22437	C	T	1842.16	DOWNSTREAM	1/1	0/0	0/0	0/1	0/0	0/0	0/0	0/0	0/0	0/0	0/0	0/0	0/0	0/0	0/0	0/0
scaffold1034|size37563	27504	G	A	33.06	DOWNSTREAM	0/0	0/0	0/0	0/0	0/0	0/0	0/0	0/0	0/0	0/0	0/0	0/0	0/0	0/1	0/0	0/0
scaffold1034|size37563	29460	C	T	67.07	DOWNSTREAM	0/0	0/0	0/0	0/0	0/0	0/0	0/0	0/0	0/0	0/0	0/0	0/0	0/0	0/1	0/0	0/0
scaffold1034|size37563	29470	C	T	94.06	DOWNSTREAM	0/0	0/0	0/0	0/0	0/0	0/0	0/0	0/0	0/0	0/0	0/0	0/0	0/0	0/1	0/0	0/0
scaffold1034|size37563	29499	C	T	56.06	DOWNSTREAM	0/0	0/0	0/0	0/0	0/0	0/0	0/0	0/0	0/0	0/0	0/0	0/0	0/0	0/1	0/0	0/0
scaffold1034|size37563	29698	C	T	74.48	DOWNSTREAM	0/0	0/0	0/0	0/0	0/1	0/0	0/0	0/0	0/0	0/0	0/0	0/0	0/0	0/1	0/0	0/0
scaffold1034|size37563	36546	C	T	116.79	SYNONYMOUS_CODING	0/0	0/0	0/0	0/0	0/0	0/0	0/0	0/1	0/0	0/0	0/0	0/0	0/0	0/1	0/0	0/0
scaffold1034|size37563	36577	G	A	90.49	NON_SYNONYMOUS_CODING	0/0	0/0	0/0	0/0	0/0	0/0	0/0	0/1	0/0	0/0	0/0	0/0	0/0	0/1	0/0	0/0
scaffold1035|size47285	12925	G	A	1432.15	DOWNSTREAM	0/0	0/0	0/0	0/0	0/0	0/0	0/0	0/0	0/0	0/0	0/0	0/0	0/0	0/0	1/1	0/0
scaffold1035|size47285	25018	C	T	1332.15	DOWNSTREAM	0/0	0/0	0/0	0/0	0/0	0/0	0/0	0/0	1/1	0/0	0/0	0/0	0/0	0/0	0/0	0/0
scaffold1035|size47285	27404	C	T	722.15	DOWNSTREAM	0/0	0/0	0/0	0/0	0/1	0/0	0/0	0/1	0/0	0/0	0/0	0/0	0/0	0/0	0/0	0/0
scaffold10364|size2069	531	C	T	395.8	INTERGENIC	0/0	0/0	0/1	0/0	0/1	0/0	./.	0/0	0/0	0/0	0/0	0/0	0/0	0/0	0/0	0/0
scaffold10367|size3172	172	G	A	804.74	INTERGENIC	0/0	0/0	0/0	0/0	0/0	0/0	./.	0/0	0/0	0/1	0/0	0/0	0/0	0/1	0/0	0/0
scaffold10367|size3172	564	C	T	2359.34	INTERGENIC	0/0	0/0	0/0	0/0	0/0	0/0	./.	0/0	0/0	0/0	0/0	0/0	0/1	0/0	0/0	0/0
scaffold1036|size20379	20157	G	A	591.66	DOWNSTREAM	0/0	0/0	0/0	0/0	0/0	0/0	0/0	0/0	1/1	0/0	0/0	0/0	0/0	0/0	0/0	0/0
scaffold10370|size15086	12369	C	T	1321.35	INTERGENIC	0/0	0/0	0/0	0/0	0/0	0/0	./.	0/0	0/0	0/0	0/1	0/0	0/0	0/0	0/0	0/0
scaffold10370|size15086	14633	C	T	225.5	INTERGENIC	0/0	0/0	0/0	0/0	0/0	0/0	./.	0/0	0/0	0/0	0/0	0/0	0/0	0/0	0/1	0/0
scaffold10373|size2066	1630	C	T	67.34	INTERGENIC	0/0	0/0	0/0	0/0	0/1	0/0	./.	0/0	0/0	0/0	0/0	0/0	0/0	0/0	0/0	0/0
scaffold10379|size2064	205	C	T	626.34	INTERGENIC	0/0	0/0	0/0	0/0	0/0	0/0	./.	0/0	0/0	0/0	0/1	0/0	0/0	0/0	0/0	0/0
scaffold1037|size21395	11338	C	T	495.34	DOWNSTREAM	0/0	0/0	0/0	0/0	0/1	0/0	0/0	1/1	0/0	0/0	0/0	0/0	0/0	0/0	0/0	0/0
scaffold1037|size21395	16302	G	A	53.17	DOWNSTREAM	0/0	0/0	0/0	0/0	0/0	0/0	0/0	0/0	0/0	0/0	0/0	0/0	0/0	0/1	0/0	0/0
scaffold1037|size21395	19231	G	A	347.59	DOWNSTREAM	0/0	0/0	0/1	0/0	0/1	0/0	0/0	0/0	0/0	0/0	0/0	0/0	0/0	0/0	0/0	0/0
scaffold1037|size21395	1999	C	T	41.07	DOWNSTREAM	0/0	0/0	0/0	0/0	0/0	0/0	0/0	0/0	0/0	0/0	0/0	0/0	0/0	0/1	0/0	0/0
scaffold1037|size21395	2566	C	T	657.17	DOWNSTREAM	0/0	0/0	0/0	0/0	0/1	0/0	0/0	0/1	0/0	0/0	0/0	0/0	0/0	0/0	0/0	0/0
scaffold1037|size21395	3630	C	T	1905.17	DOWNSTREAM	0/0	1/1	0/0	0/0	0/0	0/0	0/0	0/0	0/0	0/0	0/0	0/0	0/0	0/0	0/0	0/0
scaffold1037|size21395	6718	G	A	48.08	SYNONYMOUS_CODING	0/0	0/0	0/0	0/0	0/0	0/0	0/0	0/0	0/0	0/0	0/0	0/0	0/0	0/1	0/0	0/0
scaffold1037|size21395	6748	G	A	48.09	SYNONYMOUS_CODING	0/0	0/0	0/0	0/0	0/0	0/0	0/0	0/0	0/0	0/0	0/0	0/0	0/0	0/1	0/0	0/0
scaffold1037|size21395	6770	G	A	49.07	SYNONYMOUS_CODING	0/0	0/0	0/0	0/0	0/0	0/0	0/0	0/0	0/0	0/0	0/0	0/0	0/0	0/1	0/0	0/0
scaffold1037|size21395	9083	C	T	2208.15	DOWNSTREAM	0/0	0/0	0/0	0/0	0/0	0/0	0/0	0/0	0/0	0/0	0/0	0/0	0/0	0/0	1/1	0/0
scaffold10380|size3400	850	G	A	374.04	INTERGENIC	0/0	0/0	0/1	0/0	0/1	0/0	./.	0/0	0/0	0/0	0/0	0/0	0/0	0/0	0/0	0/0
scaffold10381|size2111	1835	C	T	1983.89	INTERGENIC	0/0	0/0	0/0	0/0	0/0	0/0	./.	0/0	0/0	0/1	0/0	0/0	0/0	0/1	0/0	0/0
scaffold10382|size2697	1948	C	T	204.34	INTERGENIC	0/0	0/0	0/0	0/0	0/0	0/0	./.	0/0	0/0	0/0	0/0	0/0	0/0	0/0	0/1	0/0
scaffold10384|size2060	42	G	A	316.13	INTERGENIC	0/0	0/0	0/0	0/0	0/0	0/0	./.	0/0	0/0	0/0	0/0	0/0	1/1	0/0	0/0	0/0
scaffold10387|size2565	1394	G	A	624.95	INTERGENIC	0/0	0/0	0/0	0/0	0/0	0/0	./.	1/1	0/0	0/0	0/0	0/0	0/0	0/0	0/0	0/0
scaffold10389|size3150	2734	C	T	789.72	NON_SYNONYMOUS_CODING	0/0	0/0	0/0	0/0	0/0	0/0	./.	0/0	1/1	0/0	0/0	0/0	0/0	0/0	0/0	0/0
scaffold1038|size20364	12342	C	T	67.4	DOWNSTREAM	0/0	0/0	0/0	0/0	0/0	0/0	0/0	0/0	0/0	0/0	0/0	0/0	0/0	0/1	0/0	0/0
scaffold1038|size20364	16878	C	T	1034.58	NON_SYNONYMOUS_CODING	0/0	0/0	0/0	0/0	0/1	0/0	0/0	1/1	0/0	0/0	0/0	0/0	0/0	0/0	0/0	0/0
scaffold1038|size20364	4988	C	T	43.06	DOWNSTREAM	0/0	0/0	0/0	0/0	0/0	0/0	0/0	0/0	0/0	0/0	0/0	0/0	0/0	0/1	0/0	0/0
scaffold10391|size2058	1637	C	T	2004.75	INTERGENIC	1/1	0/0	0/0	0/1	0/0	0/0	./.	0/1	0/0	0/0	0/0	0/0	0/0	0/0	0/0	0/0
scaffold10398|size2158	797	C	T	792.34	NON_SYNONYMOUS_CODING	0/0	0/0	0/0	0/0	0/0	0/0	./.	0/0	0/0	0/0	0/0	0/0	0/1	0/0	0/0	0/0
scaffold1039|size20363	16887	C	T	2061.15	DOWNSTREAM	0/0	0/0	0/0	0/0	0/0	0/0	0/0	0/0	0/0	0/0	0/0	0/0	0/0	0/0	1/1	0/0
scaffold1039|size20363	9782	C	T	1527.15	DOWNSTREAM	0/0	1/1	0/0	0/0	0/0	0/0	0/0	0/0	0/0	0/0	0/0	0/0	0/0	0/0	0/0	0/0
scaffold103|size64806	21797	G	A	116.88	NON_SYNONYMOUS_CODING	0/0	0/0	0/0	0/0	0/1	0/0	0/0	0/1	0/0	0/0	0/0	0/0	0/0	0/0	0/0	0/0
scaffold103|size64806	28806	C	T	1610.59	DOWNSTREAM	1/1	0/0	0/0	0/1	0/0	0/0	0/0	0/1	0/0	0/0	0/0	0/0	0/0	0/0	0/0	0/0
scaffold103|size64806	38418	C	T	734.97	DOWNSTREAM	0/0	0/0	0/0	0/0	0/1	0/0	0/0	1/1	0/0	0/0	0/0	0/0	0/0	0/0	0/0	0/0
scaffold103|size64806	62470	G	A	350.19	INTERGENIC	0/0	0/0	0/1	0/0	0/1	0/0	0/0	0/0	0/0	0/0	0/0	0/0	0/0	0/0	0/0	0/0
scaffold10404|size2053	529	C	T	361.79	INTERGENIC	0/0	0/0	0/0	0/0	0/0	0/0	./.	0/0	1/1	0/0	0/0	0/0	0/0	0/0	0/0	0/0
scaffold1040|size20451	10561	C	T	1890.06	INTERGENIC	0/0	0/0	0/0	0/0	0/0	0/0	0/0	0/0	0/0	0/0	0/1	0/0	0/0	0/0	0/0	0/0
scaffold1040|size20451	11280	C	T	2243.15	INTERGENIC	0/0	0/0	0/0	0/0	0/0	0/0	0/0	0/0	0/0	0/0	0/0	0/0	1/1	0/0	0/0	0/0
scaffold1040|size20451	3504	C	T	1606.15	SYNONYMOUS_CODING	0/0	0/0	0/0	0/0	0/0	0/0	0/0	0/0	0/0	0/0	0/0	0/0	0/0	0/0	1/1	0/0
scaffold10411|size2050	1160	C	T	2944.82	INTERGENIC	1/1	0/0	0/0	0/1	0/0	0/0	./.	0/1	0/0	0/0	0/0	0/0	0/0	0/0	0/0	0/0
scaffold10412|size2050	1826	G	A	1312.04	INTERGENIC	1/1	0/0	0/0	0/0	0/0	0/0	./.	0/1	0/0	0/0	0/0	0/0	0/0	0/0	0/0	0/0
scaffold10412|size2050	581	G	A	95.34	INTERGENIC	0/0	0/0	0/0	0/0	0/0	0/0	./.	0/0	0/0	0/0	0/0	0/0	0/0	0/1	0/0	0/0
scaffold10412|size2050	604	C	T	134.34	INTERGENIC	0/0	0/0	0/0	0/0	0/0	0/0	./.	0/0	0/0	0/0	0/0	0/0	0/0	0/1	0/0	0/0
scaffold10412|size2050	731	G	A	106.34	INTERGENIC	0/0	0/0	0/0	0/0	0/0	0/0	./.	0/0	0/0	0/0	0/0	0/0	0/0	0/1	0/0	0/0
scaffold10412|size2050	733	G	A	72.34	INTERGENIC	0/0	0/0	0/0	0/0	0/0	0/0	./.	0/0	0/0	0/0	0/0	0/0	0/0	0/1	0/0	0/0
scaffold10412|size2050	736	G	A	63.34	INTERGENIC	0/0	0/0	0/0	0/0	0/0	0/0	./.	0/0	0/0	0/0	0/0	0/0	0/0	0/1	0/0	0/0
scaffold10412|size2050	745	C	T	64.34	INTERGENIC	0/0	0/0	0/0	0/0	0/0	0/0	./.	0/0	0/0	0/0	0/0	0/0	0/0	0/1	0/0	0/0
scaffold10412|size2050	764	C	T	75.34	INTERGENIC	0/0	0/0	0/0	0/0	0/0	0/0	./.	0/0	0/0	0/0	0/0	0/0	0/0	0/1	0/0	0/0
scaffold10412|size2050	772	G	A	165.39	INTERGENIC	0/0	0/0	0/0	0/0	0/0	0/0	./.	0/0	0/0	0/0	0/0	0/0	0/0	0/1	0/0	0/0
scaffold10414|size2506	1647	C	T	278.74	INTERGENIC	0/0	0/0	0/1	0/0	0/1	0/0	./.	0/0	0/0	0/0	0/0	0/0	0/0	0/0	0/0	0/0
scaffold10414|size2506	797	C	T	906.34	INTERGENIC	0/0	0/0	0/0	0/0	0/0	0/0	./.	0/0	0/0	0/0	0/0	0/0	0/0	0/1	0/0	0/0
scaffold10414|size2506	803	G	A	873.34	INTERGENIC	0/0	0/0	0/0	0/0	0/0	0/0	./.	0/0	0/0	0/0	0/0	0/0	0/0	0/1	0/0	0/0
scaffold10414|size2506	926	C	T	39.66	INTERGENIC	0/1	0/0	0/0	0/0	0/0	0/0	./.	0/0	0/0	0/0	0/0	0/0	0/0	0/0	0/0	0/0
scaffold10416|size2050	1710	G	A	62.92	SYNONYMOUS_CODING	0/0	0/0	0/1	0/0	0/0	0/0	./.	0/0	0/0	0/0	0/0	0/0	0/0	0/1	0/0	0/0
scaffold10416|size2050	1731	G	A	151.94	SYNONYMOUS_CODING	0/0	0/0	0/1	0/0	0/0	0/0	./.	0/0	0/0	0/0	0/0	0/0	0/0	0/1	0/0	0/0
scaffold10416|size2050	1746	G	A	162.8	SYNONYMOUS_CODING	0/0	0/0	0/1	0/0	0/0	0/0	./.	0/0	0/0	0/0	0/0	0/0	0/0	0/1	0/0	0/0
scaffold10416|size2050	1780	G	A	148.37	NON_SYNONYMOUS_CODING	0/0	0/0	0/0	0/0	0/0	0/0	./.	0/0	0/0	0/0	0/0	0/0	0/0	0/1	0/0	0/0
scaffold10416|size2050	1845	C	T	146.45	SYNONYMOUS_CODING	0/0	0/0	0/0	0/0	0/0	0/0	./.	0/0	0/0	0/0	0/0	0/0	0/0	0/1	0/0	0/0
scaffold10416|size2050	1848	G	A	146.91	SYNONYMOUS_CODING	0/0	0/0	0/0	0/0	0/0	0/0	./.	0/0	0/0	0/0	0/0	0/0	0/0	0/1	0/0	0/0
scaffold10416|size2050	1881	G	A	128.38	SYNONYMOUS_CODING	0/0	0/0	0/0	0/0	0/0	0/0	./.	0/1	0/0	0/0	0/0	0/0	0/0	0/1	0/0	0/0
scaffold10417|size6035	4040	G	A	155.75	INTERGENIC	0/0	0/0	0/0	0/0	0/1	0/0	./.	0/1	0/0	0/0	0/0	0/0	0/0	0/0	0/0	0/0
scaffold10424|size2044	383	C	T	332.76	INTERGENIC	0/0	0/0	0/0	0/0	0/1	0/0	./.	0/1	0/0	0/0	0/0	0/0	0/0	0/0	0/0	0/0
scaffold10429|size3128	2103	C	T	1170.72	INTERGENIC	0/0	0/0	0/0	0/0	0/0	0/0	./.	0/0	1/1	0/0	0/0	0/0	0/0	0/0	0/0	0/0
scaffold10429|size3128	994	G	A	996.32	INTERGENIC	0/1	0/0	0/0	0/1	0/0	0/0	./.	0/0	0/0	0/0	0/0	0/0	0/0	0/0	0/0	0/0
scaffold1042|size26451	12661	C	T	537.17	DOWNSTREAM	0/0	0/0	0/0	0/0	0/1	0/0	0/0	0/1	0/0	0/0	0/0	0/0	0/0	0/0	0/0	0/0
scaffold1042|size26451	12853	G	A	130.1	DOWNSTREAM	0/0	0/0	0/0	0/0	0/0	0/0	0/0	0/0	0/0	0/0	0/0	0/0	0/0	0/1	0/0	0/0
scaffold1042|size26451	12965	C	T	66.2	SYNONYMOUS_CODING	0/0	0/0	0/0	0/0	0/0	0/0	0/0	0/0	0/0	0/0	0/0	0/0	0/0	0/1	0/0	0/0
scaffold1042|size26451	14921	G	A	3450.54	DOWNSTREAM	0/0	0/0	0/0	0/0	0/0	0/0	0/0	0/0	0/0	1/1	0/0	0/0	0/0	1/1	0/0	0/0
scaffold1042|size26451	16822	G	A	2040.56	DOWNSTREAM	1/1	0/0	0/0	0/1	0/0	0/0	0/0	0/1	0/0	0/0	0/0	0/0	0/0	0/0	0/0	0/0
scaffold10433|size6337	1531	G	A	404.34	INTERGENIC	0/0	0/0	0/0	0/0	0/0	0/0	./.	0/0	0/0	0/0	0/0	0/0	0/0	0/0	0/1	0/0
scaffold10433|size6337	1676	G	A	484.74	INTERGENIC	0/0	0/0	0/0	0/0	0/1	0/0	./.	0/1	0/0	0/0	0/0	0/0	0/0	0/0	0/0	0/0
scaffold1043|size20502	10724	G	A	513.37	DOWNSTREAM	0/0	0/0	0/0	0/0	0/1	0/0	0/0	0/1	0/0	0/0	0/0	0/0	0/0	0/0	0/0	0/0
scaffold1043|size20502	11617	G	A	1352.06	DOWNSTREAM	0/0	0/0	0/0	0/0	0/0	0/0	0/0	0/0	0/0	0/0	0/0	0/0	0/0	0/0	0/1	0/0
scaffold1043|size20502	14958	G	A	1047.06	DOWNSTREAM	0/0	0/0	0/0	0/0	0/0	0/0	0/0	0/0	0/0	0/0	0/1	0/0	0/0	0/0	0/0	0/0
scaffold1043|size20502	16513	G	A	447.87	DOWNSTREAM	0/0	0/0	0/1	0/0	0/1	0/0	0/0	0/0	0/0	0/0	0/0	0/0	0/0	0/0	0/0	0/0
scaffold1043|size20502	19653	G	A	1240.06	DOWNSTREAM	0/0	0/0	0/0	0/0	0/0	0/0	0/0	0/0	0/1	0/0	0/0	0/0	0/0	0/0	0/0	0/0
scaffold1043|size20502	264	G	A	843.06	INTERGENIC	0/0	0/1	0/0	0/0	0/0	0/0	0/0	0/0	0/0	0/0	0/0	0/0	0/0	0/0	0/0	0/0
scaffold1043|size20502	4884	C	T	1371.06	DOWNSTREAM	0/0	0/0	0/0	0/0	0/0	0/0	0/0	0/0	0/0	0/0	0/1	0/0	0/0	0/0	0/0	0/0
scaffold1043|size20502	6505	C	T	260.17	DOWNSTREAM	0/0	0/0	0/1	0/0	0/1	0/0	0/0	0/0	0/0	0/0	0/0	0/0	0/0	0/0	0/0	0/0
scaffold10442|size3027	2499	C	T	621.15	INTERGENIC	0/0	0/0	0/0	0/0	0/1	0/0	./.	1/1	0/0	0/0	0/0	0/0	0/0	0/0	0/0	0/0
scaffold10442|size3027	715	C	T	2458.72	INTERGENIC	0/0	0/0	0/0	0/0	0/0	0/0	./.	0/0	0/0	0/0	1/1	0/0	0/0	0/0	0/0	0/0
scaffold10446|size6639	5170	C	T	119.86	INTERGENIC	0/0	0/0	0/0	0/1	0/1	0/0	./.	0/0	0/0	0/0	0/0	0/0	0/0	0/0	0/0	0/0
scaffold10448|size2279	1156	C	T	418.74	INTERGENIC	0/0	0/0	0/1	0/0	0/1	0/0	./.	0/0	0/0	0/0	0/0	0/0	0/0	0/0	0/0	0/0
scaffold10449|size2033	846	C	T	1556.34	INTERGENIC	0/0	0/0	0/0	0/0	0/0	0/0	./.	0/0	0/0	0/0	0/1	0/0	0/0	0/0	0/0	0/0
scaffold1044|size24795	3803	C	T	870.06	DOWNSTREAM	0/0	0/0	0/0	0/0	0/0	0/0	0/0	0/0	0/1	0/0	0/0	0/0	0/0	0/0	0/0	0/0
scaffold1044|size24795	9706	C	T	2182.56	NON_SYNONYMOUS_CODING	1/1	0/0	0/0	0/1	0/0	0/0	0/0	0/1	0/0	0/0	0/0	0/0	0/0	0/0	0/0	0/0
scaffold10452|size2032	166	G	A	850.35	INTERGENIC	0/0	0/0	0/0	0/0	0/0	0/0	./.	0/0	0/0	0/0	0/1	0/0	0/0	0/0	0/0	0/0
scaffold10453|size3106	2159	G	A	2360.04	INTERGENIC	1/1	0/0	0/0	0/1	0/0	0/0	./.	0/0	0/0	0/0	0/0	0/0	0/0	0/0	0/0	0/0
scaffold10454|size2461	53	C	T	446.34	INTERGENIC	0/0	0/0	0/0	0/0	0/0	0/0	./.	0/0	0/0	0/0	0/0	0/0	0/1	0/0	0/0	0/0
scaffold10458|size3395	31	C	T	269.5	INTERGENIC	0/0	0/0	0/0	0/0	0/0	0/0	./.	0/0	0/1	0/0	0/0	0/0	0/0	0/0	0/0	0/0
scaffold1045|size28369	1233	C	T	1614.16	INTERGENIC	0/0	0/0	0/0	0/0	0/0	0/0	0/0	0/0	0/0	0/0	0/0	0/0	1/1	0/0	0/0	0/0
scaffold10463|size2158	2036	C	T	901.13	INTERGENIC	0/1	0/0	0/0	0/1	0/0	0/0	./.	0/1	0/0	0/0	0/0	0/0	0/0	0/0	0/0	0/0
scaffold10469|size2023	1600	C	T	182.75	INTERGENIC	0/0	0/0	0/1	0/0	0/1	0/0	./.	0/0	0/0	0/0	0/0	0/0	0/0	0/0	0/0	0/0
scaffold1046|size32927	11803	C	T	1157.15	DOWNSTREAM	0/0	0/0	0/0	0/0	0/0	0/0	0/0	0/0	1/1	0/0	0/0	0/0	0/0	0/0	0/0	0/0
scaffold1046|size32927	15783	G	A	399.19	UPSTREAM	0/0	0/0	0/1	0/0	0/1	0/0	0/0	0/0	0/0	0/0	0/0	0/0	0/0	0/0	0/0	0/0
scaffold1046|size32927	1840	C	T	214.06	INTERGENIC	0/0	0/0	0/1	0/0	0/0	0/0	0/0	0/0	0/0	0/0	0/0	0/0	0/0	0/0	0/0	0/0
scaffold1046|size32927	2096	G	A	354.06	INTERGENIC	0/0	0/0	0/0	0/0	0/1	0/0	0/0	0/0	0/0	0/0	0/0	0/0	0/0	0/0	0/0	0/0
scaffold1046|size32927	5122	C	T	133.06	DOWNSTREAM	0/0	0/0	0/0	0/0	0/1	0/0	0/0	0/0	0/0	0/0	0/0	0/0	0/0	0/0	0/0	0/0
scaffold1046|size32927	5172	C	T	989.06	DOWNSTREAM	0/0	0/0	0/0	0/0	0/0	0/0	0/0	0/0	0/0	0/0	0/0	0/0	0/0	0/0	0/1	0/0
scaffold10470|size4094	3863	C	T	416.5	INTERGENIC	0/0	0/0	0/0	0/0	0/1	0/0	./.	1/1	0/0	0/0	0/0	0/0	0/0	0/0	0/0	0/0
scaffold10473|size3018	1381	G	A	1436.72	INTERGENIC	1/1	0/0	0/0	0/0	0/0	0/0	./.	0/0	0/0	0/0	0/0	0/0	0/0	0/0	0/0	0/0
scaffold1047|size21554	14070	G	A	1953.15	UPSTREAM	0/0	0/0	0/0	0/0	0/0	0/0	0/0	0/0	0/0	0/0	0/0	0/0	0/0	0/0	1/1	0/0
scaffold1047|size21554	16955	G	A	362.06	UPSTREAM	0/0	0/0	0/0	0/0	0/0	0/0	0/0	0/0	0/0	0/0	0/0	0/0	0/0	0/1	0/0	0/0
scaffold1047|size21554	16967	C	T	380.15	UPSTREAM	0/0	0/0	0/0	0/0	0/0	0/0	0/0	0/0	0/0	0/0	0/0	0/0	0/0	0/1	0/0	0/0
scaffold1047|size21554	9561	C	T	2349.56	DOWNSTREAM	1/1	0/0	0/0	0/1	0/0	0/0	0/0	0/1	0/0	0/0	0/0	0/0	0/0	0/0	0/0	0/0
scaffold10480|size2020	45	G	A	343.51	INTERGENIC	1/1	0/0	0/0	0/1	0/0	0/0	./.	0/0	0/0	0/0	0/0	0/0	0/0	0/0	0/0	0/0
scaffold10482|size2020	1494	G	A	1299.72	UTR_3_PRIME	0/0	0/0	0/0	0/0	0/0	0/0	./.	0/0	0/0	0/0	0/0	0/0	0/0	0/0	1/1	0/0
scaffold10486|size2265	1781	G	A	350.74	NON_SYNONYMOUS_CODING	0/0	0/0	0/0	0/0	0/1	0/0	./.	0/1	0/0	0/0	0/0	0/0	0/0	0/0	0/0	0/0
scaffold10488|size2015	882	G	A	167.35	INTERGENIC	0/0	0/0	0/0	0/1	0/0	0/0	./.	0/0	0/0	0/0	0/0	0/0	0/0	0/0	0/0	0/0
scaffold1048|size22770	16749	C	T	1722.44	DOWNSTREAM	1/1	0/0	0/0	0/1	0/0	0/0	0/0	0/1	0/0	0/0	0/0	0/0	0/0	0/0	0/0	0/0
scaffold1048|size22770	21814	C	T	432.64	NON_SYNONYMOUS_CODING	0/0	0/0	0/0	0/0	0/1	0/0	0/0	1/1	0/0	0/0	0/0	0/0	0/0	0/0	0/0	0/0
scaffold10491|size2602	534	C	T	999.34	INTERGENIC	0/0	0/0	0/0	0/0	0/0	0/0	./.	0/0	0/0	0/0	0/1	0/0	0/0	0/0	0/0	0/0
scaffold10492|size2013	1677	G	A	125.75	INTERGENIC	0/0	0/0	0/1	0/0	0/1	0/0	./.	0/0	0/0	0/0	0/0	0/0	0/0	0/0	0/0	0/0
scaffold10494|size2013	655	G	A	1096.72	INTERGENIC	0/0	0/0	0/0	0/0	0/0	0/0	./.	0/0	1/1	0/0	0/0	0/0	0/0	0/0	0/0	0/0
scaffold1049|size20214	12655	C	T	78.07	START_GAINED	0/0	0/0	0/0	0/0	0/0	0/0	0/0	0/0	0/0	0/0	0/0	0/0	0/0	0/1	0/0	0/0
scaffold1049|size20214	19864	C	T	125.26	NON_SYNONYMOUS_CODING	0/0	0/0	0/0	0/0	0/0	0/0	0/0	0/0	0/0	0/0	0/0	0/0	0/0	0/1	0/0	0/0
scaffold1049|size20214	19922	C	T	194.08	SYNONYMOUS_CODING	0/0	0/0	0/0	0/0	0/0	0/0	0/0	0/0	0/0	0/0	0/0	0/0	0/0	0/1	0/0	0/0
scaffold1049|size20214	19975	G	A	196.88	UPSTREAM	0/0	0/0	0/0	0/0	0/1	0/0	0/0	0/0	0/0	0/0	0/0	0/0	0/0	0/1	0/0	0/0
scaffold1049|size20214	20072	C	T	150.56	UPSTREAM	0/0	0/0	0/0	0/0	0/0	0/0	0/0	0/0	0/0	0/0	0/0	0/0	0/0	0/1	0/0	0/0
scaffold104|size62838	20508	C	T	1559.06	DOWNSTREAM	0/0	0/0	0/0	0/0	0/0	0/0	0/0	0/0	0/0	0/0	0/1	0/0	0/0	0/0	0/0	0/0
scaffold104|size62838	21595	G	A	41.18	NON_SYNONYMOUS_CODING	0/0	0/0	0/1	0/0	0/1	0/0	0/0	0/0	0/0	0/0	0/0	0/0	0/0	0/0	0/0	0/0
scaffold104|size62838	21707	C	T	1302.64	SYNONYMOUS_CODING	0/0	0/0	0/0	0/0	0/0	0/0	0/0	0/0	0/0	0/0	1/1	0/0	0/0	0/0	0/0	0/0
scaffold104|size62838	29800	C	T	1283.17	DOWNSTREAM	0/0	1/1	0/0	0/0	0/0	0/0	0/0	0/0	0/0	0/0	0/0	0/0	0/0	0/0	0/0	0/0
scaffold104|size62838	35735	C	T	1375.16	DOWNSTREAM	0/0	0/0	0/0	0/0	0/0	0/0	1/1	0/0	0/0	0/0	0/1	0/0	0/0	0/0	0/0	0/0
scaffold104|size62838	38650	C	T	1417.15	INTRON	0/0	0/0	0/0	0/0	0/0	0/0	0/0	0/0	1/1	0/0	0/0	0/0	0/0	0/0	0/0	0/0
scaffold104|size62838	44446	G	A	272.9	INTERGENIC	0/0	0/0	0/1	0/0	0/1	0/0	0/0	0/0	0/0	0/0	0/0	0/0	0/0	0/0	0/0	0/0
scaffold104|size62838	50343	G	A	371.18	SYNONYMOUS_CODING	0/0	0/0	0/0	0/0	0/1	0/0	0/0	0/0	0/0	0/0	0/0	0/0	0/0	0/1	0/0	0/0
scaffold104|size62838	50997	C	T	174.17	SYNONYMOUS_CODING	0/0	0/0	0/0	0/0	0/1	0/0	0/0	0/0	0/0	0/0	0/0	0/0	0/0	0/1	0/0	0/0
scaffold104|size62838	53597	C	T	659.15	DOWNSTREAM	0/0	0/0	0/0	0/0	0/0	0/0	0/0	0/0	1/1	0/0	0/0	0/0	0/0	0/0	0/0	0/0
scaffold104|size62838	54876	C	T	1928.06	DOWNSTREAM	0/0	0/0	0/0	0/0	0/0	0/0	0/0	0/0	0/0	0/0	0/1	0/0	0/0	0/0	0/0	0/0
scaffold104|size62838	58565	C	T	100.06	SYNONYMOUS_CODING	0/0	0/0	0/0	0/0	0/0	0/0	0/0	0/0	0/0	0/0	0/0	0/0	0/0	0/1	0/0	0/0
scaffold104|size62838	61982	C	T	673.06	DOWNSTREAM	0/0	0/0	0/0	0/0	0/0	0/0	0/0	0/0	0/0	0/0	0/0	0/0	0/0	0/1	0/0	0/0
scaffold10501|size2776	281	C	T	332.34	INTERGENIC	0/0	0/1	0/0	0/0	0/0	0/0	./.	0/0	0/0	0/0	0/0	0/0	0/0	0/0	0/0	0/0
scaffold1050|size20565	1622	C	T	81.4	SYNONYMOUS_CODING	0/0	0/0	0/0	0/0	0/0	0/0	0/0	0/0	0/0	0/0	0/0	0/0	0/0	0/1	0/0	0/0
scaffold1050|size20565	2011	G	A	239.31	DOWNSTREAM	0/0	0/0	0/0	0/0	0/0	0/0	0/0	0/0	0/0	0/0	0/0	0/0	0/0	0/1	0/0	0/0
scaffold1050|size20565	2046	C	T	468.13	DOWNSTREAM	0/0	0/0	0/0	0/0	0/0	0/0	0/0	0/0	0/0	0/0	0/0	0/0	0/0	0/1	0/0	0/0
scaffold1050|size20565	2061	C	T	485.23	DOWNSTREAM	0/0	0/0	0/0	0/0	0/0	0/0	0/0	0/0	0/0	0/0	0/0	0/0	0/0	0/1	0/0	0/0
scaffold1050|size20565	2076	C	T	326.06	DOWNSTREAM	0/0	0/0	0/0	0/0	0/0	0/0	0/0	0/0	0/0	0/0	0/0	0/0	0/0	0/1	0/0	0/0
scaffold1050|size20565	2343	C	T	207.09	DOWNSTREAM	0/0	0/0	0/0	0/0	0/0	0/0	0/0	0/0	0/0	0/0	0/0	0/0	0/0	0/1	0/0	0/0
scaffold1050|size20565	2409	C	T	97.06	DOWNSTREAM	0/0	0/0	0/0	0/0	0/0	0/0	0/0	0/0	0/0	0/0	0/0	0/0	0/0	0/1	0/0	0/0
scaffold1050|size20565	2562	G	A	86.1	DOWNSTREAM	0/0	0/0	0/0	0/0	0/0	0/0	0/0	0/0	0/0	0/0	0/0	0/0	0/0	0/1	0/0	0/0
scaffold1050|size20565	2592	C	T	117.67	DOWNSTREAM	0/0	0/0	0/0	0/0	0/1	0/0	0/0	0/0	0/0	0/0	0/0	0/0	0/0	0/1	0/0	0/0
scaffold1050|size20565	291	C	T	780.64	INTERGENIC	0/1	0/0	0/0	0/1	0/0	0/0	0/0	0/1	0/0	0/0	0/0	0/0	0/0	0/0	0/0	0/0
scaffold1050|size20565	3487	C	T	98.08	DOWNSTREAM	0/0	0/0	0/0	0/0	0/0	0/0	0/0	0/0	0/0	0/0	0/0	0/0	0/0	0/1	0/0	0/0
scaffold1050|size20565	3500	G	A	115.06	DOWNSTREAM	0/0	0/0	0/0	0/0	0/0	0/0	0/0	0/0	0/0	0/0	0/0	0/0	0/0	0/1	0/0	0/0
scaffold1050|size20565	3518	C	T	106.06	DOWNSTREAM	0/0	0/0	0/0	0/0	0/0	0/0	0/0	0/0	0/0	0/0	0/0	0/0	0/0	0/1	0/0	0/0
scaffold1050|size20565	3783	C	T	225.25	DOWNSTREAM	0/0	0/0	0/0	0/0	0/0	0/0	0/0	0/1	0/0	0/0	0/0	0/0	0/0	0/1	0/0	0/0
scaffold1050|size20565	3784	C	T	232.25	DOWNSTREAM	0/0	0/0	0/0	0/0	0/0	0/0	0/0	0/1	0/0	0/0	0/0	0/0	0/0	0/1	0/0	0/0
scaffold1050|size20565	4495	G	A	117.79	DOWNSTREAM	0/0	0/0	0/0	0/0	0/1	0/0	0/0	0/0	0/0	0/0	0/0	0/0	0/0	0/1	0/0	0/0
scaffold1050|size20565	4574	G	A	1573.65	DOWNSTREAM	0/0	0/0	0/0	0/0	0/0	0/0	0/0	0/0	0/0	0/0	0/0	0/0	0/0	0/0	1/1	0/0
scaffold10510|size2006	1165	G	A	757.74	INTERGENIC	0/0	0/0	0/0	0/0	0/1	0/0	./.	0/1	0/0	0/0	0/0	0/0	0/0	0/0	0/0	0/0
scaffold10514|size2004	589	C	T	894.34	DOWNSTREAM	0/0	0/1	0/0	0/0	0/0	0/0	./.	0/0	0/0	0/0	0/0	0/0	0/0	0/0	0/0	0/0
scaffold10515|size2003	1766	G	A	1293.94	INTERGENIC	0/0	0/0	0/0	0/0	0/0	0/0	./.	0/0	0/0	0/0	0/0	1/1	0/0	0/0	0/0	0/0
scaffold1051|size28598	14990	G	A	2149.15	INTERGENIC	0/0	0/0	0/0	0/0	0/0	0/0	0/0	0/0	0/0	0/0	0/0	0/0	0/0	0/0	1/1	0/0
scaffold1051|size28598	28564	C	T	409.19	INTERGENIC	0/0	0/0	0/0	./.	0/0	0/0	0/0	0/0	0/0	0/0	0/0	0/0	1/1	0/0	0/0	0/0
scaffold1051|size28598	3606	C	T	2670.15	INTERGENIC	0/0	0/0	0/0	0/0	0/0	0/0	0/0	0/0	0/0	0/0	0/0	0/0	1/1	0/0	0/0	0/0
scaffold10525|size1999	1456	G	A	882.36	INTERGENIC	0/0	0/0	0/0	0/0	0/0	0/0	./.	0/0	0/0	0/0	0/1	0/0	0/0	0/0	0/0	0/0
scaffold10526|size2425	2057	G	A	1200.38	INTERGENIC	0/0	0/0	0/0	0/0	0/0	0/0	./.	0/0	0/0	0/0	0/1	0/0	0/0	0/0	0/0	0/0
scaffold10529|size1998	488	C	T	1895.74	NON_SYNONYMOUS_CODING	1/1	0/0	0/0	0/1	0/0	0/0	./.	0/1	0/0	0/0	0/0	0/0	0/0	0/0	0/0	0/0
scaffold1052|size31907	12098	G	A	1551.15	DOWNSTREAM	0/0	0/0	0/0	0/0	0/0	0/0	0/0	0/0	0/0	0/0	0/0	0/0	1/1	0/0	0/0	0/0
scaffold1052|size31907	6477	C	T	2367.56	DOWNSTREAM	1/1	0/0	0/0	0/1	0/0	0/0	0/0	0/1	0/0	0/0	0/0	0/0	0/0	0/0	0/0	0/0
scaffold10531|size1996	1351	C	T	2077.72	INTERGENIC	0/0	0/0	0/0	0/0	0/0	0/0	./.	0/0	0/0	0/0	0/0	0/0	1/1	0/0	0/0	0/0
scaffold10533|size1996	816	G	A	2453.72	INTERGENIC	0/0	0/0	0/0	0/0	0/0	0/0	./.	0/0	0/0	0/0	0/0	0/0	0/0	0/0	1/1	0/0
scaffold10537|size1995	1830	G	A	779.81	INTERGENIC	0/0	0/0	0/0	0/0	0/0	0/0	./.	0/0	0/0	0/0	0/0	0/0	1/1	0/0	0/0	0/0
scaffold10537|size1995	1914	C	T	334.36	INTERGENIC	0/0	1/1	0/0	0/0	0/0	0/0	./.	0/0	0/0	0/0	0/0	0/0	0/0	0/0	0/0	0/0
scaffold1053|size28550	24690	C	T	588.06	SYNONYMOUS_CODING	0/0	0/0	0/0	0/0	0/0	0/0	0/0	0/1	0/0	0/0	0/0	0/0	0/0	0/0	0/0	0/0
scaffold1053|size28550	24754	C	T	1728.06	NON_SYNONYMOUS_CODING	0/0	0/0	0/0	0/0	0/0	0/0	0/0	0/0	0/0	0/0	0/0	0/0	0/1	0/0	0/0	0/0
scaffold1053|size28550	25433	C	T	1039.17	NON_SYNONYMOUS_CODING	0/1	0/0	0/0	0/1	0/0	0/0	0/0	0/0	0/0	0/0	0/0	0/0	0/0	0/0	0/0	0/0
scaffold1053|size28550	26243	G	A	1619.06	NON_SYNONYMOUS_CODING	0/0	0/0	0/0	0/0	0/0	0/0	0/0	0/0	0/0	0/0	0/1	0/0	0/0	0/0	0/0	0/0
scaffold1053|size28550	5022	G	A	1104.54	DOWNSTREAM	1/1	0/0	0/0	0/1	0/0	0/0	0/0	0/1	0/0	0/0	0/0	0/0	0/0	0/0	0/0	0/0
scaffold1053|size28550	5905	G	A	1808.16	DOWNSTREAM	0/0	0/0	0/0	0/0	0/0	0/0	0/0	0/0	0/0	0/0	0/0	0/0	1/1	0/0	0/0	0/0
scaffold1053|size28550	8121	C	T	923.15	DOWNSTREAM	0/0	1/1	0/0	0/0	0/0	0/0	0/0	0/0	0/0	0/0	0/0	0/0	0/0	0/0	0/0	0/0
scaffold10540|size5107	2558	G	A	1348.74	INTERGENIC	0/1	0/0	0/0	0/1	0/0	0/0	./.	0/0	0/0	0/0	0/0	0/0	0/0	0/0	0/0	0/0
scaffold10540|size5107	3834	C	T	181.34	INTERGENIC	0/1	0/0	0/0	0/0	0/0	0/0	./.	0/0	0/0	0/0	0/0	0/0	0/0	0/0	0/0	0/0
scaffold10542|size2603	489	C	T	119.38	INTERGENIC	0/0	0/0	0/0	0/0	0/0	0/0	./.	0/0	0/0	0/0	0/1	0/0	0/0	0/0	0/0	0/0
scaffold10543|size1993	114	G	A	178.2	DOWNSTREAM	0/0	0/0	0/1	0/0	0/1	0/0	./.	0/0	0/0	0/0	0/0	0/0	0/0	0/0	0/0	0/0
scaffold10543|size1993	88	G	A	688.31	DOWNSTREAM	1/1	0/0	0/0	0/1	0/0	0/0	./.	0/1	0/0	0/0	0/0	0/0	0/0	0/0	0/0	0/0
scaffold10544|size4240	4051	C	T	649.75	INTERGENIC	0/0	1/1	0/0	0/0	0/0	0/0	./.	0/0	0/0	0/0	0/0	0/0	0/0	0/0	0/0	0/0
scaffold1054|size21561	14910	C	T	2297.15	INTERGENIC	0/0	0/0	0/0	0/0	0/0	0/0	0/0	0/0	0/0	0/0	0/0	0/0	1/1	0/0	0/0	0/0
scaffold1054|size21561	3348	C	T	2800.15	INTERGENIC	0/0	0/0	0/0	0/0	0/0	0/0	0/0	0/0	0/0	0/0	0/0	0/0	1/1	0/0	0/0	0/0
scaffold1054|size21561	5472	G	A	1038.15	INTERGENIC	0/0	0/0	0/0	0/0	0/0	0/0	0/0	0/0	1/1	0/0	0/0	0/0	0/0	0/0	0/0	0/0
scaffold1054|size21561	5597	G	A	719.62	INTERGENIC	0/0	0/0	0/0	0/0	0/1	0/0	0/0	1/1	0/0	0/0	0/0	0/0	0/0	0/0	0/0	0/0
scaffold10554|size1988	658	G	A	1227.2	INTERGENIC	0/0	1/1	0/0	0/0	0/0	0/0	./.	0/0	0/0	0/0	0/0	0/0	0/0	0/0	0/0	0/0
scaffold10558|size3636	1131	G	A	242.34	UPSTREAM	0/0	0/0	0/0	0/0	0/0	0/0	./.	0/0	0/1	0/0	0/0	0/0	0/0	0/0	0/0	0/0
scaffold1055|size30977	15366	C	T	129.06	STOP_GAINED	0/0	0/0	0/0	0/0	0/0	0/0	0/0	0/0	0/0	0/0	0/0	0/0	0/0	0/1	0/0	0/0
scaffold1055|size30977	15396	G	A	275.17	NON_SYNONYMOUS_CODING	0/0	0/0	0/0	0/0	0/1	0/0	0/0	0/0	0/0	0/0	0/0	0/0	0/0	0/1	0/0	0/0
scaffold1055|size30977	15480	G	A	97.08	NON_SYNONYMOUS_CODING	0/0	0/0	0/0	0/0	0/0	0/0	0/0	0/0	0/0	0/0	0/0	0/0	0/0	0/1	0/0	0/0
scaffold1055|size30977	29458	C	T	751.19	DOWNSTREAM	0/0	0/0	0/0	0/0	0/0	0/0	0/0	0/0	1/1	0/0	0/0	0/0	0/0	0/0	0/0	0/0
scaffold10565|size2280	646	C	T	831.75	NON_SYNONYMOUS_CODING	0/0	0/0	0/0	0/0	0/1	0/0	./.	0/1	0/0	0/0	0/0	0/0	0/0	0/0	0/0	0/0
scaffold1056|size23710	23208	C	T	72.23	SYNONYMOUS_CODING	0/0	0/0	0/0	0/0	0/0	0/0	0/0	0/1	0/0	0/0	0/0	0/0	0/0	0/1	0/0	0/0
scaffold1056|size23710	9998	G	A	2706.56	DOWNSTREAM	1/1	0/0	0/0	0/1	0/0	0/0	0/0	0/1	0/0	0/0	0/0	0/0	0/0	0/0	0/0	0/0
scaffold10571|size2372	500	G	A	780.34	INTERGENIC	0/0	0/0	0/0	0/0	0/0	0/0	./.	0/0	0/0	0/0	0/1	0/0	0/0	0/0	0/0	0/0
scaffold10575|size2192	710	C	T	765.75	INTERGENIC	0/0	0/0	0/0	0/0	0/1	0/0	./.	0/1	0/0	0/0	0/0	0/0	0/0	0/0	0/0	0/0
scaffold10577|size1973	220	G	A	652.92	INTERGENIC	0/0	0/0	0/0	0/0	0/0	0/0	./.	0/0	1/1	0/0	0/0	0/0	0/0	0/0	0/0	0/0
scaffold10578|size3501	3085	C	T	174.77	INTERGENIC	0/0	0/0	0/1	0/0	0/1	0/0	./.	0/0	0/0	0/0	0/0	0/0	0/0	0/0	0/0	0/0
scaffold1057|size20724	9542	G	A	1962.15	DOWNSTREAM	0/0	0/0	0/0	0/0	0/0	0/0	0/0	0/0	0/0	0/0	0/0	0/0	0/0	0/0	1/1	0/0
scaffold10582|size2780	1529	G	A	543.74	INTERGENIC	0/0	0/0	0/0	0/0	0/1	0/0	./.	0/1	0/0	0/0	0/0	0/0	0/0	0/0	0/0	0/0
scaffold10583|size1972	368	G	A	431.82	INTERGENIC	0/0	0/0	0/1	0/0	0/0	0/1	./.	0/0	0/0	0/0	0/0	0/0	0/0	0/0	0/0	0/0
scaffold1058|size22394	14891	C	T	1791.1	INTERGENIC	0/0	0/0	0/0	0/0	0/0	0/0	0/0	0/0	0/0	0/0	0/1	0/0	0/0	0/0	0/0	0/0
scaffold1058|size22394	18500	C	T	50.06	DOWNSTREAM	0/0	0/0	0/0	0/0	0/0	0/0	0/0	0/0	0/0	0/0	0/1	0/0	0/0	0/0	0/0	0/0
scaffold10590|size1969	138	G	A	882.8	INTERGENIC	0/0	0/0	0/0	0/0	0/0	0/0	./.	0/1	0/0	0/0	0/0	0/0	1/1	0/0	0/0	0/0
scaffold10598|size2366	1733	G	A	81.34	INTERGENIC	0/0	0/0	0/0	0/0	0/0	0/0	./.	0/0	0/0	0/0	0/0	0/0	0/0	0/0	0/1	0/0
scaffold10598|size2366	2020	C	T	408.74	INTERGENIC	0/0	0/0	0/0	0/0	0/1	0/0	./.	0/1	0/0	0/0	0/0	0/0	0/0	0/0	0/0	0/0
scaffold10599|size1964	1284	C	T	267.74	INTERGENIC	0/0	0/0	0/1	0/0	0/1	0/0	./.	0/0	0/0	0/0	0/0	0/0	0/0	0/0	0/0	0/0
scaffold1059|size20142	16368	G	A	2331.15	UPSTREAM	0/0	0/0	0/0	0/0	0/0	0/0	0/0	0/0	0/0	0/0	0/0	0/0	1/1	0/0	0/0	0/0
scaffold1059|size20142	19372	G	A	44.06	UPSTREAM	0/1	0/0	0/0	0/0	0/0	0/0	0/0	0/0	0/0	0/0	0/0	0/0	0/0	0/0	0/0	0/0
scaffold1059|size20142	19630	C	T	257.06	UPSTREAM	0/0	0/0	0/0	0/0	0/0	0/0	0/0	0/0	0/0	0/0	0/0	0/0	0/0	0/1	0/0	0/0
scaffold1059|size20142	7969	G	A	112.15	DOWNSTREAM	0/0	0/0	0/0	0/0	0/0	0/0	0/0	0/0	0/0	0/0	0/0	0/0	0/0	0/1	0/0	0/0
scaffold1059|size20142	7978	G	A	149.15	DOWNSTREAM	0/0	0/0	0/0	0/0	0/0	0/0	0/0	0/0	0/0	0/0	0/0	0/0	0/0	0/1	0/0	0/0
scaffold1059|size20142	8004	C	T	275.19	DOWNSTREAM	0/0	0/0	0/0	0/0	0/1	0/0	0/0	0/0	0/0	0/0	0/0	0/0	0/0	0/1	0/0	0/0
scaffold1059|size20142	8044	G	A	621.38	DOWNSTREAM	0/0	0/0	0/1	0/0	0/1	0/0	0/0	0/0	0/0	0/0	0/0	0/0	0/0	0/1	0/0	0/0
scaffold1059|size20142	8457	G	A	33.11	DOWNSTREAM	0/0	0/0	0/1	0/0	0/1	0/0	0/0	0/0	0/0	0/0	0/0	0/0	0/0	0/1	0/0	0/0
scaffold105|size55835	13086	C	T	317.67	DOWNSTREAM	0/0	0/0	0/1	0/0	0/1	0/0	0/0	0/0	0/0	0/0	0/0	0/0	0/0	0/0	0/0	0/0
scaffold105|size55835	19473	C	T	716.15	SYNONYMOUS_CODING	0/0	1/1	0/0	0/0	0/0	0/0	0/0	0/0	0/0	0/0	0/0	0/0	0/0	0/0	0/0	0/0
scaffold105|size55835	19979	G	A	2174.46	NON_SYNONYMOUS_CODING	1/1	0/0	0/0	0/1	0/0	0/0	0/0	0/1	0/0	0/0	0/0	0/0	0/0	0/0	0/0	0/0
scaffold105|size55835	26050	C	T	1064.16	DOWNSTREAM	0/0	0/0	0/0	0/0	0/0	0/0	0/0	0/0	0/0	0/0	0/0	0/0	0/0	0/0	1/1	0/0
scaffold105|size55835	30601	C	T	181.23	DOWNSTREAM	0/0	0/0	0/0	0/0	0/1	0/0	0/0	0/0	0/0	0/0	0/0	0/0	0/0	0/0	0/0	0/0
scaffold105|size55835	33424	G	A	1574.17	DOWNSTREAM	1/1	0/0	0/0	0/1	0/0	0/0	0/0	0/0	0/0	0/0	0/0	0/0	0/0	0/0	0/0	0/0
scaffold105|size55835	34919	C	T	151.69	DOWNSTREAM	0/0	0/0	0/0	0/0	0/1	0/0	0/0	0/0	0/0	0/0	0/0	0/0	0/0	0/1	0/0	0/0
scaffold105|size55835	34922	C	T	128.75	DOWNSTREAM	0/0	0/0	0/0	0/0	0/0	0/0	0/0	0/0	0/0	0/0	0/0	0/0	0/0	0/1	0/0	0/0
scaffold105|size55835	34982	G	A	84.07	DOWNSTREAM	0/0	0/0	0/0	0/0	0/0	0/0	0/0	0/0	0/0	0/0	0/0	0/0	0/0	0/1	0/0	0/0
scaffold105|size55835	35306	C	T	1305.02	DOWNSTREAM	0/0	1/1	0/1	0/0	0/1	0/0	0/0	0/0	0/0	0/0	0/0	0/0	0/0	0/0	0/0	0/0
scaffold105|size55835	40902	G	A	1818.16	UPSTREAM	1/1	0/0	0/0	0/1	0/0	0/0	0/0	0/0	0/0	0/0	0/0	0/0	0/0	0/0	0/0	0/0
scaffold105|size55835	4494	C	T	45.23	SYNONYMOUS_CODING	0/0	0/0	0/0	0/0	0/0	0/0	0/0	0/0	0/0	0/0	0/0	0/0	0/0	0/1	0/0	0/0
scaffold105|size55835	4546	G	A	300.07	NON_SYNONYMOUS_CODING	0/0	0/0	0/0	0/0	0/0	0/0	0/0	0/0	0/0	0/0	0/0	0/0	0/0	0/1	0/0	0/0
scaffold105|size55835	4557	G	A	200.06	SYNONYMOUS_CODING	0/0	0/0	0/0	0/0	0/0	0/0	0/0	0/0	0/0	0/0	0/0	0/0	0/0	0/1	0/0	0/0
scaffold105|size55835	52276	C	T	580.24	INTERGENIC	0/0	0/0	0/0	0/0	0/0	0/0	0/0	0/0	1/1	0/0	0/0	0/0	0/0	0/0	0/0	0/0
scaffold105|size55835	5647	C	T	41.08	SYNONYMOUS_CODING	0/0	0/0	0/0	0/0	0/0	0/0	0/0	0/0	0/0	0/0	0/0	0/0	0/0	0/1	0/0	0/0
scaffold105|size55835	5760	G	A	65.06	NON_SYNONYMOUS_CODING	0/0	0/0	0/0	0/0	0/0	0/0	0/0	0/0	0/0	0/0	0/0	0/0	0/0	0/1	0/0	0/0
scaffold105|size55835	6349	C	T	202.06	SYNONYMOUS_CODING	0/0	0/0	0/0	0/0	0/0	0/0	0/0	0/0	0/0	0/0	0/0	0/0	0/0	0/1	0/0	0/0
scaffold10604|size1961	457	G	A	1497.23	NON_SYNONYMOUS_CODING	1/1	0/0	0/0	0/1	0/0	0/0	./.	0/0	0/0	0/0	0/0	0/0	0/0	0/0	0/0	0/0
scaffold10609|size4837	1146	G	A	1261.34	INTERGENIC	0/0	0/0	0/0	0/0	0/0	0/0	./.	0/0	0/0	0/0	0/0	0/0	0/0	0/0	0/1	0/0
scaffold1060|size58647	16321	C	T	2427.15	DOWNSTREAM	0/0	0/0	0/0	0/0	0/0	0/0	0/0	0/0	0/0	0/0	0/0	0/0	1/1	0/0	0/0	0/0
scaffold1060|size58647	1817	G	A	121.06	NON_SYNONYMOUS_CODING	0/0	0/0	0/0	0/0	0/0	0/0	0/0	0/0	0/0	0/0	0/0	0/0	0/0	0/1	0/0	0/0
scaffold1060|size58647	30087	G	A	40.06	DOWNSTREAM	0/0	0/0	0/0	0/0	0/0	0/0	0/0	0/0	0/0	0/0	0/0	0/0	0/0	0/1	0/0	0/0
scaffold1060|size58647	31375	C	T	755.06	DOWNSTREAM	0/0	0/0	0/0	0/0	0/0	0/0	0/0	0/0	0/0	0/0	0/1	0/0	0/0	0/0	0/0	0/0
scaffold1060|size58647	31974	C	T	1069.71	DOWNSTREAM	0/1	0/0	0/0	0/1	0/0	0/0	0/0	0/0	0/0	0/0	0/0	0/0	0/0	0/0	0/0	0/0
scaffold1060|size58647	32707	C	T	121.17	DOWNSTREAM	0/0	0/0	0/0	0/0	0/1	0/0	0/0	0/0	0/0	0/0	0/0	0/0	0/0	0/1	0/0	0/0
scaffold1060|size58647	32749	C	T	81.33	DOWNSTREAM	0/0	0/0	0/0	0/0	0/0	0/0	0/0	0/0	0/0	0/0	0/0	0/0	0/0	0/1	0/0	0/0
scaffold1060|size58647	34366	G	A	1175.06	DOWNSTREAM	0/0	0/0	0/0	0/0	0/0	0/0	0/0	0/0	0/0	0/0	0/1	0/0	0/0	0/0	0/0	0/0
scaffold1060|size58647	34452	C	T	1969.06	DOWNSTREAM	0/0	0/0	0/0	0/0	0/0	0/0	0/0	0/0	0/0	0/0	0/0	0/0	0/0	0/0	0/1	0/0
scaffold1060|size58647	40146	G	A	113.06	SYNONYMOUS_CODING	0/0	0/0	0/0	0/0	0/0	0/0	0/0	0/0	0/0	0/0	0/0	0/0	0/0	0/1	0/0	0/0
scaffold1060|size58647	40195	C	T	103.22	SYNONYMOUS_CODING	0/0	0/0	0/0	0/0	0/1	0/0	0/0	0/0	0/0	0/0	0/0	0/0	0/0	0/1	0/0	0/0
scaffold1060|size58647	40203	C	T	69.06	SYNONYMOUS_CODING	0/0	0/0	0/0	0/0	0/0	0/0	0/0	0/0	0/0	0/0	0/0	0/0	0/0	0/1	0/0	0/0
scaffold1060|size58647	40440	G	A	203.06	SYNONYMOUS_CODING	0/0	0/0	0/0	0/0	0/0	0/0	0/0	0/0	0/0	0/0	0/0	0/0	0/0	0/1	0/0	0/0
scaffold1060|size58647	40689	C	T	214.06	SYNONYMOUS_CODING	0/0	0/0	0/0	0/0	0/0	0/0	0/0	0/0	0/0	0/0	0/0	0/0	0/0	0/1	0/0	0/0
scaffold1060|size58647	40707	C	T	283.06	SYNONYMOUS_CODING	0/0	0/0	0/0	0/0	0/0	0/0	0/0	0/0	0/0	0/0	0/0	0/0	0/0	0/1	0/0	0/0
scaffold1060|size58647	40749	G	A	162.06	SYNONYMOUS_CODING	0/0	0/0	0/0	0/0	0/0	0/0	0/0	0/0	0/0	0/0	0/0	0/0	0/0	0/1	0/0	0/0
scaffold1060|size58647	40791	C	T	74.06	SYNONYMOUS_CODING	0/0	0/0	0/0	0/0	0/0	0/0	0/0	0/0	0/0	0/0	0/0	0/0	0/0	0/1	0/0	0/0
scaffold1060|size58647	40794	C	T	31.06	SYNONYMOUS_CODING	0/0	0/0	0/0	0/0	0/0	0/0	0/0	0/0	0/0	0/0	0/0	0/0	0/0	0/1	0/0	0/0
scaffold1060|size58647	41067	G	A	38.12	SYNONYMOUS_CODING	0/0	0/0	0/0	0/0	0/0	0/0	0/0	0/0	0/0	0/0	0/0	0/0	0/0	0/1	0/0	0/0
scaffold1060|size58647	42030	C	T	54.06	SYNONYMOUS_CODING	0/0	0/0	0/0	0/0	0/1	0/0	0/0	0/0	0/0	0/0	0/0	0/0	0/0	0/0	0/0	0/0
scaffold1060|size58647	42552	C	T	38.06	SYNONYMOUS_CODING	0/0	0/0	0/0	0/0	0/0	0/0	0/0	0/0	0/0	0/0	0/0	0/0	0/0	0/1	0/0	0/0
scaffold10610|size2077	1471	G	A	338.77	INTERGENIC	0/0	0/0	0/1	0/0	0/1	0/0	./.	0/0	0/0	0/0	0/0	0/0	0/0	0/0	0/0	0/0
scaffold10613|size6455	5754	G	A	71.34	INTERGENIC	0/0	0/0	0/0	0/0	0/0	0/0	./.	0/0	0/0	0/0	0/0	0/0	0/0	0/0	0/1	0/0
scaffold10616|size1956	1230	C	T	112.35	INTERGENIC	0/0	0/0	0/0	0/0	0/0	0/0	./.	0/0	0/0	0/0	0/0	0/0	0/0	0/1	0/0	0/0
scaffold10616|size1956	1280	G	A	62.36	INTERGENIC	0/0	0/0	0/0	0/0	0/0	0/0	./.	0/0	0/0	0/0	0/0	0/0	0/0	0/1	0/0	0/0
scaffold10616|size1956	1306	G	A	78.38	INTERGENIC	0/0	0/0	0/0	0/0	0/0	0/0	./.	0/0	0/0	0/0	0/0	0/0	0/0	0/1	0/0	0/0
scaffold10616|size1956	1326	C	T	221.67	INTERGENIC	0/0	0/0	0/0	0/0	0/1	0/0	./.	0/0	0/0	0/0	0/0	0/0	0/0	0/1	0/0	0/0
scaffold10618|size1955	1178	C	T	367.74	INTERGENIC	0/0	0/0	0/1	0/0	0/1	0/0	./.	0/0	0/0	0/0	0/0	0/0	0/0	0/0	0/0	0/0
scaffold10618|size1955	273	G	A	1178.72	INTERGENIC	0/0	0/0	0/0	0/0	0/0	0/0	./.	0/0	0/0	0/0	0/0	0/0	1/1	0/0	0/0	0/0
scaffold10619|size1955	1785	C	T	70.4	INTERGENIC	0/0	0/0	0/0	0/0	0/1	0/0	./.	0/0	0/0	0/0	0/0	0/0	0/0	0/1	0/0	0/0
scaffold1061|size25892	11459	C	T	122.06	DOWNSTREAM	0/0	0/0	0/0	0/0	0/0	0/0	0/0	0/0	0/0	0/0	0/0	0/0	0/0	0/1	0/0	0/0
scaffold1061|size25892	11474	C	T	100.1	DOWNSTREAM	0/0	0/0	0/0	0/0	0/0	0/0	0/0	0/0	0/0	0/0	0/0	0/0	0/0	0/1	0/0	0/0
scaffold1061|size25892	23115	C	T	1890.15	INTERGENIC	0/0	0/0	0/0	0/0	0/0	0/0	0/0	0/0	0/0	0/0	0/0	0/0	0/0	0/0	1/1	0/0
scaffold10620|size1955	724	G	A	127.34	DOWNSTREAM	0/0	0/0	0/0	0/0	0/0	0/0	./.	0/0	0/0	0/0	0/0	0/0	0/0	0/1	0/0	0/0
scaffold10620|size1955	742	C	T	209.34	DOWNSTREAM	0/0	0/0	0/0	0/0	0/0	0/0	./.	0/0	0/0	0/0	0/0	0/0	0/0	0/1	0/0	0/0
scaffold10620|size1955	744	C	T	1722.72	DOWNSTREAM	0/0	1/1	0/0	0/0	0/0	0/0	./.	0/0	0/0	0/0	0/0	0/0	0/0	0/0	0/0	0/0
scaffold10620|size1955	766	C	T	212.34	DOWNSTREAM	0/0	0/0	0/0	0/0	0/0	0/0	./.	0/0	0/0	0/0	0/0	0/0	0/0	0/1	0/0	0/0
scaffold10621|size3159	632	G	A	1157.54	INTERGENIC	0/0	0/0	0/0	0/0	0/0	0/0	./.	0/0	0/0	0/0	0/0	0/0	0/0	1/1	0/0	0/0
scaffold10623|size1954	971	G	A	334.34	INTERGENIC	0/0	0/0	0/0	0/0	0/1	0/0	./.	0/0	0/0	0/0	0/0	0/0	0/0	0/0	0/0	0/0
scaffold10624|size2903	1691	C	T	91.35	INTERGENIC	0/0	0/0	0/0	0/0	0/0	0/0	./.	0/0	0/0	0/0	0/0	0/0	0/0	0/1	0/0	0/0
scaffold10629|size1951	1162	G	A	538.33	INTERGENIC	0/0	1/1	0/0	0/0	0/0	0/0	./.	0/0	0/0	0/0	0/0	0/0	0/0	0/0	0/0	0/0
scaffold1062|size21491	18987	G	A	1525.15	DOWNSTREAM	0/0	0/0	0/0	0/0	0/0	0/0	0/0	0/0	0/0	0/0	0/0	1/1	0/0	0/0	0/0	0/0
scaffold1062|size21491	2234	G	A	56.06	DOWNSTREAM	0/0	0/0	0/0	0/0	0/0	0/0	0/0	0/0	0/0	0/0	0/0	0/0	0/0	0/1	0/0	0/0
scaffold1062|size21491	8640	G	A	1127.18	UPSTREAM	0/1	0/0	0/0	0/1	0/0	0/0	0/0	0/0	0/0	0/0	0/0	0/0	0/0	0/0	0/0	0/0
scaffold10632|size1949	651	C	T	817.34	INTERGENIC	0/0	0/0	0/0	0/0	0/0	0/0	./.	0/0	0/1	0/0	0/0	0/0	0/0	0/0	0/0	0/0
scaffold10634|size2145	1032	C	T	1623.72	INTERGENIC	0/0	0/0	0/0	0/0	0/0	0/0	./.	0/0	0/0	0/0	0/0	0/0	0/0	0/0	1/1	0/0
scaffold10637|size1948	1590	G	A	1210.82	INTERGENIC	1/1	0/0	0/0	0/1	0/0	0/0	./.	0/1	0/0	0/0	0/0	0/0	0/0	0/0	0/0	0/0
scaffold10638|size3534	3183	G	A	1638.85	INTERGENIC	1/1	0/0	0/0	0/0	0/0	0/0	./.	0/0	0/0	0/0	0/0	0/0	0/0	0/0	0/0	0/0
scaffold1063|size26481	17111	G	A	968.15	DOWNSTREAM	0/0	0/0	0/0	0/0	0/0	0/0	0/0	0/0	1/1	0/0	0/0	0/0	0/0	0/0	0/0	0/0
scaffold1063|size26481	25844	C	T	636.17	DOWNSTREAM	0/0	0/0	0/0	0/0	0/1	0/0	0/0	0/1	0/0	0/0	0/0	0/0	0/0	0/0	0/0	0/0
scaffold1063|size26481	7664	G	A	517.79	DOWNSTREAM	0/0	1/1	0/0	0/0	0/0	0/0	0/0	0/0	0/0	0/0	0/0	0/0	0/0	0/0	0/0	0/0
scaffold10641|size1946	1529	G	A	67.74	INTERGENIC	0/1	0/0	0/0	0/1	0/0	0/0	./.	0/0	0/0	0/0	0/0	0/0	0/0	0/0	0/0	0/0
scaffold10643|size1945	252	C	T	71.37	INTERGENIC	0/0	0/0	0/1	0/0	0/1	0/0	./.	0/0	0/0	0/0	0/0	0/0	0/0	0/0	0/0	0/0
scaffold10644|size2284	910	C	T	50.34	INTERGENIC	0/0	0/0	0/0	0/0	0/0	0/0	./.	0/0	0/0	0/0	0/0	0/0	0/0	0/1	0/0	0/0
scaffold10644|size2284	912	C	T	47.34	INTERGENIC	0/0	0/0	0/0	0/0	0/0	0/0	./.	0/0	0/0	0/0	0/0	0/0	0/0	0/1	0/0	0/0
scaffold10648|size1943	981	G	A	544.74	NON_SYNONYMOUS_CODING	0/0	0/0	0/0	0/0	0/1	0/0	./.	0/1	0/0	0/0	0/0	0/0	0/0	0/0	0/0	0/0
scaffold10649|size1943	281	C	T	92.34	INTERGENIC	0/0	0/0	0/0	0/0	0/0	0/0	./.	0/0	0/0	0/0	0/0	0/0	0/0	0/1	0/0	0/0
scaffold10649|size1943	305	C	T	69.34	INTERGENIC	0/0	0/0	0/0	0/0	0/0	0/0	./.	0/0	0/0	0/0	0/0	0/0	0/0	0/1	0/0	0/0
scaffold1064|size44758	22583	C	T	83.07	DOWNSTREAM	0/0	0/0	0/0	0/0	0/0	0/0	0/0	0/0	0/0	0/0	0/0	0/0	0/0	0/1	0/0	0/0
scaffold1064|size44758	35618	C	T	1429.65	DOWNSTREAM	0/0	0/0	0/0	0/0	0/0	0/0	0/0	0/0	0/0	0/0	1/1	0/0	0/0	0/0	0/0	0/0
scaffold1064|size44758	41765	G	A	733.17	INTERGENIC	0/0	0/0	0/0	0/0	0/1	0/0	0/0	0/1	0/0	0/0	0/0	0/0	0/0	0/0	0/0	0/0
scaffold1064|size44758	5606	G	A	1735.15	DOWNSTREAM	0/0	0/0	0/0	0/0	0/0	0/0	0/0	0/0	0/0	0/0	0/0	0/0	0/0	0/0	1/1	0/0
scaffold10651|size1941	1034	G	A	1988.72	INTERGENIC	0/0	0/0	0/0	0/0	0/0	0/0	./.	0/0	0/0	0/0	0/0	0/0	0/0	0/0	1/1	0/0
scaffold10658|size4962	3278	C	T	187.74	INTERGENIC	0/0	0/0	0/0	0/0	0/0	0/0	./.	0/0	0/0	0/1	0/0	0/0	0/0	0/1	0/0	0/0
scaffold1065|size20100	4957	C	T	108.06	INTERGENIC	0/0	0/0	0/0	0/0	0/0	0/0	0/0	0/0	0/0	0/0	0/0	0/0	0/0	0/1	0/0	0/0
scaffold1065|size20100	5105	C	T	2394.15	INTERGENIC	0/0	0/0	0/0	0/0	0/0	0/0	0/0	0/0	0/0	0/0	0/0	0/0	1/1	0/0	0/0	0/0
scaffold10660|size2775	1399	C	T	1909.72	INTERGENIC	0/0	0/0	0/0	0/0	0/0	0/0	./.	0/0	0/0	0/0	0/0	0/0	1/1	0/0	0/0	0/0
scaffold10660|size2775	1991	C	T	1342.72	INTERGENIC	0/0	0/0	0/0	0/0	0/0	0/0	./.	0/0	0/0	0/0	0/0	0/0	0/0	0/0	1/1	0/0
scaffold10661|size1937	300	C	T	1576.36	INTERGENIC	0/0	0/0	0/0	0/0	0/0	0/0	./.	0/0	0/0	0/0	0/1	0/0	0/0	0/0	0/0	0/0
scaffold10666|size1934	615	C	T	34.34	NON_SYNONYMOUS_CODING	0/0	0/0	0/0	0/0	0/0	0/0	./.	0/0	0/0	0/0	0/0	0/0	0/0	0/1	0/0	0/0
scaffold10667|size3712	1215	C	T	72.34	INTERGENIC	0/0	0/0	0/0	0/0	0/0	0/0	./.	0/0	0/0	0/0	0/0	0/0	0/1	0/0	0/0	0/0
scaffold1066|size20100	6100	C	T	120.07	DOWNSTREAM	0/0	0/0	0/0	0/0	0/0	0/0	0/0	0/0	0/0	0/0	0/0	0/0	0/0	0/1	0/0	0/0
scaffold1066|size20100	7947	G	A	1127.15	DOWNSTREAM	0/0	0/0	0/0	0/0	0/0	0/0	0/0	0/0	0/0	0/0	0/0	0/0	0/0	0/0	1/1	0/0
scaffold10672|size1932	1632	G	A	695.25	INTERGENIC	0/0	1/1	0/0	0/0	0/0	0/0	./.	0/0	0/0	0/0	0/0	0/0	0/0	0/0	0/0	0/0
scaffold10672|size1932	1671	G	A	260.78	INTERGENIC	0/0	0/0	0/0	0/0	0/1	0/0	./.	0/0	0/0	0/0	0/0	0/0	0/0	0/1	0/0	0/0
scaffold10672|size1932	99	G	A	423.89	INTERGENIC	0/0	0/0	0/0	0/0	0/0	0/0	./.	0/0	0/0	0/0	0/0	0/0	0/0	0/0	1/1	0/0
scaffold1067|size23117	10691	G	A	2299.16	INTERGENIC	1/1	0/0	0/0	0/1	0/0	0/0	0/0	0/0	0/0	0/0	0/0	0/0	0/0	0/0	0/0	0/0
scaffold1067|size23117	14137	C	T	1691.15	INTERGENIC	0/0	0/0	0/0	0/0	0/0	0/0	0/0	0/0	1/1	0/0	0/0	0/0	0/0	0/0	0/0	0/0
scaffold1067|size23117	15800	C	T	1473.15	INTERGENIC	0/0	0/0	0/0	0/0	0/0	0/0	0/0	0/0	0/0	0/0	0/0	0/0	0/0	0/0	1/1	0/0
scaffold1067|size23117	15920	G	A	1266.15	INTERGENIC	0/0	1/1	0/0	0/0	0/0	0/0	0/0	0/0	0/0	0/0	0/0	0/0	0/0	0/0	0/0	0/0
scaffold1067|size23117	4265	C	T	2296.15	UTR_3_PRIME	0/0	0/0	0/0	0/0	0/0	0/0	0/0	0/0	0/0	0/0	0/0	0/0	0/0	0/0	1/1	0/0
scaffold1067|size23117	5491	C	T	491.19	DOWNSTREAM	0/0	0/0	0/0	0/0	0/1	0/0	0/0	0/1	0/0	0/0	0/0	0/0	0/0	0/0	0/0	0/0
scaffold10686|size3214	1415	C	T	1628.34	INTERGENIC	0/0	0/0	0/0	0/0	0/0	0/0	./.	0/0	0/0	0/0	0/1	0/0	0/0	0/0	0/0	0/0
scaffold10686|size3214	2793	G	A	1398.34	INTERGENIC	0/0	0/0	0/0	0/0	0/0	0/0	./.	0/0	0/0	0/0	0/0	0/0	0/0	0/0	0/1	0/0
scaffold1068|size23092	13608	C	T	3187.15	INTERGENIC	0/0	0/0	0/0	0/0	0/0	0/0	0/0	0/0	0/0	0/0	0/0	0/0	1/1	0/0	0/0	0/0
scaffold1068|size23092	18171	G	A	2053.56	INTERGENIC	1/1	0/0	0/0	0/1	0/0	0/0	0/0	0/1	0/0	0/0	0/0	0/0	0/0	0/0	0/0	0/0
scaffold1068|size23092	18804	G	A	395.17	INTERGENIC	0/0	0/0	0/1	0/0	0/1	0/0	0/0	0/0	0/0	0/0	0/0	0/0	0/0	0/0	0/0	0/0
scaffold1068|size23092	20824	G	A	787.09	INTERGENIC	0/0	0/0	0/0	0/0	0/0	0/0	0/0	0/0	0/0	0/0	0/1	0/0	0/0	0/0	0/0	0/0
scaffold1068|size23092	8600	G	A	2468.56	INTERGENIC	0/0	0/0	0/0	0/0	0/0	0/0	0/0	0/0	0/0	1/1	0/0	0/0	0/0	1/1	0/0	0/0
scaffold10690|size1920	903	G	A	1449.34	INTERGENIC	0/0	0/0	0/0	0/0	0/0	0/0	./.	0/0	0/0	0/0	0/0	0/0	0/0	0/1	0/0	0/0
scaffold10694|size1920	641	C	T	614.74	INTERGENIC	0/0	0/0	0/0	0/0	0/0	0/0	./.	0/0	0/0	0/1	0/0	0/0	0/0	0/1	0/0	0/0
scaffold1069|size20091	5246	C	T	143.17	DOWNSTREAM	0/0	0/0	0/0	0/0	0/1	0/0	0/0	0/0	0/0	0/0	0/0	0/0	0/0	0/1	0/0	0/0
scaffold1069|size20091	5321	C	T	51.81	DOWNSTREAM	0/0	0/0	0/0	0/0	0/1	0/0	0/0	0/0	0/0	0/0	0/0	0/0	0/0	0/1	0/0	0/0
scaffold1069|size20091	9786	C	T	1464.15	DOWNSTREAM	0/0	0/0	0/0	0/0	0/0	0/0	0/0	0/0	0/0	0/0	0/0	0/0	0/0	0/0	1/1	0/0
scaffold106|size51890	15185	C	T	850.17	INTERGENIC	0/0	0/0	0/0	0/0	0/1	0/0	0/0	0/1	0/0	0/0	0/0	0/0	0/0	0/0	0/0	0/0
scaffold106|size51890	19492	G	A	94.07	SYNONYMOUS_CODING	0/0	0/0	0/0	0/0	0/0	0/0	0/0	0/0	0/0	0/0	0/0	0/0	0/0	0/1	0/0	0/0
scaffold106|size51890	19552	G	A	106.06	SYNONYMOUS_CODING	0/0	0/0	0/0	0/0	0/0	0/0	0/0	0/0	0/0	0/0	0/0	0/0	0/0	0/1	0/0	0/0
scaffold106|size51890	27037	C	T	327.06	DOWNSTREAM	0/0	0/0	0/0	0/0	0/1	0/0	0/0	0/0	0/0	0/0	0/0	0/0	0/0	0/0	0/0	0/0
scaffold106|size51890	30257	C	T	177.06	DOWNSTREAM	0/0	0/0	0/0	0/0	0/1	0/0	0/0	0/0	0/0	0/0	0/0	0/0	0/0	0/0	0/0	0/0
scaffold106|size51890	31871	G	A	1942.15	DOWNSTREAM	0/0	0/0	0/0	0/0	0/0	0/0	0/0	0/0	0/0	0/0	0/0	0/0	1/1	0/0	0/0	0/0
scaffold106|size51890	32104	C	T	1356.15	DOWNSTREAM	0/0	0/0	0/0	0/0	0/0	0/0	0/0	0/0	0/0	0/0	0/0	0/0	0/0	0/0	1/1	0/0
scaffold106|size51890	34036	C	T	3280.64	DOWNSTREAM	0/0	0/0	0/0	0/0	0/0	0/0	0/0	0/0	0/0	1/1	0/0	0/0	0/0	1/1	0/0	0/0
scaffold106|size51890	7005	C	T	2262.15	UPSTREAM	0/0	0/0	0/0	0/0	0/0	0/0	0/0	0/0	0/0	0/0	0/0	0/0	0/0	0/0	1/1	0/0
scaffold106|size51890	8301	G	A	69.1	DOWNSTREAM	0/0	0/0	0/0	0/0	0/0	0/0	0/0	0/0	0/0	0/0	0/0	0/0	0/0	0/1	0/0	0/0
scaffold10706|size1915	1216	G	A	888.74	INTERGENIC	0/0	1/1	0/0	0/0	0/0	0/0	./.	0/0	0/0	0/0	0/0	0/0	0/0	0/0	0/0	0/0
scaffold10709|size4206	3512	G	A	136.49	INTERGENIC	0/0	0/0	0/0	0/0	0/0	0/0	./.	0/0	0/0	0/0	0/0	0/0	0/1	0/0	0/0	0/0
scaffold10709|size4206	3712	G	A	440.34	INTERGENIC	0/0	0/0	0/0	0/0	0/0	0/0	./.	0/0	0/0	0/0	0/0	0/0	0/1	0/0	0/0	0/0
scaffold1070|size20541	18075	C	T	357.18	INTERGENIC	0/0	0/0	0/0	0/0	0/1	0/0	0/0	0/1	0/0	0/0	0/0	0/0	0/0	0/0	0/0	0/0
scaffold1070|size20541	20040	G	A	1044.06	INTERGENIC	0/0	0/0	0/0	0/0	0/0	0/0	0/0	0/0	0/0	0/0	0/0	0/0	0/1	0/0	0/0	0/0
scaffold10712|size1911	1288	C	T	2775.1	INTERGENIC	1/1	0/0	0/0	0/1	0/0	0/0	./.	0/1	0/0	0/0	0/0	0/0	0/0	0/0	0/0	0/0
scaffold10713|size6951	1776	C	T	828.34	INTERGENIC	0/0	0/0	0/0	0/0	0/0	0/0	./.	0/0	0/1	0/0	0/0	0/0	0/0	0/0	0/0	0/0
scaffold10713|size6951	2120	G	A	41.84	INTERGENIC	0/0	0/0	0/0	0/0	0/1	0/0	./.	0/1	0/0	0/0	0/0	0/0	0/0	0/0	0/0	0/0
scaffold10718|size2407	2273	G	A	1616.91	INTERGENIC	0/0	0/0	0/0	0/0	0/0	0/0	./.	0/0	0/0	1/1	0/0	0/0	0/0	1/1	0/0	0/0
scaffold1071|size20053	12015	G	A	30.07	DOWNSTREAM	0/0	0/0	0/0	0/0	0/0	0/0	0/0	0/0	0/0	0/0	0/0	0/0	0/0	0/1	0/0	0/0
scaffold1071|size20053	13625	C	T	67.06	DOWNSTREAM	0/0	0/0	0/0	0/0	0/0	0/0	0/0	0/0	0/0	0/0	0/0	0/0	0/0	0/1	0/0	0/0
scaffold1071|size20053	7040	G	A	1192.15	DOWNSTREAM	0/0	1/1	0/0	0/0	0/0	0/0	0/0	0/0	0/0	0/0	0/0	0/0	0/0	0/0	0/0	0/0
scaffold1071|size20053	798	G	A	61.06	INTERGENIC	0/0	0/0	0/0	0/0	0/0	0/0	0/0	0/0	0/0	0/0	0/0	0/0	0/0	0/1	0/0	0/0
scaffold1071|size20053	826	G	A	55.07	INTERGENIC	0/0	0/0	0/0	0/0	0/0	0/0	0/0	0/0	0/0	0/0	0/0	0/0	0/0	0/1	0/0	0/0
scaffold1071|size20053	8471	C	T	1694.15	DOWNSTREAM	0/0	0/0	0/0	0/0	0/0	0/0	0/0	0/0	1/1	0/0	0/0	0/0	0/0	0/0	0/0	0/0
scaffold10725|size4101	1765	G	A	412.34	INTERGENIC	0/0	0/0	0/0	0/0	0/0	0/0	./.	0/0	0/0	0/0	0/1	0/0	0/0	0/0	0/0	0/0
scaffold10726|size3843	776	C	T	301.34	INTERGENIC	0/0	0/0	0/0	0/0	0/0	0/0	./.	0/0	0/0	0/0	0/1	0/0	0/0	0/0	0/0	0/0
scaffold1072|size36640	14890	G	A	53.65	DOWNSTREAM	0/0	0/0	0/0	0/0	0/1	0/0	0/0	0/0	0/0	0/0	0/0	0/0	0/0	0/1	0/0	0/0
scaffold1072|size36640	31158	C	T	2091.57	INTERGENIC	1/1	0/0	0/0	0/1	0/0	0/0	0/0	0/1	0/0	0/0	0/0	0/0	0/0	0/0	0/0	0/0
scaffold10734|size1903	1850	C	T	720.75	INTERGENIC	0/1	0/0	0/0	0/1	0/0	0/0	./.	0/0	0/0	0/0	0/0	0/0	0/0	0/0	0/0	0/0
scaffold10736|size1901	1435	C	T	87.34	INTERGENIC	0/0	0/0	0/0	0/0	0/0	0/0	./.	0/0	0/0	0/0	0/0	0/0	0/0	0/1	0/0	0/0
scaffold1073|size31168	10187	G	A	1920.56	INTERGENIC	1/1	0/0	0/0	0/1	0/0	0/0	0/0	0/1	0/0	0/0	0/0	0/0	0/0	0/0	0/0	0/0
scaffold1073|size31168	25351	G	A	2707.58	SYNONYMOUS_CODING	1/1	0/0	0/0	0/1	0/0	0/0	0/0	0/1	0/0	0/0	0/0	0/0	0/0	0/0	0/0	0/0
scaffold1073|size31168	27100	G	A	1387.15	UPSTREAM	0/0	1/1	0/0	0/0	0/0	0/0	0/0	0/0	0/0	0/0	0/0	0/0	0/0	0/0	0/0	0/0
scaffold1073|size31168	28230	C	T	723.17	UPSTREAM	0/0	0/0	0/1	0/0	0/1	0/0	0/0	0/0	0/0	0/0	0/0	0/0	0/0	0/0	0/0	0/0
scaffold10743|size3880	3081	G	A	249.34	INTERGENIC	0/0	0/0	0/0	0/0	0/0	0/0	./.	0/0	0/0	0/0	0/0	0/0	0/1	0/0	0/0	0/0
scaffold1074|size28033	10283	C	T	697.06	DOWNSTREAM	0/0	0/0	0/0	0/0	0/0	0/0	0/1	0/0	0/0	0/0	0/0	0/0	0/0	0/0	0/0	0/0
scaffold1074|size28033	17632	G	A	2613.56	DOWNSTREAM	1/1	0/0	0/0	0/1	0/0	0/0	0/0	0/1	0/0	0/0	0/0	0/0	0/0	0/0	0/0	0/0
scaffold1074|size28033	24695	G	A	107.06	DOWNSTREAM	0/0	0/0	0/0	0/0	0/0	0/0	0/0	0/0	0/0	0/0	0/0	0/0	0/0	0/1	0/0	0/0
scaffold1074|size28033	26963	G	A	102.06	DOWNSTREAM	0/0	0/0	0/0	0/0	0/0	0/0	0/0	0/0	0/0	0/0	0/0	0/0	0/0	0/1	0/0	0/0
scaffold1074|size28033	26996	G	A	31.06	DOWNSTREAM	0/0	0/0	0/0	0/0	0/0	0/0	0/0	0/0	0/0	0/0	0/0	0/0	0/0	0/1	0/0	0/0
scaffold1074|size28033	7162	G	A	652.16	DOWNSTREAM	0/0	0/0	0/0	0/0	0/1	0/0	0/0	1/1	0/0	0/0	0/0	0/0	0/0	0/0	0/0	0/0
scaffold1074|size28033	7865	C	T	2081.17	DOWNSTREAM	0/1	0/0	0/0	0/1	0/0	0/0	0/0	0/0	0/0	0/0	0/0	0/0	0/0	0/0	0/0	0/0
scaffold10756|size1894	1831	C	T	1418.35	INTERGENIC	0/0	0/0	0/0	0/0	0/0	0/0	./.	0/0	0/0	0/0	0/0	0/0	0/1	0/0	0/0	0/0
scaffold10759|size1890	391	G	A	1843.09	INTERGENIC	1/1	0/0	0/0	0/1	0/0	0/0	./.	0/0	0/0	0/0	0/0	0/0	0/0	0/0	0/0	0/0
scaffold1075|size25619	15731	G	A	327.58	DOWNSTREAM	0/0	0/0	0/1	0/0	0/1	0/0	0/0	0/0	0/0	0/0	0/0	0/0	0/0	0/0	0/0	0/0
scaffold1075|size25619	1714	C	T	45.06	NON_SYNONYMOUS_CODING	0/0	0/0	0/0	0/0	0/0	0/0	0/0	0/0	0/0	0/0	0/0	0/0	0/0	0/1	0/0	0/0
scaffold1075|size25619	1859	G	A	188.06	NON_SYNONYMOUS_CODING	0/0	0/0	0/0	0/0	0/0	0/0	0/0	0/0	0/0	0/0	0/0	0/0	0/0	0/1	0/0	0/0
scaffold1075|size25619	1877	G	A	321.06	NON_SYNONYMOUS_CODING	0/0	0/0	0/0	0/0	0/0	0/0	0/0	0/0	0/0	0/0	0/0	0/0	0/0	0/1	0/0	0/0
scaffold1075|size25619	1878	G	A	316.06	NON_SYNONYMOUS_CODING	0/0	0/0	0/0	0/0	0/0	0/0	0/0	0/0	0/0	0/0	0/0	0/0	0/0	0/1	0/0	0/0
scaffold1075|size25619	2004	C	T	106.06	SYNONYMOUS_CODING	0/0	0/0	0/0	0/0	0/0	0/0	0/0	0/0	0/0	0/0	0/0	0/0	0/0	0/1	0/0	0/0
scaffold1075|size25619	21248	G	A	1742.56	INTERGENIC	1/1	0/0	0/0	0/1	0/0	0/0	0/0	0/1	0/0	0/0	0/0	0/0	0/0	0/0	0/0	0/0
scaffold1075|size25619	2171	C	T	129.17	NON_SYNONYMOUS_CODING	0/0	0/0	0/0	0/0	0/1	0/0	0/0	0/0	0/0	0/0	0/0	0/0	0/0	0/1	0/0	0/0
scaffold1075|size25619	2198	G	A	288.17	NON_SYNONYMOUS_CODING	0/0	0/0	0/0	0/0	0/1	0/0	0/0	0/0	0/0	0/0	0/0	0/0	0/0	0/1	0/0	0/0
scaffold1075|size25619	2216	C	T	141.06	NON_SYNONYMOUS_CODING	0/0	0/0	0/0	0/0	0/0	0/0	0/0	0/0	0/0	0/0	0/0	0/0	0/0	0/1	0/0	0/0
scaffold1075|size25619	2223	C	T	404.17	SYNONYMOUS_CODING	0/0	0/0	0/0	0/0	0/1	0/0	0/0	0/0	0/0	0/0	0/0	0/0	0/0	0/1	0/0	0/0
scaffold1075|size25619	2610	G	A	349.17	STOP_GAINED	0/0	0/0	0/0	0/0	0/1	0/0	0/0	0/0	0/0	0/0	0/0	0/0	0/0	0/1	0/0	0/0
scaffold1075|size25619	2619	G	A	345.17	NON_SYNONYMOUS_CODING	0/0	0/0	0/0	0/0	0/1	0/0	0/0	0/0	0/0	0/0	0/0	0/0	0/0	0/1	0/0	0/0
scaffold1075|size25619	2628	C	T	384.91	NON_SYNONYMOUS_CODING	0/0	0/0	0/0	0/0	0/0	0/0	0/0	0/0	0/0	0/0	0/0	0/0	0/0	0/1	0/0	0/0
scaffold1075|size25619	2634	C	T	485.17	NON_SYNONYMOUS_CODING	0/0	0/0	0/0	0/0	0/1	0/0	0/0	0/0	0/0	0/0	0/0	0/0	0/0	0/1	0/0	0/0
scaffold1075|size25619	2658	C	T	128.06	NON_SYNONYMOUS_CODING	0/0	0/0	0/0	0/0	0/0	0/0	0/0	0/0	0/0	0/0	0/0	0/0	0/0	0/1	0/0	0/0
scaffold1075|size25619	2670	G	A	231.06	STOP_GAINED	0/0	0/0	0/0	0/0	0/0	0/0	0/0	0/0	0/0	0/0	0/0	0/0	0/0	0/1	0/0	0/0
scaffold1075|size25619	2703	G	A	256.06	NON_SYNONYMOUS_CODING	0/0	0/0	0/0	0/0	0/0	0/0	0/0	0/0	0/0	0/0	0/0	0/0	0/0	0/1	0/0	0/0
scaffold1075|size25619	2790	C	T	313.06	NON_SYNONYMOUS_CODING	0/0	0/0	0/0	0/0	0/0	0/0	0/0	0/0	0/0	0/0	0/0	0/0	0/0	0/1	0/0	0/0
scaffold1075|size25619	2893	G	A	422.17	NON_SYNONYMOUS_CODING	0/0	0/0	0/0	0/0	0/1	0/0	0/0	0/0	0/0	0/0	0/0	0/0	0/0	0/1	0/0	0/0
scaffold1075|size25619	3018	G	A	343.07	STOP_GAINED	0/0	0/0	0/0	0/0	0/0	0/0	0/0	0/0	0/0	0/0	0/0	0/0	0/0	0/1	0/0	0/0
scaffold1075|size25619	3063	C	T	317.06	NON_SYNONYMOUS_CODING	0/0	0/0	0/0	0/0	0/0	0/0	0/0	0/0	0/0	0/0	0/0	0/0	0/0	0/1	0/0	0/0
scaffold1075|size25619	3114	G	A	344.06	NON_SYNONYMOUS_CODING	0/0	0/0	0/0	0/0	0/0	0/0	0/0	0/0	0/0	0/0	0/0	0/0	0/0	0/1	0/0	0/0
scaffold1075|size25619	3138	C	T	320.06	NON_SYNONYMOUS_CODING	0/0	0/0	0/0	0/0	0/0	0/0	0/0	0/0	0/0	0/0	0/0	0/0	0/0	0/1	0/0	0/0
scaffold1075|size25619	3156	C	T	385.06	NON_SYNONYMOUS_CODING	0/0	0/0	0/0	0/0	0/0	0/0	0/0	0/0	0/0	0/0	0/0	0/0	0/0	0/1	0/0	0/0
scaffold1075|size25619	3168	C	T	221.06	NON_SYNONYMOUS_CODING	0/0	0/0	0/0	0/0	0/1	0/0	0/0	0/0	0/0	0/0	0/0	0/0	0/0	0/1	0/0	0/0
scaffold1075|size25619	3174	G	A	234.49	NON_SYNONYMOUS_CODING	0/0	0/0	0/0	0/0	0/1	0/0	0/0	0/0	0/0	0/0	0/0	0/0	0/0	0/1	0/0	0/0
scaffold1075|size25619	3312	C	T	235.06	NON_SYNONYMOUS_CODING	0/0	0/0	0/0	0/0	0/0	0/0	0/0	0/0	0/0	0/0	0/0	0/0	0/0	0/1	0/0	0/0
scaffold1075|size25619	3459	G	A	488.06	NON_SYNONYMOUS_CODING	0/0	0/0	0/0	0/0	0/0	0/0	0/0	0/0	0/0	0/0	0/0	0/0	0/0	0/1	0/0	0/0
scaffold1075|size25619	3466	C	T	495.06	NON_SYNONYMOUS_CODING	0/0	0/0	0/0	0/0	0/0	0/0	0/0	0/0	0/0	0/0	0/0	0/0	0/0	0/1	0/0	0/0
scaffold1075|size25619	3516	C	T	102.06	NON_SYNONYMOUS_CODING	0/0	0/0	0/0	0/0	0/0	0/0	0/0	0/0	0/0	0/0	0/0	0/0	0/0	0/1	0/0	0/0
scaffold1075|size25619	3549	G	A	184.17	NON_SYNONYMOUS_CODING	0/0	0/0	0/0	0/0	0/1	0/0	0/0	0/0	0/0	0/0	0/0	0/0	0/0	0/1	0/0	0/0
scaffold1075|size25619	3585	G	A	132.06	NON_SYNONYMOUS_CODING	0/0	0/0	0/0	0/0	0/0	0/0	0/0	0/0	0/0	0/0	0/0	0/0	0/0	0/1	0/0	0/0
scaffold1075|size25619	3621	C	T	171.07	NON_SYNONYMOUS_CODING	0/0	0/0	0/0	0/0	0/0	0/0	0/0	0/0	0/0	0/0	0/0	0/0	0/0	0/1	0/0	0/0
scaffold1075|size25619	3624	G	A	171.06	INTRON	0/0	0/0	0/0	0/0	0/0	0/0	0/0	0/0	0/0	0/0	0/0	0/0	0/0	0/1	0/0	0/0
scaffold1075|size25619	3645	C	T	182.06	INTRON	0/0	0/0	0/0	0/0	0/0	0/0	0/0	0/0	0/0	0/0	0/0	0/0	0/0	0/1	0/0	0/0
scaffold1075|size25619	3651	G	A	246.06	NON_SYNONYMOUS_CODING	0/0	0/0	0/0	0/0	0/0	0/0	0/0	0/0	0/0	0/0	0/0	0/0	0/0	0/1	0/0	0/0
scaffold1075|size25619	3663	C	T	222.18	NON_SYNONYMOUS_CODING	0/0	0/0	0/0	0/0	0/1	0/0	0/0	0/0	0/0	0/0	0/0	0/0	0/0	0/1	0/0	0/0
scaffold1075|size25619	3765	C	T	289.28	NON_SYNONYMOUS_CODING	0/0	0/0	0/0	0/0	0/0	0/0	0/0	0/0	0/0	0/0	0/0	0/0	0/0	0/1	0/0	0/0
scaffold1075|size25619	3934	C	T	189.06	SYNONYMOUS_CODING	0/0	0/0	0/0	0/0	0/0	0/0	0/0	0/0	0/0	0/0	0/0	0/0	0/0	0/1	0/0	0/0
scaffold1075|size25619	3954	C	T	72.06	NON_SYNONYMOUS_CODING	0/0	0/0	0/0	0/0	0/0	0/0	0/0	0/0	0/0	0/0	0/0	0/0	0/0	0/1	0/0	0/0
scaffold1075|size25619	4002	C	T	418.17	NON_SYNONYMOUS_CODING	0/0	0/0	0/0	0/0	0/1	0/0	0/0	0/0	0/0	0/0	0/0	0/0	0/0	0/1	0/0	0/0
scaffold1075|size25619	4017	G	A	356.08	NON_SYNONYMOUS_CODING	0/0	0/0	0/0	0/0	0/0	0/0	0/0	0/0	0/0	0/0	0/0	0/0	0/0	0/1	0/0	0/0
scaffold1075|size25619	4053	G	A	374.06	STOP_GAINED	0/0	0/0	0/0	0/0	0/0	0/0	0/0	0/0	0/0	0/0	0/0	0/0	0/0	0/1	0/0	0/0
scaffold1075|size25619	4249	G	A	240.06	NON_SYNONYMOUS_CODING	0/0	0/0	0/0	0/0	0/0	0/0	0/0	0/0	0/0	0/0	0/0	0/0	0/0	0/1	0/0	0/0
scaffold1075|size25619	4480	G	A	223.06	NON_SYNONYMOUS_CODING	0/0	0/0	0/0	0/0	0/0	0/0	0/0	0/0	0/0	0/0	0/0	0/0	0/0	0/1	0/0	0/0
scaffold1075|size25619	4486	C	T	130.06	NON_SYNONYMOUS_CODING	0/0	0/0	0/0	0/0	0/0	0/0	0/0	0/0	0/0	0/0	0/0	0/0	0/0	0/1	0/0	0/0
scaffold1075|size25619	459	G	A	612.17	INTERGENIC	0/0	0/0	0/1	0/0	0/0	0/1	0/0	0/0	0/0	0/0	0/0	0/0	0/0	0/0	0/0	0/0
scaffold1075|size25619	4757	G	A	56.06	NON_SYNONYMOUS_CODING	0/0	0/0	0/0	0/0	0/0	0/0	0/0	0/0	0/0	0/0	0/0	0/0	0/0	0/1	0/0	0/0
scaffold1075|size25619	4766	G	A	94.06	NON_SYNONYMOUS_CODING	0/0	0/0	0/0	0/0	0/0	0/0	0/0	0/0	0/0	0/0	0/0	0/0	0/0	0/1	0/0	0/0
scaffold1075|size25619	4991	G	A	92.06	NON_SYNONYMOUS_CODING	0/0	0/0	0/0	0/0	0/0	0/0	0/0	0/0	0/0	0/0	0/0	0/0	0/0	0/1	0/0	0/0
scaffold1075|size25619	4997	G	A	73.06	NON_SYNONYMOUS_CODING	0/0	0/0	0/0	0/0	0/0	0/0	0/0	0/0	0/0	0/0	0/0	0/0	0/0	0/1	0/0	0/0
scaffold1075|size25619	7213	G	A	82.75	DOWNSTREAM	0/0	0/0	0/0	0/0	0/0	0/0	0/0	0/0	0/0	0/0	0/0	0/0	0/0	0/1	0/0	0/0
scaffold1075|size25619	7270	G	A	81.41	DOWNSTREAM	0/0	0/0	0/1	0/0	0/1	0/0	0/0	0/0	0/0	0/0	0/0	0/0	0/0	0/1	0/0	0/0
scaffold1075|size25619	7276	C	T	76.06	DOWNSTREAM	0/0	0/0	0/0	0/0	0/0	0/0	0/0	0/0	0/0	0/0	0/0	0/0	0/0	0/1	0/0	0/0
scaffold1075|size25619	7399	C	T	42.06	DOWNSTREAM	0/0	0/0	0/0	0/0	0/0	0/0	0/0	0/0	0/0	0/0	0/0	0/0	0/0	0/1	0/0	0/0
scaffold1075|size25619	7411	C	T	48.06	DOWNSTREAM	0/0	0/0	0/0	0/0	0/0	0/0	0/0	0/0	0/0	0/0	0/0	0/0	0/0	0/1	0/0	0/0
scaffold1075|size25619	7459	C	T	162.13	DOWNSTREAM	0/0	0/0	0/0	0/0	0/0	0/0	0/0	0/0	0/0	0/0	0/0	0/0	0/0	0/1	0/0	0/0
scaffold1075|size25619	7480	C	T	202.35	DOWNSTREAM	0/0	0/0	0/1	0/0	0/0	0/0	0/0	0/0	0/0	0/0	0/0	0/0	0/0	0/1	0/0	0/0
scaffold10762|size3018	635	C	T	1450.72	INTERGENIC	0/0	1/1	0/0	0/0	0/0	0/0	./.	0/0	0/0	0/0	0/0	0/0	0/0	0/0	0/0	0/0
scaffold1076|size33267	23602	C	T	1133.06	DOWNSTREAM	0/0	0/0	0/0	0/0	0/0	0/0	0/0	0/0	0/0	0/0	0/0	0/1	0/0	0/0	0/0	0/0
scaffold1076|size33267	8456	G	A	904.17	INTERGENIC	0/0	0/0	0/0	0/0	0/1	0/0	0/0	0/1	0/0	0/0	0/0	0/0	0/0	0/0	0/0	0/0
scaffold10772|size2670	2491	G	A	495.34	INTERGENIC	0/0	0/0	0/0	0/0	0/0	0/0	./.	0/0	0/0	0/0	0/1	0/0	0/0	0/0	0/0	0/0
scaffold10773|size2548	1799	C	T	247.75	INTERGENIC	0/0	0/0	0/0	0/0	0/1	0/0	./.	0/1	0/0	0/0	0/0	0/0	0/0	0/0	0/0	0/0
scaffold10779|size1883	602	C	T	610.74	INTERGENIC	0/0	0/0	0/0	0/0	0/1	0/0	./.	0/1	0/0	0/0	0/0	0/0	0/0	0/0	0/0	0/0
scaffold1077|size19995	12451	G	A	914.06	DOWNSTREAM	0/0	0/0	0/0	0/0	0/0	0/0	0/0	0/0	0/0	0/0	0/1	0/0	0/0	0/0	0/0	0/0
scaffold10781|size1882	955	C	T	564.86	INTERGENIC	0/0	0/0	0/0	0/0	0/1	0/0	./.	0/1	0/0	0/0	0/0	0/0	0/0	0/0	0/0	0/0
scaffold10782|size1882	1161	G	A	977.72	INTERGENIC	0/0	0/0	0/0	0/0	0/0	0/0	./.	0/0	1/1	0/0	0/0	0/0	0/0	0/0	0/0	0/0
scaffold10786|size1997	638	G	A	799.81	INTERGENIC	0/0	0/0	0/0	0/0	0/0	0/0	./.	0/0	0/0	0/0	0/0	0/0	1/1	0/0	0/0	0/0
scaffold1078|size31412	15902	C	T	91.06	DOWNSTREAM	0/0	0/0	0/0	0/0	0/0	0/0	0/0	0/0	0/0	0/0	0/0	0/0	0/0	0/1	0/0	0/0
scaffold1078|size31412	15905	G	A	56.06	DOWNSTREAM	0/0	0/0	0/0	0/0	0/0	0/0	0/0	0/0	0/0	0/0	0/0	0/0	0/0	0/1	0/0	0/0
scaffold1078|size31412	18881	G	A	184.06	DOWNSTREAM	0/0	0/0	0/0	0/0	0/0	0/0	0/0	0/0	0/0	0/0	0/0	0/0	0/0	0/1	0/0	0/0
scaffold1078|size31412	18914	C	T	155.06	DOWNSTREAM	0/0	0/0	0/0	0/0	0/0	0/0	0/0	0/0	0/0	0/0	0/0	0/0	0/0	0/1	0/0	0/0
scaffold1078|size31412	18920	G	A	176.06	DOWNSTREAM	0/0	0/0	0/0	0/0	0/0	0/0	0/0	0/0	0/0	0/0	0/0	0/0	0/0	0/1	0/0	0/0
scaffold1078|size31412	18923	C	T	141.06	DOWNSTREAM	0/0	0/0	0/0	0/0	0/0	0/0	0/0	0/0	0/0	0/0	0/0	0/0	0/0	0/1	0/0	0/0
scaffold1078|size31412	19197	G	A	32.06	DOWNSTREAM	0/0	0/0	0/0	0/0	0/0	0/0	0/0	0/0	0/0	0/0	0/0	0/0	0/0	0/1	0/0	0/0
scaffold1078|size31412	20463	C	T	1044.17	DOWNSTREAM	0/0	0/0	0/0	0/0	0/1	0/0	0/0	0/1	0/0	0/0	0/0	0/0	0/0	0/0	0/0	0/0
scaffold1078|size31412	25441	G	A	1658.06	NON_SYNONYMOUS_CODING	0/0	0/0	0/0	0/0	0/0	0/0	0/0	0/0	0/0	0/0	0/1	0/0	0/0	0/0	0/0	0/0
scaffold1078|size31412	5891	C	T	50.06	DOWNSTREAM	0/0	0/0	0/0	0/0	0/1	0/0	0/0	0/0	0/0	0/0	0/0	0/0	0/0	0/0	0/0	0/0
scaffold1078|size31412	5897	G	A	47.06	DOWNSTREAM	0/0	0/0	0/0	0/0	0/1	0/0	0/0	0/0	0/0	0/0	0/0	0/0	0/0	0/0	0/0	0/0
scaffold1078|size31412	5915	G	A	54.06	DOWNSTREAM	0/0	0/0	0/0	0/0	0/0	0/0	0/0	0/0	0/0	0/0	0/0	0/0	0/0	0/1	0/0	0/0
scaffold1078|size31412	6855	C	T	62.12	DOWNSTREAM	0/0	0/0	0/0	0/0	0/1	0/0	0/0	0/0	0/0	0/0	0/0	0/0	0/0	0/1	0/0	0/0
scaffold1078|size31412	6888	G	A	94.06	DOWNSTREAM	0/0	0/0	0/0	0/0	0/0	0/0	0/0	0/0	0/0	0/0	0/0	0/0	0/0	0/1	0/0	0/0
scaffold1078|size31412	6914	G	A	64.06	DOWNSTREAM	0/0	0/0	0/0	0/0	0/0	0/0	0/0	0/0	0/0	0/0	0/0	0/0	0/0	0/1	0/0	0/0
scaffold1078|size31412	9006	G	A	457.17	DOWNSTREAM	0/0	0/0	0/1	0/0	0/1	0/0	0/0	0/0	0/0	0/0	0/0	0/0	0/0	0/0	0/0	0/0
scaffold10793|size1902	1602	C	T	1034.82	INTERGENIC	0/0	0/0	0/0	0/0	0/0	0/0	./.	0/0	0/0	0/0	0/0	0/0	0/0	0/0	1/1	0/0
scaffold10794|size1877	1643	C	T	1350.35	INTERGENIC	0/0	0/0	0/0	0/0	0/0	0/0	./.	0/0	0/0	0/0	0/0	0/0	0/0	0/0	0/1	0/0
scaffold10798|size1877	1348	C	T	186.21	DOWNSTREAM	0/0	0/0	0/1	0/0	0/1	0/0	./.	0/0	0/0	0/0	0/0	0/0	0/0	0/0	0/0	0/0
scaffold10799|size3446	78	C	T	671.76	INTERGENIC	0/0	0/0	0/0	0/0	0/0	0/0	./.	0/0	1/1	0/0	0/0	0/0	0/0	0/0	0/0	0/0
scaffold107|size46634	17594	G	A	3779.27	INTERGENIC	0/0	0/0	0/0	0/0	0/0	0/0	0/0	0/0	0/0	1/1	0/0	0/0	0/0	1/1	0/0	0/0
scaffold107|size46634	20092	G	A	2010.56	INTERGENIC	1/1	0/0	0/0	0/1	0/0	0/0	0/0	0/1	0/0	0/0	0/0	0/0	0/0	0/0	0/0	0/0
scaffold107|size46634	22091	C	T	1989.15	INTERGENIC	0/0	0/0	0/0	0/0	0/0	0/0	0/0	0/0	0/0	0/0	0/0	0/0	0/0	0/0	1/1	0/0
scaffold107|size46634	22372	G	A	451.17	INTERGENIC	0/0	0/0	0/1	0/0	0/1	0/0	0/0	0/0	0/0	0/0	0/0	0/0	0/0	0/0	0/0	0/0
scaffold107|size46634	29201	C	T	2141.06	INTERGENIC	0/0	0/0	0/0	0/0	0/0	0/0	0/0	0/0	0/0	0/0	0/1	0/0	0/0	0/0	0/0	0/0
scaffold107|size46634	38231	C	T	2346.15	INTERGENIC	0/0	0/0	0/0	0/0	0/0	0/0	0/0	0/0	0/0	0/0	1/1	0/0	0/0	0/0	0/0	0/0
scaffold107|size46634	44020	C	T	2291.15	INTERGENIC	0/0	0/0	0/0	0/0	0/0	0/0	0/0	0/0	0/0	0/0	0/0	1/1	0/0	0/0	0/0	0/0
scaffold10802|size1914	675	C	T	2574.72	INTERGENIC	0/0	0/0	0/0	0/0	0/0	0/0	./.	0/0	0/0	0/0	0/0	0/0	0/0	0/0	1/1	0/0
scaffold10805|size3475	2204	G	A	195.34	INTERGENIC	0/0	0/0	0/0	0/0	0/1	0/0	./.	0/0	0/0	0/0	0/0	0/0	0/0	0/0	0/0	0/0
scaffold10805|size3475	2836	G	A	220.35	INTERGENIC	0/0	0/0	0/0	0/0	0/0	0/0	./.	0/1	0/0	0/0	0/0	0/0	0/0	0/0	0/0	0/0
scaffold10806|size1874	724	G	A	448.74	INTERGENIC	0/0	0/0	0/1	0/0	0/1	0/0	./.	0/0	0/0	0/0	0/0	0/0	0/0	0/0	0/0	0/0
scaffold1080|size19964	11420	C	T	2596.15	INTERGENIC	0/0	0/0	0/0	0/0	0/0	0/0	0/0	0/0	0/0	0/0	0/0	0/0	0/0	0/0	1/1	0/0
scaffold1080|size19964	14111	G	A	180.06	DOWNSTREAM	0/0	0/0	0/0	0/0	0/1	0/0	0/0	0/0	0/0	0/0	0/0	0/0	0/0	0/0	0/0	0/0
scaffold1080|size19964	9085	G	A	429.17	INTERGENIC	0/0	0/0	0/1	0/0	0/1	0/0	0/0	0/0	0/0	0/0	0/0	0/0	0/0	0/0	0/0	0/0
scaffold1081|size19934	15999	G	A	63.06	NON_SYNONYMOUS_CODING	0/0	0/0	0/0	0/0	0/0	0/0	0/0	0/0	0/0	0/0	0/0	0/0	0/0	0/1	0/0	0/0
scaffold1081|size19934	19191	G	A	489.17	UPSTREAM	0/0	0/0	0/0	0/0	0/1	0/0	0/0	0/1	0/0	0/0	0/0	0/0	0/0	0/0	0/0	0/0
scaffold1081|size19934	352	G	A	33.06	NON_SYNONYMOUS_CODING	0/0	0/0	0/0	0/0	0/0	0/0	0/0	0/0	0/0	0/0	0/0	0/0	0/0	0/1	0/0	0/0
scaffold1081|size19934	435	G	A	312.06	SYNONYMOUS_CODING	0/0	0/0	0/0	0/0	0/0	0/0	0/0	0/0	0/0	0/0	0/0	0/0	0/0	0/1	0/0	0/0
scaffold1081|size19934	4770	G	A	62.06	DOWNSTREAM	0/0	0/0	0/0	0/0	0/0	0/0	0/0	0/0	0/0	0/0	0/0	0/0	0/0	0/1	0/0	0/0
scaffold1081|size19934	6239	G	A	1275.06	DOWNSTREAM	0/0	0/0	0/0	0/0	0/0	0/0	0/0	0/0	0/0	0/0	0/1	0/0	0/0	0/0	0/0	0/0
scaffold1081|size19934	711	C	T	38.06	SYNONYMOUS_CODING	0/0	0/0	0/0	0/0	0/0	0/0	0/0	0/0	0/0	0/0	0/0	0/0	0/0	0/1	0/0	0/0
scaffold1081|size19934	714	C	T	70.06	SYNONYMOUS_CODING	0/0	0/0	0/0	0/0	0/0	0/0	0/0	0/0	0/0	0/0	0/0	0/0	0/0	0/1	0/0	0/0
scaffold10822|size1865	1749	C	T	570.35	INTERGENIC	0/0	0/0	0/0	0/0	0/0	0/0	./.	0/0	0/0	0/0	0/0	0/0	0/1	0/0	0/0	0/0
scaffold10822|size1865	1792	C	T	519.49	INTERGENIC	0/1	0/0	0/0	0/1	0/0	0/0	./.	0/0	0/0	0/0	0/0	0/0	0/0	0/0	0/0	0/0
scaffold10825|size1863	1331	C	T	7271.73	INTERGENIC	0/0	0/0	0/0	0/0	0/0	0/0	./.	0/0	0/0	1/1	0/0	0/0	0/0	0/0	0/0	0/0
scaffold10825|size1863	1393	G	A	7234.73	INTERGENIC	0/0	0/0	0/0	0/0	0/0	0/0	./.	0/0	0/0	1/1	0/0	0/0	0/0	0/0	0/0	0/0
scaffold10826|size1863	1586	G	A	292.34	INTERGENIC	0/0	0/0	0/0	0/0	0/0	0/0	./.	0/0	0/0	0/0	0/0	0/0	0/0	0/0	0/1	0/0
scaffold1082|size19932	13614	G	A	275.78	INTERGENIC	0/0	0/0	0/0	0/0	0/0	0/0	0/1	0/0	0/0	0/0	0/0	0/0	0/0	0/0	1/1	0/0
scaffold10832|size3616	1239	C	T	898.75	INTERGENIC	0/0	0/0	0/0	0/0	0/0	0/0	./.	0/0	1/1	0/0	0/0	0/0	0/0	0/0	0/0	0/0
scaffold1083|size23122	11132	C	T	1512.08	SYNONYMOUS_CODING	0/0	0/0	0/0	0/0	0/0	0/0	0/0	0/0	0/0	0/0	0/1	0/0	0/0	0/0	0/0	0/0
scaffold10843|size2669	996	C	T	685.34	INTERGENIC	0/0	0/0	0/0	0/0	0/0	0/0	./.	0/0	0/1	0/0	0/0	0/0	0/0	0/0	0/0	0/0
scaffold10846|size1856	395	G	A	252.44	INTERGENIC	0/0	0/0	0/0	0/0	0/1	0/0	./.	0/0	0/0	0/0	0/0	0/0	0/0	0/0	0/0	0/0
scaffold10847|size2888	832	G	A	1177.72	INTERGENIC	0/0	0/0	0/0	0/0	0/0	0/0	./.	0/0	0/0	0/0	0/0	0/0	1/1	0/0	0/0	0/0
scaffold1084|size19928	16522	C	T	1831.23	DOWNSTREAM	0/0	0/0	0/0	0/0	0/0	0/0	0/0	0/0	0/0	0/0	1/1	0/0	0/0	0/0	0/0	0/0
scaffold1084|size19928	6201	G	A	45.08	DOWNSTREAM	0/0	0/0	0/0	0/0	0/0	0/0	0/0	0/0	0/0	0/0	0/0	0/0	0/0	0/1	0/0	0/0
scaffold1084|size19928	6231	C	T	53.08	DOWNSTREAM	0/0	0/0	0/0	0/0	0/0	0/0	0/0	0/0	0/0	0/0	0/0	0/0	0/0	0/1	0/0	0/0
scaffold1084|size19928	9726	G	A	44.06	DOWNSTREAM	0/0	0/0	0/0	0/0	0/0	0/0	0/0	0/0	0/0	0/0	0/0	0/0	0/0	0/1	0/0	0/0
scaffold1084|size19928	9742	C	T	57.06	DOWNSTREAM	0/0	0/0	0/0	0/0	0/0	0/0	0/0	0/0	0/0	0/0	0/0	0/0	0/0	0/1	0/0	0/0
scaffold10850|size1855	989	G	A	1455.63	INTERGENIC	1/1	0/0	0/0	0/1	0/0	0/0	./.	0/0	0/0	0/0	0/0	0/0	0/0	0/0	0/0	0/0
scaffold1085|size24362	12597	G	A	1329.15	UTR_3_PRIME	0/0	1/1	0/0	0/0	0/0	0/0	0/0	0/0	0/0	0/0	0/0	0/0	0/0	0/0	0/0	0/0
scaffold1085|size24362	18552	G	A	2593.15	INTERGENIC	0/0	0/0	0/0	0/0	0/0	0/0	0/0	0/0	0/0	0/0	1/1	0/0	0/0	0/0	0/0	0/0
scaffold1085|size24362	6935	C	T	1900.15	INTERGENIC	0/0	0/0	0/0	0/0	0/0	0/0	0/0	0/0	0/0	0/0	0/0	0/0	1/1	0/0	0/0	0/0
scaffold10863|size1852	497	C	T	49.34	INTERGENIC	0/0	0/0	0/0	0/0	0/0	0/0	./.	0/0	0/0	0/0	0/0	0/0	0/0	0/1	0/0	0/0
scaffold10863|size1852	514	G	A	130.34	INTERGENIC	0/0	0/0	0/0	0/0	0/0	0/0	./.	0/0	0/0	0/0	0/0	0/0	0/0	0/1	0/0	0/0
scaffold10864|size1852	1566	C	T	178.74	INTERGENIC	0/0	0/0	0/1	0/0	0/1	0/0	./.	0/0	0/0	0/0	0/0	0/0	0/0	0/0	0/0	0/0
scaffold10867|size5092	268	C	T	156.75	INTERGENIC	0/1	0/0	0/0	0/0	0/0	0/0	./.	0/1	0/0	0/0	0/0	0/0	0/0	0/0	0/0	0/0
scaffold1086|size38752	13587	G	A	1084.06	DOWNSTREAM	0/0	0/0	0/0	0/0	0/0	0/0	0/0	0/0	0/0	0/0	0/1	0/0	0/0	0/0	0/0	0/0
scaffold1086|size38752	16732	C	T	390.19	DOWNSTREAM	0/0	0/0	0/0	0/0	0/1	0/0	0/0	0/1	0/0	0/0	0/0	0/0	0/0	0/0	0/0	0/0
scaffold1086|size38752	24287	G	A	108.07	NON_SYNONYMOUS_CODING	0/0	0/0	0/0	0/0	0/1	0/0	0/0	0/0	0/0	0/0	0/0	0/0	0/0	0/0	0/0	0/0
scaffold1086|size38752	31472	C	T	2217.45	DOWNSTREAM	1/1	0/0	0/0	0/1	0/0	0/0	0/0	0/0	0/0	0/0	0/0	0/0	0/0	0/0	0/0	0/0
scaffold1086|size38752	36818	C	T	119.9	SYNONYMOUS_CODING	0/0	0/0	0/0	0/0	0/1	0/0	0/0	0/0	0/0	0/0	0/0	0/0	0/0	0/1	0/0	0/0
scaffold1086|size38752	36827	C	T	203.9	SYNONYMOUS_CODING	0/0	0/0	0/0	0/0	0/1	0/0	0/0	0/0	0/0	0/0	0/0	0/0	0/0	0/1	0/0	0/0
scaffold1086|size38752	36836	C	T	300.34	SYNONYMOUS_CODING	0/0	0/0	0/0	0/0	0/1	0/0	0/0	0/0	0/0	0/0	0/0	0/0	0/0	0/1	0/0	0/0
scaffold1086|size38752	36998	G	A	171.08	SYNONYMOUS_CODING	0/0	0/0	0/0	0/0	0/0	0/0	0/0	0/0	0/0	0/0	0/0	0/0	0/0	0/1	0/0	0/0
scaffold1086|size38752	37139	C	T	338.38	SYNONYMOUS_CODING	0/0	0/0	0/0	0/0	0/1	0/0	0/0	0/0	0/0	0/0	0/0	0/0	0/0	0/1	0/0	0/0
scaffold1086|size38752	37148	C	T	379.17	SYNONYMOUS_CODING	0/0	0/0	0/0	0/0	0/1	0/0	0/0	0/0	0/0	0/0	0/0	0/0	0/0	0/1	0/0	0/0
scaffold1086|size38752	37166	G	A	144.12	SYNONYMOUS_CODING	0/0	0/0	0/0	0/0	0/1	0/0	0/0	0/0	0/0	0/0	0/0	0/0	0/0	0/1	0/0	0/0
scaffold1086|size38752	501	G	A	211.28	DOWNSTREAM	0/0	0/0	0/0	0/0	0/1	0/0	0/0	0/0	0/0	0/0	0/0	0/0	0/0	0/1	0/0	0/0
scaffold1086|size38752	520	G	A	588.22	DOWNSTREAM	0/0	0/0	0/0	0/0	0/1	0/0	0/0	0/0	0/0	0/0	0/0	0/0	0/0	0/1	0/0	0/0
scaffold1086|size38752	531	G	A	260.07	DOWNSTREAM	0/0	0/0	0/0	0/0	0/0	0/0	0/0	0/0	0/0	0/0	0/0	0/0	0/0	0/1	0/0	0/0
scaffold1086|size38752	7912	C	T	716.14	INTRON	0/0	0/0	0/1	0/0	0/1	0/0	0/0	0/1	0/0	0/0	0/0	0/0	0/0	0/0	0/0	0/0
scaffold10878|size1845	1032	G	A	300.74	INTERGENIC	0/0	0/0	0/1	0/0	0/1	0/0	./.	0/0	0/0	0/0	0/0	0/0	0/0	0/0	0/0	0/0
scaffold1087|size23566	10843	C	T	204.33	SYNONYMOUS_CODING	0/0	0/0	0/0	0/0	0/1	0/0	0/0	0/0	0/0	0/0	0/0	0/0	0/0	0/1	0/0	0/0
scaffold1087|size23566	10849	C	T	185.2	SYNONYMOUS_CODING	0/0	0/0	0/0	0/0	0/0	0/0	0/0	0/0	0/0	0/0	0/0	0/0	0/0	0/1	0/0	0/0
scaffold1087|size23566	9577	G	A	3280.54	SYNONYMOUS_CODING	0/0	0/0	0/0	0/0	0/0	0/0	0/0	0/0	0/0	1/1	0/0	0/0	0/0	1/1	0/0	0/0
scaffold1088|size22151	10222	C	T	1547.15	INTERGENIC	0/0	1/1	0/0	0/0	0/0	0/0	0/0	0/0	0/0	0/0	0/0	0/0	0/0	0/0	0/0	0/0
scaffold1088|size22151	19877	C	T	832.06	DOWNSTREAM	0/0	0/0	0/0	0/0	0/0	0/0	0/0	0/0	0/0	0/0	0/1	0/0	0/0	0/0	0/0	0/0
scaffold10890|size3325	1633	C	T	536.34	INTERGENIC	0/0	0/0	0/0	0/0	0/0	0/0	./.	0/0	0/1	0/0	0/0	0/0	0/0	0/0	0/0	0/0
scaffold10891|size2453	1544	C	T	356.63	INTERGENIC	0/0	0/0	0/0	0/0	0/1	0/0	./.	1/1	0/0	0/0	0/0	0/0	0/0	0/0	0/0	0/0
scaffold10892|size5209	5004	C	T	3040.73	DOWNSTREAM	0/0	0/0	0/0	0/0	0/0	0/0	./.	0/0	0/0	1/1	0/0	0/0	0/0	1/1	0/0	0/0
scaffold10899|size2387	2345	C	T	416.7	INTERGENIC	0/0	0/0	0/0	0/0	0/0	0/0	./.	0/0	0/0	0/0	0/1	0/0	0/0	0/0	0/0	0/0
scaffold108|size42720	14008	C	T	1121.06	DOWNSTREAM	0/0	0/1	0/0	0/0	0/0	0/0	0/0	0/0	0/0	0/0	0/0	0/0	0/0	0/0	0/0	0/0
scaffold108|size42720	14875	C	T	176.06	DOWNSTREAM	0/0	0/0	0/0	0/0	0/0	0/0	0/0	0/0	0/0	0/0	0/0	0/0	0/0	0/1	0/0	0/0
scaffold108|size42720	14904	C	T	226.06	DOWNSTREAM	0/0	0/0	0/0	0/0	0/0	0/0	0/0	0/0	0/0	0/0	0/0	0/0	0/0	0/1	0/0	0/0
scaffold108|size42720	14929	C	T	87.06	DOWNSTREAM	0/0	0/0	0/0	0/0	0/0	0/0	0/0	0/0	0/0	0/0	0/0	0/0	0/0	0/1	0/0	0/0
scaffold108|size42720	15186	C	T	40.06	DOWNSTREAM	0/0	0/0	0/0	0/0	0/0	0/0	0/0	0/0	0/0	0/0	0/0	0/0	0/0	0/1	0/0	0/0
scaffold108|size42720	15249	C	T	67.06	DOWNSTREAM	0/0	0/0	0/0	0/0	0/0	0/0	0/0	0/0	0/0	0/0	0/0	0/0	0/0	0/1	0/0	0/0
scaffold108|size42720	16143	G	A	45.06	DOWNSTREAM	0/0	0/0	0/0	0/0	0/0	0/0	0/0	0/0	0/0	0/0	0/0	0/0	0/0	0/1	0/0	0/0
scaffold108|size42720	16181	C	T	183.06	DOWNSTREAM	0/0	0/0	0/0	0/0	0/0	0/0	0/0	0/0	0/0	0/0	0/0	0/0	0/0	0/1	0/0	0/0
scaffold108|size42720	16208	C	T	150.06	DOWNSTREAM	0/0	0/0	0/0	0/0	0/0	0/0	0/0	0/0	0/0	0/0	0/0	0/0	0/0	0/1	0/0	0/0
scaffold108|size42720	16236	C	T	41.06	DOWNSTREAM	0/0	0/0	0/0	0/0	0/0	0/0	0/0	0/0	0/0	0/0	0/0	0/0	0/0	0/1	0/0	0/0
scaffold108|size42720	16551	C	T	90.06	DOWNSTREAM	0/0	0/0	0/0	0/0	0/0	0/0	0/0	0/0	0/0	0/0	0/0	0/0	0/0	0/1	0/0	0/0
scaffold108|size42720	16563	G	A	44.06	DOWNSTREAM	0/0	0/0	0/0	0/0	0/0	0/0	0/0	0/0	0/0	0/0	0/0	0/0	0/0	0/1	0/0	0/0
scaffold108|size42720	16820	C	T	36.06	DOWNSTREAM	0/0	0/0	0/0	0/0	0/0	0/0	0/0	0/0	0/0	0/0	0/0	0/0	0/0	0/1	0/0	0/0
scaffold108|size42720	16845	C	T	35.06	DOWNSTREAM	0/0	0/0	0/0	0/0	0/0	0/0	0/0	0/0	0/0	0/0	0/0	0/0	0/0	0/1	0/0	0/0
scaffold108|size42720	1686	G	A	1568.06	DOWNSTREAM	0/0	0/0	0/0	0/0	0/0	0/0	0/0	0/0	0/0	0/0	0/1	0/0	0/0	0/0	0/0	0/0
scaffold108|size42720	23926	G	A	120.06	DOWNSTREAM	0/0	0/0	0/0	0/0	0/0	0/0	0/0	0/0	0/0	0/0	0/0	0/0	0/0	0/1	0/0	0/0
scaffold108|size42720	23927	C	T	83.06	DOWNSTREAM	0/0	0/0	0/0	0/0	0/0	0/0	0/0	0/0	0/0	0/0	0/0	0/0	0/0	0/1	0/0	0/0
scaffold108|size42720	23939	C	T	246.06	DOWNSTREAM	0/0	0/0	0/0	0/0	0/0	0/0	0/0	0/0	0/0	0/0	0/0	0/0	0/0	0/1	0/0	0/0
scaffold108|size42720	23948	G	A	240.06	DOWNSTREAM	0/0	0/0	0/0	0/0	0/0	0/0	0/0	0/0	0/0	0/0	0/0	0/0	0/0	0/1	0/0	0/0
scaffold108|size42720	24326	G	A	78.06	DOWNSTREAM	0/0	0/0	0/0	0/0	0/0	0/0	0/0	0/0	0/0	0/0	0/0	0/0	0/0	0/1	0/0	0/0
scaffold108|size42720	24332	C	T	104.06	DOWNSTREAM	0/0	0/0	0/0	0/0	0/0	0/0	0/0	0/0	0/0	0/0	0/0	0/0	0/0	0/1	0/0	0/0
scaffold108|size42720	24350	C	T	92.06	DOWNSTREAM	0/0	0/0	0/0	0/0	0/0	0/0	0/0	0/0	0/0	0/0	0/0	0/0	0/0	0/1	0/0	0/0
scaffold108|size42720	27725	C	T	1042.17	DOWNSTREAM	0/0	0/0	0/0	0/0	0/1	0/0	0/0	0/1	0/0	0/0	0/0	0/0	0/0	0/0	0/0	0/0
scaffold108|size42720	33842	C	T	594.55	DOWNSTREAM	0/0	0/0	0/1	0/0	0/1	0/0	0/0	0/0	0/0	0/0	0/0	0/0	0/0	0/0	0/0	0/0
scaffold108|size42720	34886	G	A	1607.06	NON_SYNONYMOUS_CODING	0/0	0/0	0/0	0/0	0/0	0/0	0/0	0/0	0/0	0/0	0/1	0/0	0/0	0/0	0/0	0/0
scaffold108|size42720	35549	G	A	87.08	SYNONYMOUS_CODING	0/0	0/0	0/0	0/0	0/0	0/0	0/0	0/0	0/0	0/0	0/0	0/0	0/0	0/1	0/0	0/0
scaffold108|size42720	35573	G	A	116.06	SYNONYMOUS_CODING	0/0	0/0	0/0	0/0	0/0	0/0	0/0	0/0	0/0	0/0	0/0	0/0	0/0	0/1	0/0	0/0
scaffold108|size42720	35713	G	A	102.06	SYNONYMOUS_CODING	0/0	0/0	0/0	0/0	0/0	0/0	0/0	0/0	0/0	0/0	0/0	0/0	0/0	0/1	0/0	0/0
scaffold108|size42720	35767	G	A	192.06	SYNONYMOUS_CODING	0/0	0/0	0/0	0/0	0/0	0/0	0/0	0/0	0/0	0/0	0/0	0/0	0/0	0/1	0/0	0/0
scaffold10904|size1832	396	G	A	225.74	INTERGENIC	0/0	0/0	0/1	0/0	0/1	0/0	./.	0/0	0/0	0/0	0/0	0/0	0/0	0/0	0/0	0/0
scaffold10904|size1832	42	C	T	384.37	INTERGENIC	0/0	0/0	0/0	0/0	0/0	0/0	./.	0/0	0/0	0/0	0/0	0/0	0/0	0/0	0/1	0/0
scaffold1090|size52972	20230	C	T	120.06	DOWNSTREAM	0/0	0/0	0/0	0/0	0/0	0/0	0/0	0/0	0/0	0/0	0/0	0/0	0/0	0/1	0/0	0/0
scaffold1090|size52972	20239	G	A	134.06	DOWNSTREAM	0/0	0/0	0/0	0/0	0/0	0/0	0/0	0/0	0/0	0/0	0/0	0/0	0/0	0/1	0/0	0/0
scaffold1090|size52972	22846	C	T	1939.22	DOWNSTREAM	1/1	0/0	0/0	0/1	0/0	0/0	0/0	0/0	0/0	0/0	0/0	0/0	0/0	0/0	0/0	0/0
scaffold1090|size52972	28230	G	A	544.52	DOWNSTREAM	0/0	0/0	0/0	0/0	0/0	0/0	1/1	0/0	0/0	0/0	0/1	0/0	0/0	0/0	0/0	0/0
scaffold1090|size52972	49650	G	A	37.06	SYNONYMOUS_CODING	0/0	0/0	0/0	0/0	0/0	0/0	0/0	0/0	0/0	0/0	0/0	0/0	0/0	0/1	0/0	0/0
scaffold10910|size1829	939	C	T	1287.58	INTERGENIC	0/0	0/0	0/0	0/0	0/0	0/0	./.	0/0	0/0	0/0	1/1	0/0	0/0	0/0	0/0	0/0
scaffold10912|size1829	1710	G	A	702.07	INTERGENIC	0/0	0/0	0/0	0/0	0/0	0/0	./.	0/0	0/0	0/0	0/0	0/0	1/1	0/0	0/0	0/0
scaffold10914|size3018	2921	C	T	352.79	INTERGENIC	0/0	0/0	0/0	0/0	0/0	0/0	./.	0/0	0/0	0/0	0/0	0/0	0/0	0/0	0/1	0/0
scaffold1091|size19891	6176	C	T	611.15	INTERGENIC	0/0	1/1	0/0	0/0	0/0	0/0	0/0	0/0	0/0	0/0	0/0	0/0	0/0	0/0	0/0	0/0
scaffold10926|size2091	309	C	T	290.04	INTERGENIC	0/0	0/0	0/0	0/0	0/1	0/0	./.	0/1	0/0	0/0	0/0	0/0	0/0	0/0	0/0	0/0
scaffold10929|size1822	1482	G	A	514.34	INTERGENIC	0/0	0/0	0/0	0/0	0/0	0/0	./.	0/0	0/0	0/0	0/0	0/0	0/0	0/1	0/0	0/0
scaffold10929|size1822	1494	G	A	307.36	INTERGENIC	0/0	0/0	0/0	0/0	0/0	0/0	./.	0/0	0/0	0/0	0/0	0/0	0/0	0/1	0/0	0/0
scaffold1092|size19877	11044	C	T	142.33	NON_SYNONYMOUS_CODING	0/0	0/0	0/1	0/0	0/0	0/0	0/0	0/0	0/0	0/0	0/0	0/0	0/0	0/1	0/0	0/0
scaffold1092|size19877	11149	C	T	97.07	NON_SYNONYMOUS_CODING	0/0	0/0	0/0	0/0	0/0	0/0	0/0	0/0	0/0	0/0	0/0	0/0	0/0	0/1	0/0	0/0
scaffold1092|size19877	11314	G	A	332.14	NON_SYNONYMOUS_CODING	0/0	0/0	0/0	0/0	0/0	0/0	0/0	0/0	0/0	0/0	0/0	0/0	0/0	0/1	0/0	0/0
scaffold1092|size19877	11359	C	T	125.91	NON_SYNONYMOUS_CODING	0/0	0/0	0/0	0/0	0/0	0/0	0/0	0/1	0/0	0/0	0/0	0/0	0/0	0/1	0/0	0/0
scaffold1092|size19877	11365	C	T	501.16	NON_SYNONYMOUS_CODING	0/0	0/0	0/1	0/0	0/0	0/0	0/0	0/1	0/0	0/0	0/0	0/0	0/0	0/1	0/0	0/0
scaffold1092|size19877	11366	C	T	300.28	STOP_GAINED	0/0	0/0	0/0	0/0	0/0	0/0	0/0	0/0	0/0	0/0	0/0	0/0	0/0	0/1	0/0	0/0
scaffold1092|size19877	11371	C	T	485.32	NON_SYNONYMOUS_CODING	0/0	0/0	0/1	0/0	0/0	0/0	0/0	0/1	0/0	0/0	0/0	0/0	0/0	0/1	0/0	0/0
scaffold1092|size19877	11382	C	T	1249.15	NON_SYNONYMOUS_CODING	0/0	0/0	0/0	0/0	0/0	0/0	0/0	0/0	0/0	0/0	0/0	0/0	0/0	0/0	1/1	0/0
scaffold1092|size19877	11402	G	A	427.06	NON_SYNONYMOUS_CODING	0/0	0/0	0/1	0/0	0/0	0/0	0/0	0/1	0/0	0/0	0/0	0/0	0/0	0/1	0/0	0/0
scaffold10933|size1821	1382	C	T	2092.79	NON_SYNONYMOUS_CODING	0/0	0/0	0/0	0/0	0/0	0/0	./.	0/0	0/0	1/1	0/0	0/0	0/0	1/1	0/0	0/0
scaffold10935|size1821	1000	G	A	146.67	INTERGENIC	0/0	0/0	0/0	0/0	0/1	0/0	./.	0/0	0/0	0/0	0/0	0/0	0/0	0/0	0/0	0/0
scaffold10935|size1821	965	C	T	105.39	INTERGENIC	0/0	0/0	0/0	0/0	0/1	0/0	./.	0/0	0/0	0/0	0/0	0/0	0/0	0/0	0/0	0/0
scaffold10935|size1821	992	C	T	144.51	INTERGENIC	0/0	0/0	0/0	0/0	0/1	0/0	./.	0/0	0/0	0/0	0/0	0/0	0/0	0/0	0/0	0/0
scaffold10937|size1821	282	C	T	7101.72	INTERGENIC	0/0	0/0	0/0	0/0	0/0	0/0	./.	0/0	0/0	1/1	0/0	0/0	0/0	0/0	0/0	0/0
scaffold1093|size20224	12431	C	T	2132.15	DOWNSTREAM	0/0	0/0	0/0	0/0	0/0	0/0	0/0	0/0	0/0	0/0	0/0	0/0	0/0	0/0	1/1	0/0
scaffold1093|size20224	9285	G	A	304.18	DOWNSTREAM	0/0	0/0	0/1	0/0	0/1	0/0	0/0	0/0	0/0	0/0	0/0	0/0	0/0	0/0	0/0	0/0
scaffold10941|size6800	5818	G	A	1074.34	INTERGENIC	0/1	0/0	0/0	0/0	0/0	0/0	./.	0/0	0/0	0/0	0/0	0/0	0/0	0/0	0/0	0/0
scaffold10942|size3250	190	C	T	249.34	INTERGENIC	0/0	0/0	0/0	0/0	0/0	0/0	./.	0/1	0/0	0/0	0/0	0/0	0/0	0/0	0/0	0/0
scaffold10944|size2829	1936	C	T	1888.72	INTERGENIC	0/0	0/0	0/0	0/0	0/0	0/0	./.	0/0	0/0	0/0	0/0	0/0	1/1	0/0	0/0	0/0
scaffold10944|size2829	2095	C	T	648.34	INTERGENIC	0/0	0/0	0/0	0/0	0/0	0/0	./.	0/0	0/0	0/0	0/0	0/0	0/1	0/0	0/0	0/0
scaffold10945|size1819	477	C	T	1798.72	INTERGENIC	0/0	0/0	0/0	0/0	0/0	0/0	./.	0/0	0/0	0/0	0/0	0/0	1/1	0/0	0/0	0/0
scaffold10946|size1819	794	C	T	1358.72	INTRON	0/0	0/0	0/0	0/0	0/0	0/0	./.	0/0	0/0	0/0	0/0	0/0	1/1	0/0	0/0	0/0
scaffold1094|size24252	10777	G	A	2388.57	NON_SYNONYMOUS_CODING	1/1	0/0	0/0	0/1	0/0	0/0	0/0	0/1	0/0	0/0	0/0	0/0	0/0	0/0	0/0	0/0
scaffold1094|size24252	11334	C	T	94.06	SYNONYMOUS_CODING	0/0	0/0	0/0	0/0	0/0	0/0	0/0	0/0	0/0	0/0	0/0	0/0	0/0	0/1	0/0	0/0
scaffold1094|size24252	11856	C	T	685.17	INTRON	0/0	0/0	0/1	0/0	0/1	0/0	0/0	0/0	0/0	0/0	0/0	0/0	0/0	0/0	0/0	0/0
scaffold1094|size24252	13839	G	A	1167.16	DOWNSTREAM	1/1	0/0	0/0	0/1	0/0	0/0	0/0	0/0	0/0	0/0	0/0	0/0	0/0	0/0	0/0	0/0
scaffold1094|size24252	1691	G	A	248.17	DOWNSTREAM	0/0	0/0	0/1	0/0	0/1	0/0	0/0	0/0	0/0	0/0	0/0	0/0	0/0	0/0	0/0	0/0
scaffold1094|size24252	22308	C	T	1922.15	INTERGENIC	0/0	0/0	0/0	0/0	0/0	0/0	0/0	0/0	0/0	0/0	0/0	1/1	0/0	0/0	0/0	0/0
scaffold1094|size24252	23612	G	A	2316.16	INTERGENIC	1/1	0/0	0/0	0/1	0/0	0/0	0/0	0/0	0/0	0/0	0/0	0/0	0/0	0/0	0/0	0/0
scaffold10957|size1815	338	G	A	546.34	INTERGENIC	0/0	0/1	0/0	0/0	0/0	0/0	./.	0/0	0/0	0/0	0/0	0/0	0/0	0/0	0/0	0/0
scaffold10959|size1815	1590	G	A	1062.38	INTERGENIC	0/0	0/0	0/0	0/0	0/0	0/0	./.	0/0	0/0	0/0	0/1	0/0	0/0	0/0	0/0	0/0
scaffold1095|size21673	12056	G	A	1536.06	DOWNSTREAM	0/0	0/0	0/0	0/0	0/0	0/0	0/0	0/0	0/0	0/0	0/1	0/0	0/0	0/0	0/0	0/0
scaffold10960|size1815	630	G	A	1449.72	INTERGENIC	1/1	0/0	0/0	0/0	0/0	0/0	./.	0/0	0/0	0/0	0/0	0/0	0/0	0/0	0/0	0/0
scaffold10962|size2637	1587	G	A	2004.34	UPSTREAM	0/0	0/0	0/0	0/0	0/0	0/0	./.	0/0	0/0	0/0	0/1	0/0	0/0	0/0	0/0	0/0
scaffold10964|size7758	1059	G	A	47.37	INTERGENIC	0/0	0/0	0/0	0/0	0/1	0/0	./.	0/0	0/0	0/0	0/0	0/0	0/0	0/1	0/0	0/0
scaffold10964|size7758	7433	C	T	898.01	INTERGENIC	1/1	0/0	0/0	0/1	0/0	0/0	./.	0/1	0/0	0/0	0/0	0/0	0/0	0/0	0/0	0/0
scaffold10968|size1811	921	C	T	1882.72	INTERGENIC	0/0	0/0	0/0	0/0	0/0	0/0	./.	0/0	0/0	0/0	0/0	0/0	0/0	0/0	1/1	0/0
scaffold1096|size19870	1778	G	A	142.06	DOWNSTREAM	0/0	0/0	0/0	0/0	0/1	0/0	0/0	0/0	0/0	0/0	0/0	0/0	0/0	0/0	0/0	0/0
scaffold1096|size19870	5271	G	A	43.06	DOWNSTREAM	0/0	0/0	0/0	0/0	0/0	0/0	0/0	0/0	0/0	0/0	0/0	0/0	0/0	0/1	0/0	0/0
scaffold1096|size19870	5298	C	T	57.06	DOWNSTREAM	0/0	0/0	0/0	0/0	0/0	0/0	0/0	0/0	0/0	0/0	0/0	0/0	0/0	0/1	0/0	0/0
scaffold1096|size19870	5307	C	T	51.06	DOWNSTREAM	0/0	0/0	0/0	0/0	0/0	0/0	0/0	0/0	0/0	0/0	0/0	0/0	0/0	0/1	0/0	0/0
scaffold1096|size19870	5340	C	T	46.06	DOWNSTREAM	0/0	0/0	0/0	0/0	0/0	0/0	0/0	0/0	0/0	0/0	0/0	0/0	0/0	0/1	0/0	0/0
scaffold10970|size4506	114	G	A	418.89	INTERGENIC	0/1	0/0	0/0	0/1	0/0	0/0	./.	0/0	0/0	0/0	0/0	0/0	0/0	0/0	0/0	0/0
scaffold10972|size1810	1171	C	T	168.74	INTERGENIC	0/0	0/0	0/1	0/0	0/1	0/0	./.	0/0	0/0	0/0	0/0	0/0	0/0	0/0	0/0	0/0
scaffold10975|size1809	1024	C	T	122.34	INTERGENIC	0/0	0/0	0/0	0/0	0/1	0/0	./.	0/0	0/0	0/0	0/0	0/0	0/0	0/0	0/0	0/0
scaffold10975|size1809	1032	G	A	38.21	INTERGENIC	0/0	0/0	0/1	0/0	0/1	0/0	./.	0/0	0/0	0/0	0/0	0/0	0/0	0/0	0/0	0/0
scaffold10975|size1809	1056	G	A	54.42	INTERGENIC	0/0	0/0	0/0	0/0	0/1	0/0	./.	0/0	0/0	0/0	0/0	0/0	0/0	0/0	0/0	0/0
scaffold10975|size1809	1251	C	T	101.74	INTERGENIC	0/0	0/0	0/1	0/0	0/1	0/0	./.	0/0	0/0	0/0	0/0	0/0	0/0	0/0	0/0	0/0
scaffold10975|size1809	1260	C	T	120.05	INTERGENIC	0/1	0/0	0/1	0/0	0/1	0/0	./.	0/0	0/0	0/0	0/0	0/0	0/0	0/0	0/0	0/0
scaffold10975|size1809	1380	C	T	442.05	INTERGENIC	0/1	0/0	0/1	0/0	0/1	0/0	./.	0/0	0/0	0/0	0/0	0/0	0/0	0/0	0/0	0/0
scaffold10975|size1809	1413	C	T	64.37	INTERGENIC	0/1	0/0	0/0	0/0	0/0	0/0	./.	0/0	0/0	0/0	0/0	0/0	0/0	0/0	0/0	0/0
scaffold10975|size1809	1434	C	T	73.81	INTERGENIC	0/1	0/0	0/1	0/0	0/1	0/0	./.	0/0	0/0	0/0	0/0	0/0	0/0	0/0	0/0	0/0
scaffold10975|size1809	1461	G	A	419.74	INTERGENIC	0/0	0/0	0/1	0/0	0/1	0/0	./.	0/0	0/0	0/0	0/0	0/0	0/0	0/0	0/0	0/0
scaffold10975|size1809	156	G	A	256.34	INTERGENIC	0/0	0/0	0/0	0/0	0/0	0/0	./.	0/0	0/0	0/0	0/0	0/0	0/0	0/1	0/0	0/0
scaffold10975|size1809	1574	G	A	404.34	INTERGENIC	0/0	0/0	0/0	0/0	0/0	0/0	./.	0/0	0/0	0/0	0/0	0/0	0/0	0/1	0/0	0/0
scaffold10975|size1809	158	C	T	268.34	INTERGENIC	0/0	0/0	0/0	0/0	0/0	0/0	./.	0/0	0/0	0/0	0/0	0/0	0/0	0/1	0/0	0/0
scaffold10975|size1809	161	G	A	214.34	INTERGENIC	0/0	0/0	0/0	0/0	0/0	0/0	./.	0/0	0/0	0/0	0/0	0/0	0/0	0/1	0/0	0/0
scaffold10975|size1809	1614	G	A	471.74	INTERGENIC	0/0	0/0	0/0	0/0	0/1	0/0	./.	0/0	0/0	0/0	0/0	0/0	0/0	0/1	0/0	0/0
scaffold10975|size1809	1644	G	A	133.39	INTERGENIC	0/0	0/0	0/0	0/0	0/1	0/0	./.	0/0	0/0	0/0	0/0	0/0	0/0	0/0	0/0	0/0
scaffold10975|size1809	960	C	T	316.49	INTERGENIC	0/0	0/0	0/0	0/0	0/1	0/0	./.	0/0	0/0	0/0	0/0	0/0	0/0	0/0	0/0	0/0
scaffold1097|size23528	4601	G	A	2256.57	DOWNSTREAM	1/1	0/0	0/0	0/1	0/0	0/0	0/0	0/1	0/0	0/0	0/0	0/0	0/0	0/0	0/0	0/0
scaffold10981|size1806	1239	G	A	941.34	INTERGENIC	0/0	0/0	0/0	0/0	0/0	0/0	./.	0/0	0/0	0/0	0/1	0/0	0/0	0/0	0/0	0/0
scaffold1098|size37828	15982	C	T	1130.06	INTERGENIC	0/0	0/0	0/0	0/0	0/0	0/0	0/0	0/0	0/0	0/0	0/0	0/0	0/1	0/0	0/0	0/0
scaffold1098|size37828	27075	G	A	1466.15	INTERGENIC	0/0	0/0	0/0	0/0	0/0	0/0	0/0	0/0	0/0	0/0	0/0	0/0	1/1	0/0	0/0	0/0
scaffold1098|size37828	27966	C	T	1545.15	INTERGENIC	1/1	0/0	0/0	0/0	0/0	0/0	0/0	0/0	0/0	0/0	0/0	0/0	0/0	0/0	0/0	0/0
scaffold1098|size37828	28379	G	A	696.58	INTERGENIC	0/0	0/0	0/0	0/0	0/1	0/0	0/0	1/1	0/0	0/0	0/0	0/0	0/0	0/0	0/0	0/0
scaffold1098|size37828	37707	G	A	1125.75	INTERGENIC	0/0	./.	0/0	0/0	0/0	0/0	0/0	0/0	0/0	0/0	0/0	0/0	1/1	0/0	0/0	0/0
scaffold10992|size2162	1724	C	T	45.34	INTERGENIC	0/0	0/0	0/0	0/0	0/0	0/0	./.	0/0	0/0	0/0	0/0	0/0	0/0	0/0	0/1	0/0
scaffold10994|size1801	485	C	T	852.62	NON_SYNONYMOUS_CODING	1/1	0/0	0/0	0/0	0/0	0/0	./.	0/1	0/0	0/0	0/0	0/0	0/0	0/0	0/0	0/0
scaffold10997|size1800	1150	G	A	52.34	SYNONYMOUS_CODING	0/0	0/0	0/0	0/0	0/0	0/0	./.	0/0	0/0	0/0	0/0	0/0	0/0	0/1	0/0	0/0
scaffold10997|size1800	861	G	A	1129.34	SYNONYMOUS_CODING	0/0	0/1	0/0	0/0	0/0	0/0	./.	0/0	0/0	0/0	0/0	0/0	0/0	0/0	0/0	0/0
scaffold1099|size19818	13695	G	A	40.06	DOWNSTREAM	0/0	0/0	0/0	0/0	0/0	0/0	0/0	0/0	0/0	0/0	0/0	0/0	0/0	0/1	0/0	0/0
scaffold1099|size19818	17401	G	A	2336.16	DOWNSTREAM	1/1	0/0	0/0	0/1	0/0	0/0	0/0	0/0	0/0	0/0	0/0	0/0	0/0	0/0	0/0	0/0
scaffold1099|size19818	19339	G	A	65.06	SYNONYMOUS_CODING	0/0	0/0	0/0	0/0	0/0	0/0	0/0	0/0	0/0	0/0	0/0	0/0	0/0	0/1	0/0	0/0
scaffold1099|size19818	19342	G	A	51.06	SYNONYMOUS_CODING	0/0	0/0	0/0	0/0	0/0	0/0	0/0	0/0	0/0	0/0	0/0	0/0	0/0	0/1	0/0	0/0
scaffold1099|size19818	19374	C	T	56.06	NON_SYNONYMOUS_CODING	0/0	0/0	0/0	0/0	0/0	0/0	0/0	0/0	0/0	0/0	0/0	0/0	0/0	0/1	0/0	0/0
scaffold1099|size19818	19378	C	T	59.06	SYNONYMOUS_CODING	0/0	0/0	0/0	0/0	0/0	0/0	0/0	0/0	0/0	0/0	0/0	0/0	0/0	0/1	0/0	0/0
scaffold109|size53212	28168	G	A	1961.45	DOWNSTREAM	1/1	0/0	0/0	0/1	0/0	0/0	0/0	0/1	0/0	0/0	0/0	0/0	0/0	0/0	0/0	0/0
scaffold109|size53212	40313	G	A	2906.15	INTERGENIC	0/0	0/0	0/0	0/0	0/0	0/0	0/0	0/0	0/0	0/0	0/0	0/0	0/0	0/0	1/1	0/0
scaffold109|size53212	44670	C	T	2655.15	DOWNSTREAM	0/0	0/0	0/0	0/0	0/0	0/0	0/0	0/0	0/0	0/0	0/0	0/0	1/1	0/0	0/0	0/0
scaffold10|size70955	17843	G	A	713.07	INTERGENIC	0/0	0/0	0/0	0/0	0/0	0/0	0/0	0/0	0/0	0/0	0/1	0/0	0/0	0/0	0/0	0/0
scaffold10|size70955	36671	C	T	436.07	INTERGENIC	0/0	0/0	0/0	0/0	0/1	0/0	0/0	0/0	0/0	0/0	0/0	0/0	0/0	0/0	0/0	0/0
scaffold10|size70955	55919	C	T	415.17	DOWNSTREAM	0/0	0/0	0/1	0/0	0/1	0/0	0/0	0/0	0/0	0/0	0/0	0/0	0/0	0/0	0/0	0/0
scaffold10|size70955	57487	C	T	1945.16	DOWNSTREAM	1/1	0/0	0/0	0/1	0/0	0/0	0/0	0/0	0/0	0/0	0/0	0/0	0/0	0/0	0/0	0/0
scaffold11004|size2376	177	C	T	184.08	INTERGENIC	0/0	0/0	0/0	0/0	0/1	0/0	./.	0/1	0/0	0/0	0/0	0/0	0/0	0/0	0/0	0/0
scaffold11004|size2376	2026	G	A	1229.73	INTERGENIC	0/0	0/0	0/0	0/0	0/0	0/0	./.	0/0	0/0	0/0	0/0	1/1	0/0	0/0	0/0	0/0
scaffold11006|size6106	3638	G	A	431.95	INTERGENIC	1/1	0/0	0/0	0/1	0/0	0/0	./.	0/0	0/0	0/0	0/0	0/0	0/0	0/0	0/0	0/0
scaffold1100|size19813	15678	C	T	1048.15	UPSTREAM	0/0	0/0	0/0	0/0	0/0	0/0	0/0	0/0	1/1	0/0	0/0	0/0	0/0	0/0	0/0	0/0
scaffold11010|size4391	799	C	T	1335.34	INTERGENIC	0/0	0/0	0/0	0/0	0/0	0/0	./.	0/0	0/0	0/0	0/0	0/0	0/0	0/0	0/1	0/0
scaffold11012|size3395	2089	C	T	1777.72	INTRON	0/0	0/0	0/0	0/0	0/0	0/0	./.	0/0	0/0	0/0	0/0	0/0	0/0	0/0	1/1	0/0
scaffold11012|size3395	774	C	T	377.34	INTERGENIC	0/0	0/0	0/0	0/0	0/0	0/0	./.	0/0	0/0	0/0	0/1	0/0	0/0	0/0	0/0	0/0
scaffold11016|size2502	634	C	T	923.43	INTERGENIC	0/0	1/1	0/0	0/0	0/0	0/0	./.	0/0	0/1	0/0	0/0	0/0	0/0	0/0	0/0	0/0
scaffold1101|size19812	19190	C	T	1979.45	SYNONYMOUS_CODING	1/1	0/0	0/0	0/1	0/0	0/0	0/0	0/0	0/0	0/0	0/0	0/0	0/0	0/0	0/0	0/0
scaffold1101|size19812	3250	C	T	1249.18	DOWNSTREAM	1/1	0/0	0/0	0/1	0/0	0/0	0/0	0/0	0/0	0/0	0/0	0/0	0/0	0/0	0/0	0/0
scaffold11020|size1792	93	C	T	1384.88	INTERGENIC	0/0	0/0	0/0	0/0	0/0	0/0	./.	0/0	0/0	1/1	0/0	0/0	0/0	1/1	0/0	0/0
scaffold11022|size1791	1274	C	T	1586.79	INTERGENIC	0/0	0/0	0/0	0/0	0/0	0/0	./.	0/0	0/0	0/0	0/0	0/0	1/1	0/0	0/0	0/0
scaffold1102|size23483	2807	G	A	79.09	SYNONYMOUS_CODING	0/0	0/0	0/0	0/0	0/0	0/0	0/0	0/0	0/0	0/0	0/0	0/0	0/0	0/1	0/0	0/0
scaffold1102|size23483	6437	C	T	1670.16	INTERGENIC	0/0	0/0	0/0	0/0	0/0	0/0	0/0	0/0	0/0	0/0	0/0	0/0	0/0	0/0	1/1	0/0
scaffold11039|size2861	296	C	T	231.59	INTERGENIC	0/0	0/0	0/0	0/0	0/0	0/0	./.	0/0	0/0	0/0	0/0	0/0	0/0	0/1	0/0	0/0
scaffold11039|size2861	351	C	T	286.93	INTERGENIC	0/0	0/0	0/1	0/0	0/0	0/0	./.	0/0	0/0	0/0	0/0	0/0	0/0	0/1	0/0	0/0
scaffold11039|size2861	390	C	T	348.36	INTERGENIC	0/0	0/0	0/0	0/0	0/0	0/0	./.	0/0	0/0	0/0	0/0	0/0	0/0	0/1	0/0	0/0
scaffold11039|size2861	470	C	T	270.34	INTERGENIC	0/0	0/0	0/0	0/0	0/0	0/0	./.	0/0	0/0	0/0	0/0	0/0	0/0	0/1	0/0	0/0
scaffold11039|size2861	473	C	T	310.8	INTERGENIC	0/0	0/0	0/0	0/0	0/0	0/0	./.	0/0	0/0	0/0	0/0	0/0	0/0	0/1	0/0	0/0
scaffold1103|size33927	31274	G	A	1412.08	DOWNSTREAM	0/0	0/0	0/0	0/0	0/0	0/0	0/0	0/0	0/0	0/0	0/1	0/0	0/0	0/0	0/0	0/0
scaffold1103|size33927	32094	C	T	3783.55	DOWNSTREAM	0/0	0/0	0/0	0/0	0/0	0/0	0/0	0/0	0/0	1/1	0/0	0/0	0/0	1/1	0/0	0/0
scaffold1103|size33927	32420	G	A	1713.65	DOWNSTREAM	0/0	0/0	0/0	0/0	0/0	0/0	0/0	0/0	0/0	0/0	1/1	0/0	0/0	0/0	0/0	0/0
scaffold11048|size1782	287	C	T	572.36	INTERGENIC	0/0	0/0	0/0	0/0	0/0	0/0	./.	0/0	0/0	0/0	0/0	0/0	0/0	0/0	0/1	0/0
scaffold11050|size4373	568	G	A	527.34	INTERGENIC	0/0	0/0	0/0	0/0	0/0	0/0	./.	0/0	0/1	0/0	0/0	0/0	0/0	0/0	0/0	0/0
scaffold11051|size1781	216	G	A	81.35	INTERGENIC	0/0	0/0	0/0	0/0	0/0	0/0	./.	0/1	0/0	0/0	0/0	0/0	0/0	0/0	0/0	0/0
scaffold11059|size1778	405	G	A	266.24	SYNONYMOUS_CODING	0/0	0/0	0/1	0/0	0/1	0/0	./.	0/0	0/0	0/0	0/0	0/0	0/0	0/0	0/0	0/0
scaffold1105|size20094	7468	C	T	2325.06	DOWNSTREAM	0/0	0/0	0/0	0/0	0/0	0/0	0/0	0/0	0/0	0/0	0/1	0/0	0/0	0/0	0/0	0/0
scaffold11060|size3381	1520	G	A	463.34	INTERGENIC	0/0	0/1	0/0	0/0	0/0	0/0	./.	0/0	0/0	0/0	0/0	0/0	0/0	0/0	0/0	0/0
scaffold11062|size1777	1069	G	A	1089.34	INTERGENIC	0/0	0/0	0/0	0/0	0/0	0/0	./.	0/0	0/0	0/0	0/1	0/0	0/0	0/0	0/0	0/0
scaffold11064|size1777	215	G	A	595.34	INTERGENIC	0/1	0/0	0/0	0/0	0/0	0/0	./.	0/0	0/0	0/0	0/0	0/0	0/0	0/0	0/0	0/0
scaffold11064|size1777	981	G	A	2007.03	INTERGENIC	0/0	0/0	0/0	0/0	0/0	0/0	./.	0/0	0/0	0/0	1/1	0/0	0/0	0/0	0/0	0/0
scaffold1106|size19790	17037	C	T	2090.61	INTERGENIC	1/1	0/0	0/0	0/1	0/0	0/0	0/0	0/0	0/0	0/0	0/0	0/0	0/0	0/0	0/0	0/0
scaffold1106|size19790	9702	C	T	1660.1	DOWNSTREAM	1/1	0/0	0/0	0/1	0/1	0/0	0/0	0/0	0/0	0/0	0/0	0/0	0/0	0/0	0/0	0/0
scaffold1106|size19790	9959	C	T	38.07	DOWNSTREAM	0/0	0/0	0/0	0/0	0/0	0/0	0/0	0/0	0/0	0/0	0/0	0/0	0/0	0/1	0/0	0/0
scaffold11070|size1858	1250	G	A	673.76	INTERGENIC	0/0	0/0	0/0	0/0	0/0	0/0	./.	0/0	0/0	0/0	0/0	0/0	0/0	0/0	1/1	0/0
scaffold11074|size1903	1791	G	A	79.8	NON_SYNONYMOUS_CODING	0/0	0/0	0/0	0/0	0/0	0/0	./.	0/0	0/0	0/0	0/0	0/0	0/0	0/1	0/0	0/0
scaffold11075|size7846	1448	G	A	150.14	INTERGENIC	0/0	0/0	0/1	0/0	0/1	0/0	./.	0/0	0/0	0/0	0/0	0/0	0/0	0/0	0/0	0/0
scaffold11075|size7846	4755	C	T	590.34	INTERGENIC	0/0	0/0	0/0	0/0	0/0	0/0	./.	0/0	0/1	0/0	0/0	0/0	0/0	0/0	0/0	0/0
scaffold11078|size2559	298	G	A	1396.34	INTERGENIC	0/0	0/0	0/0	0/0	0/0	0/0	./.	0/0	0/0	0/0	0/0	0/0	0/1	0/0	0/0	0/0
scaffold1107|size19782	18118	G	A	48.06	NON_SYNONYMOUS_CODING	0/0	0/0	0/0	0/0	0/0	0/0	0/0	0/0	0/0	0/0	0/0	0/0	0/0	0/1	0/0	0/0
scaffold1107|size19782	18148	C	T	76.06	NON_SYNONYMOUS_CODING	0/0	0/0	0/0	0/0	0/0	0/0	0/0	0/0	0/0	0/0	0/0	0/0	0/0	0/1	0/0	0/0
scaffold1107|size19782	18166	G	A	109.06	STOP_GAINED	0/0	0/0	0/0	0/0	0/0	0/0	0/0	0/0	0/0	0/0	0/0	0/0	0/0	0/1	0/0	0/0
scaffold1107|size19782	18175	C	T	109.06	NON_SYNONYMOUS_CODING	0/0	0/0	0/0	0/0	0/0	0/0	0/0	0/0	0/0	0/0	0/0	0/0	0/0	0/1	0/0	0/0
scaffold1107|size19782	18367	G	A	47.06	NON_SYNONYMOUS_CODING	0/0	0/0	0/0	0/0	0/0	0/0	0/0	0/0	0/0	0/0	0/0	0/0	0/0	0/1	0/0	0/0
scaffold1107|size19782	18410	G	A	32.07	SYNONYMOUS_CODING	0/0	0/0	0/0	0/0	0/0	0/0	0/0	0/0	0/0	0/0	0/0	0/0	0/0	0/1	0/0	0/0
scaffold1107|size19782	18424	G	A	40.06	STOP_GAINED	0/0	0/0	0/0	0/0	0/0	0/0	0/0	0/0	0/0	0/0	0/0	0/0	0/0	0/1	0/0	0/0
scaffold1107|size19782	18449	C	T	1421.15	SYNONYMOUS_CODING	0/0	0/0	0/0	0/0	0/0	0/0	0/0	0/0	1/1	0/0	0/0	0/0	0/0	0/0	0/0	0/0
scaffold1107|size19782	5607	G	A	1610.15	DOWNSTREAM	0/0	0/0	0/0	0/0	0/0	0/0	0/0	0/0	0/0	0/0	0/0	0/0	0/0	0/0	1/1	0/0
scaffold1107|size19782	6306	C	T	1398.15	DOWNSTREAM	0/0	0/0	0/0	0/0	0/0	0/0	0/0	0/0	1/1	0/0	0/0	0/0	0/0	0/0	0/0	0/0
scaffold11081|size3261	1097	C	T	700.34	INTERGENIC	0/0	0/1	0/0	0/0	0/0	0/0	./.	0/0	0/0	0/0	0/0	0/0	0/0	0/0	0/0	0/0
scaffold11087|size1768	750	C	T	136.34	INTERGENIC	0/0	0/1	0/0	0/0	0/0	0/0	./.	0/0	0/0	0/0	0/0	0/0	0/0	0/0	0/0	0/0
scaffold11089|size3254	2165	C	T	2530.34	INTERGENIC	0/0	0/0	0/0	0/0	0/0	0/0	./.	0/0	0/0	0/0	0/0	0/0	0/1	0/0	0/0	0/0
scaffold1108|size32286	17077	G	A	1033.16	DOWNSTREAM	0/0	0/0	0/0	0/0	0/0	0/0	0/0	0/0	1/1	0/0	0/0	0/0	0/0	0/0	0/0	0/0
scaffold1108|size32286	17423	G	A	182.17	DOWNSTREAM	0/0	0/0	0/1	0/0	0/1	0/0	0/0	0/0	0/0	0/0	0/0	0/0	0/0	0/0	0/0	0/0
scaffold1108|size32286	3983	C	T	83.28	DOWNSTREAM	0/0	0/0	0/0	0/0	0/0	0/0	0/0	0/0	0/0	0/0	0/0	0/0	0/0	0/1	0/1	0/0
scaffold1108|size32286	4781	G	A	32.71	DOWNSTREAM	0/0	0/0	0/0	0/0	0/0	0/0	0/0	0/0	0/0	0/0	0/0	0/0	0/0	0/1	0/0	0/0
scaffold1108|size32286	7232	C	T	3212.57	DOWNSTREAM	0/0	0/0	0/0	0/0	0/0	0/0	0/0	0/0	0/0	1/1	0/0	0/0	0/0	1/1	0/0	0/0
scaffold11090|size1767	752	G	A	494.32	NON_SYNONYMOUS_CODING	0/0	0/0	0/0	0/0	0/1	0/0	./.	0/1	0/0	0/0	0/0	0/0	0/0	0/0	0/0	0/0
scaffold11091|size2600	215	C	T	370.09	NON_SYNONYMOUS_CODING	0/0	0/0	0/0	0/0	0/1	0/0	./.	0/1	0/0	0/0	0/0	0/0	0/0	0/1	0/0	0/0
scaffold110|size68349	22321	C	T	60.88	DOWNSTREAM	0/0	0/0	0/0	0/0	0/0	0/0	0/0	0/0	0/0	0/0	0/0	0/0	0/0	0/1	0/1	0/0
scaffold110|size68349	22453	G	A	97.67	DOWNSTREAM	0/0	0/0	0/0	0/0	0/0	0/0	0/0	0/0	0/0	0/0	0/0	0/0	0/0	0/1	0/0	0/0
scaffold110|size68349	22534	C	T	71.52	DOWNSTREAM	0/0	0/0	0/0	0/0	0/0	0/0	0/0	0/0	0/0	0/0	0/0	0/0	0/0	0/1	0/0	0/0
scaffold110|size68349	22543	C	T	67.94	DOWNSTREAM	0/0	0/0	0/1	0/0	0/0	0/0	0/0	0/0	0/0	0/0	0/0	0/0	0/0	0/1	0/0	0/0
scaffold110|size68349	22561	C	T	80.08	DOWNSTREAM	0/0	0/0	0/0	0/0	0/0	0/0	0/0	0/0	0/0	0/0	0/0	0/0	0/0	0/1	0/0	0/0
scaffold110|size68349	44982	C	T	1975.15	DOWNSTREAM	0/0	0/0	0/0	0/0	0/0	0/0	0/0	0/0	0/0	0/0	0/0	1/1	0/0	0/0	0/0	0/0
scaffold110|size68349	5788	C	T	1432.15	DOWNSTREAM	0/0	0/0	0/0	0/0	0/0	0/0	0/0	0/0	0/0	0/0	0/0	1/1	0/0	0/0	0/0	0/0
scaffold110|size68349	60659	C	T	2133.15	DOWNSTREAM	0/0	0/0	0/0	0/0	0/0	0/0	0/0	0/0	0/0	0/0	1/1	0/0	0/0	0/0	0/0	0/0
scaffold110|size68349	7090	G	A	57.06	DOWNSTREAM	0/0	0/0	0/0	0/0	0/0	0/0	0/0	0/0	0/0	0/0	0/0	0/0	0/0	0/1	0/0	0/0
scaffold11103|size2501	1025	C	T	425.74	INTERGENIC	0/0	0/0	0/0	0/0	0/1	0/0	./.	0/1	0/0	0/0	0/0	0/0	0/0	0/0	0/0	0/0
scaffold11104|size7258	2273	C	T	588.34	INTERGENIC	0/0	0/0	0/0	0/0	0/0	0/0	./.	0/0	0/0	0/0	0/0	0/0	0/1	0/0	0/0	0/0
scaffold11104|size7258	4495	C	T	48.34	INTERGENIC	0/0	0/0	0/0	0/0	0/0	0/0	./.	0/0	0/0	0/0	0/0	0/0	0/1	0/0	0/0	0/0
scaffold11104|size7258	631	C	T	226.34	INTERGENIC	0/0	0/0	0/0	0/0	0/0	0/0	./.	0/0	0/0	0/0	0/0	0/0	0/0	0/0	0/1	0/0
scaffold11108|size1763	1213	G	A	1403.34	INTERGENIC	0/0	0/0	0/0	0/0	0/0	0/0	./.	0/0	0/0	0/0	0/0	0/0	0/0	0/0	0/1	0/0
scaffold1110|size20383	2609	G	A	130.36	INTERGENIC	0/0	0/0	0/1	0/0	0/1	0/0	0/0	0/0	0/0	0/0	0/0	0/0	0/0	0/0	0/0	0/0
scaffold11115|size1760	287	C	T	848.74	INTERGENIC	0/0	0/0	0/0	0/0	0/0	0/0	./.	0/0	0/0	0/1	0/0	0/0	0/0	0/1	0/0	0/0
scaffold1111|size27527	12111	C	T	2167.15	DOWNSTREAM	0/0	0/0	0/0	0/0	0/0	0/0	0/0	0/0	0/0	0/0	0/0	0/0	1/1	0/0	0/0	0/0
scaffold1111|size27527	21186	C	T	447.06	INTERGENIC	0/0	0/0	0/0	0/0	0/0	0/0	0/0	0/0	0/1	0/0	0/0	0/0	0/0	0/0	0/0	0/0
scaffold1111|size27527	4672	G	A	355.17	INTERGENIC	0/0	0/0	0/1	0/0	0/1	0/0	0/0	0/0	0/0	0/0	0/0	0/0	0/0	0/0	0/0	0/0
scaffold1111|size27527	9200	C	T	2211.15	DOWNSTREAM	0/0	0/0	0/0	0/0	0/0	0/0	0/0	0/0	0/0	0/0	0/0	0/0	1/1	0/0	0/0	0/0
scaffold11120|size2823	1518	G	A	464.34	INTERGENIC	0/0	0/0	0/1	0/0	0/0	0/0	./.	0/0	0/0	0/0	0/0	0/0	0/0	0/0	0/0	0/0
scaffold11121|size2010	1524	C	T	782.34	INTERGENIC	0/0	0/0	0/0	0/0	0/0	0/0	./.	0/0	0/0	0/0	0/1	0/0	0/0	0/0	0/0	0/0
scaffold11121|size2010	1662	G	A	734.34	INTERGENIC	0/0	0/0	0/0	0/0	0/0	0/0	./.	0/0	0/0	0/0	0/0	0/0	0/0	0/0	0/1	0/0
scaffold11121|size2010	286	G	A	816.1	INTERGENIC	0/0	0/0	0/0	0/0	0/0	0/0	./.	0/0	0/0	0/0	0/0	0/0	1/1	0/0	0/0	0/0
scaffold11122|size1757	1574	C	T	437.35	INTERGENIC	0/0	0/0	0/0	0/0	0/0	0/0	./.	0/0	0/0	0/0	0/0	0/0	0/0	0/1	0/0	0/0
scaffold1112|size30704	8341	G	A	503.17	DOWNSTREAM	0/0	0/0	0/1	0/0	0/1	0/0	0/0	0/0	0/0	0/0	0/0	0/0	0/0	0/0	0/0	0/0
scaffold11133|size1754	1439	G	A	39.35	INTERGENIC	0/1	0/0	0/0	0/0	0/0	0/0	./.	0/0	0/0	0/0	0/0	0/0	0/0	0/0	0/0	0/0
scaffold1113|size24958	15474	C	T	80.06	DOWNSTREAM	0/0	0/0	0/0	0/0	0/0	0/0	0/0	0/0	0/0	0/0	0/0	0/0	0/0	0/1	0/0	0/0
scaffold1114|size24552	15169	G	A	667.17	INTERGENIC	0/0	0/0	0/0	0/0	0/1	0/0	0/0	0/1	0/0	0/0	0/0	0/0	0/0	0/0	0/0	0/0
scaffold1114|size24552	16998	G	A	1456.48	INTERGENIC	0/0	0/0	0/0	0/0	0/0	0/0	0/0	0/0	0/0	0/0	1/1	0/0	0/0	0/0	0/0	0/0
scaffold1114|size24552	19696	C	T	270.45	INTERGENIC	1/1	0/0	0/0	0/0	0/0	0/0	0/0	./.	0/0	0/0	0/0	0/0	0/0	0/0	0/0	0/0
scaffold1114|size24552	20206	G	A	1746.15	INTERGENIC	0/0	1/1	0/0	0/0	0/0	0/0	0/0	0/0	0/0	0/0	0/0	0/0	0/0	0/0	0/0	0/0
scaffold1114|size24552	4907	G	A	163.06	INTERGENIC	0/0	0/0	0/0	0/0	0/0	0/0	0/0	0/0	0/0	0/0	0/0	0/0	0/0	0/1	0/0	0/0
scaffold1114|size24552	4927	G	A	114.07	INTERGENIC	0/0	0/0	0/0	0/0	0/0	0/0	0/0	0/0	0/0	0/0	0/0	0/0	0/0	0/1	0/0	0/0
scaffold1114|size24552	9742	C	T	1292.15	INTERGENIC	1/1	0/0	0/0	0/0	0/0	0/0	0/0	0/0	0/0	0/0	0/0	0/0	0/0	0/0	0/0	0/0
scaffold11151|size1749	785	G	A	1279.72	NON_SYNONYMOUS_CODING	0/0	1/1	0/0	0/0	0/0	0/0	./.	0/0	0/0	0/0	0/0	0/0	0/0	0/0	0/0	0/0
scaffold1115|size19715	10638	C	T	293.11	DOWNSTREAM	0/0	0/0	0/0	0/0	0/1	0/0	0/0	0/0	0/0	0/0	0/0	0/0	0/0	0/0	0/0	0/0
scaffold1115|size19715	17549	C	T	2425.16	UPSTREAM	1/1	0/0	0/0	0/1	0/0	0/0	0/0	0/0	0/0	0/0	0/0	0/0	0/0	0/0	0/0	0/0
scaffold1115|size19715	2729	C	T	78.08	DOWNSTREAM	0/0	0/0	0/0	0/0	0/0	0/0	0/0	0/0	0/0	0/0	0/0	0/0	0/0	0/1	0/0	0/0
scaffold1115|size19715	4446	G	A	1039.17	NON_SYNONYMOUS_CODING	0/0	0/0	0/0	0/0	0/1	0/0	0/0	1/1	0/0	0/0	0/0	0/0	0/0	0/0	0/0	0/0
scaffold1116|size23265	11493	G	A	171.06	INTERGENIC	0/0	0/0	0/0	0/0	0/0	0/0	0/0	0/0	0/0	0/0	0/0	0/0	0/0	0/1	0/0	0/0
scaffold1116|size23265	1625	C	T	645.17	INTERGENIC	0/0	0/0	0/0	0/0	0/1	0/0	0/0	0/1	0/0	0/0	0/0	0/0	0/0	0/0	0/0	0/0
scaffold1116|size23265	17970	C	T	266.17	INTERGENIC	0/0	0/0	0/1	0/0	0/1	0/0	0/0	0/0	0/0	0/0	0/0	0/0	0/0	0/0	0/0	0/0
scaffold1116|size23265	19871	C	T	1678.17	INTERGENIC	0/0	0/0	0/0	0/0	0/0	0/0	0/0	0/0	0/0	0/0	1/1	0/0	0/0	0/0	0/0	0/0
scaffold11171|size2085	713	C	T	3119.03	INTERGENIC	0/0	0/0	0/0	0/0	0/0	0/0	./.	0/0	0/0	0/1	0/0	0/0	0/0	1/1	0/0	0/0
scaffold11178|size1736	449	G	A	3832.75	INTERGENIC	0/0	0/0	0/0	0/0	0/0	0/0	./.	0/0	0/0	1/1	0/0	0/0	0/0	1/1	0/0	0/0
scaffold1117|size19711	13827	C	T	3019.15	DOWNSTREAM	0/0	0/0	0/0	0/0	0/0	0/0	0/0	0/0	0/0	0/0	0/0	1/1	0/0	0/0	0/0	0/0
scaffold1117|size19711	7592	C	T	861.17	DOWNSTREAM	0/0	0/0	0/0	0/0	0/1	0/0	0/0	0/1	0/0	0/0	0/0	0/0	0/0	0/0	0/0	0/0
scaffold11187|size3421	3369	G	A	342.55	INTERGENIC	0/0	0/0	./.	./.	0/0	0/0	./.	0/0	0/0	1/1	0/0	0/0	0/0	1/1	0/0	0/0
scaffold1118|size19699	18536	C	T	2197.06	UPSTREAM	0/0	0/0	0/0	0/0	0/0	0/0	0/0	0/0	0/0	0/0	0/1	0/0	0/0	0/0	0/0	0/0
scaffold11196|size4584	4295	G	A	590.34	INTERGENIC	0/0	0/1	0/0	0/0	0/0	0/0	./.	0/0	0/0	0/0	0/0	0/0	0/0	0/0	0/0	0/0
scaffold1119|size19681	11097	G	A	80.06	DOWNSTREAM	0/0	0/0	0/0	0/0	0/0	0/0	0/0	0/0	0/0	0/0	0/0	0/0	0/0	0/1	0/0	0/0
scaffold1119|size19681	11098	G	A	84.06	DOWNSTREAM	0/0	0/0	0/0	0/0	0/0	0/0	0/0	0/0	0/0	0/0	0/0	0/0	0/0	0/1	0/0	0/0
scaffold1119|size19681	11247	C	T	67.06	DOWNSTREAM	0/0	0/0	0/0	0/0	0/0	0/0	0/0	0/0	0/0	0/0	0/0	0/0	0/0	0/1	0/0	0/0
scaffold1119|size19681	11283	C	T	111.06	DOWNSTREAM	0/0	0/0	0/0	0/0	0/0	0/0	0/0	0/0	0/0	0/0	0/0	0/0	0/0	0/1	0/0	0/0
scaffold1119|size19681	11286	G	A	139.06	DOWNSTREAM	0/0	0/0	0/0	0/0	0/0	0/0	0/0	0/0	0/0	0/0	0/0	0/0	0/0	0/1	0/0	0/0
scaffold1119|size19681	11316	G	A	247.06	DOWNSTREAM	0/0	0/0	0/0	0/0	0/0	0/0	0/0	0/0	0/0	0/0	0/0	0/0	0/0	0/1	0/0	0/0
scaffold1119|size19681	11324	C	T	199.07	DOWNSTREAM	0/0	0/0	0/0	0/0	0/0	0/0	0/0	0/0	0/0	0/0	0/0	0/0	0/0	0/1	0/0	0/0
scaffold1119|size19681	11538	G	A	249.06	DOWNSTREAM	0/0	0/0	0/0	0/0	0/0	0/0	0/0	0/0	0/0	0/0	0/0	0/0	0/0	0/1	0/0	0/0
scaffold1119|size19681	11558	G	A	181.06	DOWNSTREAM	0/0	0/0	0/0	0/0	0/0	0/0	0/0	0/0	0/0	0/0	0/0	0/0	0/0	0/1	0/0	0/0
scaffold1119|size19681	11564	C	T	155.06	DOWNSTREAM	0/0	0/0	0/0	0/0	0/0	0/0	0/0	0/0	0/0	0/0	0/0	0/0	0/0	0/1	0/0	0/0
scaffold1119|size19681	14486	C	T	858.15	NON_SYNONYMOUS_CODING	0/0	0/0	0/0	0/0	0/0	0/0	0/0	0/0	1/1	0/0	0/0	0/0	0/0	0/0	0/0	0/0
scaffold1119|size19681	14891	C	T	125.06	SYNONYMOUS_CODING	0/0	0/0	0/0	0/0	0/0	0/0	0/0	0/0	0/0	0/0	0/0	0/0	0/0	0/1	0/0	0/0
scaffold1119|size19681	14900	G	A	102.06	START_GAINED	0/0	0/0	0/0	0/0	0/0	0/0	0/0	0/0	0/0	0/0	0/0	0/0	0/0	0/1	0/0	0/0
scaffold111|size80847	25512	C	T	2003.07	INTERGENIC	0/0	0/0	0/0	0/0	0/0	0/0	0/0	0/0	0/0	0/0	0/1	0/0	0/0	0/0	0/0	0/0
scaffold111|size80847	34576	C	T	1552.15	DOWNSTREAM	0/0	1/1	0/0	0/0	0/0	0/0	0/0	0/0	0/0	0/0	0/0	0/0	0/0	0/0	0/0	0/0
scaffold111|size80847	3837	G	A	575.18	DOWNSTREAM	0/0	0/0	0/1	0/0	0/1	0/0	0/0	0/0	0/0	0/0	0/0	0/0	0/0	0/0	0/0	0/0
scaffold111|size80847	3978	G	A	1573.15	DOWNSTREAM	0/0	0/0	0/0	0/0	0/0	0/0	0/0	0/0	1/1	0/0	0/0	0/0	0/0	0/0	0/0	0/0
scaffold111|size80847	47152	G	A	89.06	DOWNSTREAM	0/0	0/0	0/0	0/0	0/0	0/0	0/0	0/0	0/0	0/0	0/0	0/0	0/0	0/1	0/0	0/0
scaffold111|size80847	47836	G	A	465.16	DOWNSTREAM	0/0	0/0	0/0	0/0	0/0	0/0	0/0	0/0	1/1	0/0	0/0	0/0	0/0	0/0	0/0	0/0
scaffold111|size80847	75707	C	T	1214.15	DOWNSTREAM	0/0	0/0	0/0	0/0	0/0	0/0	0/0	0/0	0/0	0/0	1/1	0/0	0/0	0/0	0/0	0/0
scaffold11207|size4445	346	C	T	987.98	INTERGENIC	0/0	0/0	0/0	0/0	0/0	0/0	./.	0/0	0/0	0/0	0/0	0/0	0/0	0/0	1/1	0/0
scaffold1120|size23760	13150	C	T	239.07	DOWNSTREAM	0/0	0/0	0/0	0/0	0/0	0/0	0/0	0/0	0/0	0/0	0/0	0/0	0/0	0/1	0/0	0/0
scaffold1120|size23760	3127	C	T	203.06	DOWNSTREAM	0/0	0/0	0/0	0/0	0/0	0/0	0/0	0/0	0/0	0/0	0/0	0/0	0/0	0/1	0/0	0/0
scaffold1120|size23760	3133	C	T	195.06	DOWNSTREAM	0/0	0/0	0/0	0/0	0/0	0/0	0/0	0/0	0/0	0/0	0/0	0/0	0/0	0/1	0/0	0/0
scaffold1120|size23760	3175	C	T	225.93	DOWNSTREAM	0/0	0/0	0/1	0/0	0/0	0/0	0/0	0/0	0/0	0/0	0/0	0/0	0/0	0/1	0/0	0/0
scaffold1120|size23760	3178	G	A	230.07	DOWNSTREAM	0/0	0/0	0/0	0/0	0/0	0/0	0/0	0/0	0/0	0/0	0/0	0/0	0/0	0/1	0/0	0/0
scaffold1120|size23760	3238	G	A	52.5	DOWNSTREAM	0/0	0/0	0/1	0/0	0/1	0/0	0/0	0/0	0/0	0/0	0/0	0/0	0/0	0/1	0/0	0/0
scaffold1120|size23760	3247	G	A	57.07	DOWNSTREAM	0/0	0/0	0/0	0/0	0/0	0/0	0/0	0/0	0/0	0/0	0/0	0/0	0/0	0/1	0/0	0/0
scaffold1120|size23760	3256	C	T	107.49	DOWNSTREAM	0/0	0/0	0/1	0/0	0/1	0/0	0/0	0/0	0/0	0/0	0/0	0/0	0/0	0/1	0/0	0/0
scaffold1120|size23760	3274	C	T	62.06	DOWNSTREAM	0/0	0/0	0/0	0/0	0/0	0/0	0/0	0/0	0/0	0/0	0/0	0/0	0/0	0/1	0/0	0/0
scaffold11210|size1912	1738	G	A	1667.74	INTERGENIC	0/0	0/0	0/0	0/0	0/0	0/0	./.	0/0	0/0	0/1	0/0	0/0	0/0	0/1	0/0	0/0
scaffold11214|size1721	1545	C	T	979.79	INTERGENIC	0/0	0/0	0/0	0/0	0/0	0/0	./.	0/0	0/0	0/0	0/0	0/0	1/1	0/0	0/0	0/0
scaffold11217|size1755	813	C	T	215.34	INTERGENIC	0/0	0/0	0/0	0/0	0/0	0/0	./.	0/0	0/0	0/0	0/0	0/0	0/0	0/0	0/1	0/0
scaffold11219|size1718	15	G	A	515.45	INTERGENIC	0/0	0/0	./.	0/0	0/0	./.	./.	0/0	0/0	1/1	0/0	0/0	0/0	1/1	0/0	0/0
scaffold11221|size1718	643	C	T	2483.72	INTERGENIC	0/0	0/0	0/0	0/0	0/0	0/0	./.	0/0	0/0	0/0	0/0	0/0	0/0	0/0	1/1	0/0
scaffold1122|size36354	10913	C	T	1124.15	INTERGENIC	0/0	1/1	0/0	0/0	0/0	0/0	0/0	0/0	0/0	0/0	0/0	0/0	0/0	0/0	0/0	0/0
scaffold1122|size36354	13866	C	T	775.15	DOWNSTREAM	0/0	1/1	0/0	0/0	0/0	0/0	0/0	0/0	0/0	0/0	0/0	0/0	0/0	0/0	0/0	0/0
scaffold1122|size36354	1739	C	T	1501.15	DOWNSTREAM	0/0	1/1	0/0	0/0	0/0	0/0	0/0	0/0	0/0	0/0	0/0	0/0	0/0	0/0	0/0	0/0
scaffold1122|size36354	20392	G	A	1132.15	DOWNSTREAM	0/0	0/0	0/0	0/0	0/0	0/0	0/0	0/0	0/0	0/0	0/0	0/0	0/0	0/0	1/1	0/0
scaffold1122|size36354	21471	C	T	1792.15	DOWNSTREAM	0/0	0/0	0/0	0/0	0/0	0/0	0/0	0/0	0/0	0/0	0/0	0/0	1/1	0/0	0/0	0/0
scaffold1122|size36354	25908	C	T	2501.15	DOWNSTREAM	0/0	0/0	0/0	0/0	0/0	0/0	0/0	0/0	0/0	0/0	0/0	1/1	0/0	0/0	0/0	0/0
scaffold1122|size36354	33518	C	T	874.17	DOWNSTREAM	0/0	0/0	0/0	0/0	0/1	0/0	0/0	0/1	0/0	0/0	0/0	0/0	0/0	0/0	0/0	0/0
scaffold11236|size1714	476	G	A	308.74	INTERGENIC	0/0	0/0	0/0	0/0	0/1	0/0	./.	0/1	0/0	0/0	0/0	0/0	0/0	0/0	0/0	0/0
scaffold11239|size1714	305	G	A	105.55	INTERGENIC	0/0	0/0	0/1	0/0	0/1	0/0	./.	0/0	0/0	0/0	0/0	0/0	0/0	0/0	0/0	0/0
scaffold1123|size23922	10445	G	A	770.28	DOWNSTREAM	0/0	0/0	0/0	0/0	0/0	0/0	0/0	0/0	1/1	0/0	0/0	0/0	0/0	0/0	0/0	0/0
scaffold1123|size23922	11378	G	A	344.17	DOWNSTREAM	0/0	0/0	0/0	0/0	0/1	0/0	0/0	0/1	0/0	0/0	0/0	0/0	0/0	0/0	0/0	0/0
scaffold1123|size23922	2148	C	T	213.17	NON_SYNONYMOUS_CODING	0/0	0/0	0/0	0/0	0/1	0/0	0/0	0/0	0/0	0/0	0/0	0/0	0/0	0/1	0/0	0/0
scaffold1123|size23922	2168	G	A	464.17	SYNONYMOUS_CODING	0/0	0/0	0/0	0/0	0/1	0/0	0/0	0/0	0/0	0/0	0/0	0/0	0/0	0/1	0/0	0/0
scaffold1123|size23922	2183	C	T	112.4	SYNONYMOUS_CODING	0/1	0/0	0/0	0/0	0/0	0/0	0/0	0/0	0/0	0/0	0/0	0/0	0/0	0/0	0/0	0/0
scaffold1123|size23922	2420	C	T	390.9	DOWNSTREAM	0/0	0/0	0/0	0/0	0/1	0/0	0/0	0/0	0/0	0/0	0/0	0/0	0/0	0/1	0/0	0/0
scaffold1123|size23922	2460	C	T	499.25	DOWNSTREAM	0/0	0/0	0/0	0/0	0/1	0/0	0/0	0/0	0/0	0/0	0/0	0/0	0/0	0/1	0/0	0/0
scaffold1123|size23922	2520	C	T	68.06	DOWNSTREAM	0/0	0/0	0/0	0/0	0/0	0/0	0/0	0/0	0/0	0/0	0/0	0/0	0/0	0/1	0/0	0/0
scaffold1123|size23922	2583	C	T	471.24	DOWNSTREAM	0/0	0/0	0/0	0/0	0/0	0/0	0/0	0/0	0/0	0/0	0/0	0/0	0/0	0/1	0/0	0/0
scaffold1123|size23922	2634	C	T	36.06	DOWNSTREAM	0/0	0/0	0/0	0/0	0/0	0/0	0/0	0/0	0/0	0/0	0/0	0/0	0/0	0/1	0/0	0/0
scaffold1123|size23922	3915	C	T	422.36	DOWNSTREAM	0/0	0/0	0/0	0/0	0/0	0/0	0/0	0/0	0/0	0/0	0/0	0/0	0/0	0/1	0/1	0/0
scaffold1123|size23922	4008	C	T	488.06	DOWNSTREAM	0/0	0/0	0/0	0/0	0/0	0/0	0/0	0/0	0/0	0/0	0/0	0/0	0/0	0/1	0/0	0/0
scaffold1123|size23922	4131	G	A	314.23	DOWNSTREAM	0/0	0/0	0/0	0/0	0/0	0/0	0/0	0/0	0/0	0/0	0/0	0/0	0/0	0/1	0/0	0/0
scaffold1123|size23922	4140	G	A	332.72	DOWNSTREAM	0/0	0/0	0/0	0/0	0/1	0/0	0/0	0/0	0/0	0/0	0/0	0/0	0/0	0/1	0/0	0/0
scaffold1123|size23922	5695	C	T	2307.17	DOWNSTREAM	1/1	0/0	0/0	0/1	0/0	0/0	0/0	0/0	0/0	0/0	0/0	0/0	0/0	0/0	0/0	0/0
scaffold1123|size23922	8378	G	A	1418.07	DOWNSTREAM	0/0	0/0	0/0	0/0	0/0	0/0	0/0	0/0	0/0	0/0	0/1	0/0	0/0	0/0	0/0	0/0
scaffold11243|size1713	1024	C	T	78.34	INTERGENIC	0/0	0/0	0/0	0/0	0/0	0/0	./.	0/0	0/0	0/0	0/0	0/0	0/0	0/1	0/0	0/0
scaffold11243|size1713	1105	G	A	42.34	INTERGENIC	0/0	0/0	0/0	0/0	0/0	0/0	./.	0/0	0/0	0/0	0/0	0/0	0/0	0/1	0/0	0/0
scaffold11243|size1713	1111	C	T	91.34	INTERGENIC	0/0	0/0	0/0	0/0	0/0	0/0	./.	0/0	0/0	0/0	0/0	0/0	0/0	0/1	0/0	0/0
scaffold11243|size1713	1126	C	T	64.34	INTERGENIC	0/0	0/0	0/0	0/0	0/0	0/0	./.	0/0	0/0	0/0	0/0	0/0	0/0	0/1	0/0	0/0
scaffold11243|size1713	985	C	T	35.34	INTERGENIC	0/0	0/0	0/0	0/0	0/0	0/0	./.	0/0	0/0	0/0	0/0	0/0	0/0	0/1	0/0	0/0
scaffold11243|size1713	988	C	T	32.44	INTERGENIC	0/0	0/0	0/0	0/0	0/0	0/0	./.	0/0	0/0	0/0	0/0	0/0	0/0	0/1	0/0	0/0
scaffold11244|size2023	155	G	A	691.35	INTERGENIC	0/0	0/0	0/0	0/0	0/0	0/0	./.	0/0	0/0	0/0	0/1	0/0	0/0	0/0	0/0	0/0
scaffold11246|size1711	339	C	T	236.71	INTERGENIC	0/0	0/0	0/0	0/0	0/1	0/0	./.	1/1	0/0	0/0	0/0	0/0	0/0	0/0	0/0	0/0
scaffold1124|size86726	13335	G	A	60.16	SYNONYMOUS_CODING	0/0	0/0	0/0	0/0	0/0	0/0	0/0	0/0	0/0	0/0	0/0	0/0	0/0	0/1	0/0	0/0
scaffold1124|size86726	13377	G	A	168.3	SYNONYMOUS_CODING	0/0	0/0	0/0	0/0	0/1	0/0	0/0	0/0	0/0	0/0	0/0	0/0	0/0	0/1	0/0	0/0
scaffold1124|size86726	13419	G	A	77.06	SYNONYMOUS_CODING	0/0	0/0	0/0	0/0	0/0	0/0	0/0	0/0	0/0	0/0	0/0	0/0	0/0	0/1	0/0	0/0
scaffold1124|size86726	13422	G	A	67.06	SYNONYMOUS_CODING	0/0	0/0	0/0	0/0	0/0	0/0	0/0	0/0	0/0	0/0	0/0	0/0	0/0	0/1	0/0	0/0
scaffold1124|size86726	13428	G	A	103.06	SYNONYMOUS_CODING	0/0	0/0	0/0	0/0	0/0	0/0	0/0	0/0	0/0	0/0	0/0	0/0	0/0	0/1	0/0	0/0
scaffold1124|size86726	16752	G	A	405.17	INTERGENIC	0/0	0/0	0/0	0/0	0/1	0/0	0/0	0/1	0/0	0/0	0/0	0/0	0/0	0/0	0/0	0/0
scaffold1124|size86726	22636	G	A	170.06	DOWNSTREAM	0/0	0/0	0/0	0/0	0/0	0/0	0/0	0/0	0/0	0/0	0/0	0/0	0/0	0/1	0/0	0/0
scaffold1124|size86726	24518	G	A	55.06	DOWNSTREAM	0/0	0/0	0/0	0/0	0/0	0/0	0/0	0/0	0/0	0/0	0/0	0/0	0/0	0/1	0/0	0/0
scaffold1124|size86726	24533	C	T	56.06	DOWNSTREAM	0/0	0/0	0/0	0/0	0/0	0/0	0/0	0/0	0/0	0/0	0/0	0/0	0/0	0/1	0/0	0/0
scaffold1124|size86726	24545	G	A	59.06	DOWNSTREAM	0/0	0/0	0/0	0/0	0/0	0/0	0/0	0/0	0/0	0/0	0/0	0/0	0/0	0/1	0/0	0/0
scaffold1124|size86726	25199	C	T	69.06	DOWNSTREAM	0/0	0/0	0/0	0/0	0/0	0/0	0/0	0/0	0/0	0/0	0/0	0/0	0/0	0/1	0/0	0/0
scaffold1124|size86726	25202	C	T	66.06	DOWNSTREAM	0/0	0/0	0/0	0/0	0/0	0/0	0/0	0/0	0/0	0/0	0/0	0/0	0/0	0/1	0/0	0/0
scaffold1124|size86726	25220	G	A	60.06	DOWNSTREAM	0/0	0/0	0/0	0/0	0/0	0/0	0/0	0/0	0/0	0/0	0/0	0/0	0/0	0/1	0/0	0/0
scaffold1124|size86726	30967	C	T	69.06	DOWNSTREAM	0/0	0/0	0/0	0/0	0/0	0/0	0/0	0/0	0/0	0/0	0/0	0/0	0/0	0/1	0/0	0/0
scaffold1124|size86726	31092	C	T	72.23	DOWNSTREAM	0/0	0/0	0/0	0/0	0/0	0/0	0/0	0/0	0/0	0/0	0/0	0/0	0/0	0/1	0/0	0/0
scaffold1124|size86726	31142	C	T	105.06	DOWNSTREAM	0/0	0/0	0/0	0/0	0/0	0/0	0/0	0/0	0/0	0/0	0/0	0/0	0/0	0/1	0/0	0/0
scaffold1124|size86726	31150	C	T	94.08	DOWNSTREAM	0/0	0/0	0/0	0/0	0/0	0/0	0/0	0/0	0/0	0/0	0/0	0/0	0/0	0/1	0/0	0/0
scaffold1124|size86726	31153	G	A	84.11	DOWNSTREAM	0/0	0/0	0/0	0/0	0/0	0/0	0/0	0/0	0/0	0/0	0/0	0/0	0/0	0/1	0/0	0/0
scaffold1124|size86726	31162	C	T	210.94	DOWNSTREAM	0/0	0/0	0/0	0/0	0/1	0/0	0/0	0/0	0/0	0/0	0/0	0/0	0/0	0/1	0/0	0/0
scaffold1124|size86726	31833	G	A	100.06	DOWNSTREAM	0/0	0/0	0/0	0/0	0/0	0/0	0/0	0/0	0/0	0/0	0/0	0/0	0/0	0/1	0/0	0/0
scaffold1124|size86726	32565	G	A	636.17	DOWNSTREAM	0/0	0/0	0/0	0/0	0/1	0/0	0/0	0/1	0/0	0/0	0/0	0/0	0/0	0/0	0/0	0/0
scaffold1124|size86726	34618	G	A	2251.15	DOWNSTREAM	0/0	0/0	0/0	0/0	0/0	0/0	0/0	0/0	0/0	0/0	0/0	0/0	0/0	0/0	1/1	0/0
scaffold1124|size86726	40656	G	A	110.06	SYNONYMOUS_CODING	0/0	0/0	0/0	0/0	0/0	0/0	0/0	0/0	0/0	0/0	0/0	0/0	0/0	0/1	0/0	0/0
scaffold1124|size86726	40692	C	T	52.07	SYNONYMOUS_CODING	0/0	0/0	0/0	0/0	0/0	0/0	0/0	0/0	0/0	0/0	0/0	0/0	0/0	0/1	0/0	0/0
scaffold1124|size86726	40716	G	A	103.06	SYNONYMOUS_CODING	0/0	0/0	0/0	0/0	0/0	0/0	0/0	0/0	0/0	0/0	0/0	0/0	0/0	0/1	0/0	0/0
scaffold1124|size86726	40740	G	A	74.06	SYNONYMOUS_CODING	0/0	0/0	0/0	0/0	0/0	0/0	0/0	0/0	0/0	0/0	0/0	0/0	0/0	0/1	0/0	0/0
scaffold1124|size86726	40743	C	T	66.06	SYNONYMOUS_CODING	0/0	0/0	0/0	0/0	0/0	0/0	0/0	0/0	0/0	0/0	0/0	0/0	0/0	0/1	0/0	0/0
scaffold1124|size86726	42799	G	A	1281.06	UPSTREAM	0/0	0/0	0/0	0/0	0/0	0/0	0/0	0/0	0/0	0/0	0/0	0/1	0/0	0/0	0/0	0/0
scaffold1124|size86726	62439	C	T	2141.06	DOWNSTREAM	0/0	0/0	0/0	0/0	0/0	0/0	0/0	0/0	0/0	0/0	0/0	0/0	0/1	0/0	0/0	0/0
scaffold1124|size86726	63784	G	A	1738.06	DOWNSTREAM	0/0	0/0	0/0	0/0	0/0	0/0	0/0	0/0	0/0	0/0	0/0	0/0	0/1	0/0	0/0	0/0
scaffold1124|size86726	64408	G	A	591.17	DOWNSTREAM	0/0	0/0	0/0	0/0	0/1	0/0	0/0	0/1	0/0	0/0	0/0	0/0	0/0	0/0	0/0	0/0
scaffold1124|size86726	64721	G	A	2137.15	DOWNSTREAM	0/0	0/0	0/0	0/0	0/0	0/0	0/0	0/0	0/0	0/0	0/0	0/0	0/0	0/0	1/1	0/0
scaffold1124|size86726	67912	G	A	175.06	DOWNSTREAM	0/0	0/0	0/0	0/0	0/0	0/0	0/0	0/0	0/0	0/0	0/0	0/0	0/0	0/1	0/0	0/0
scaffold1124|size86726	67936	G	A	164.06	DOWNSTREAM	0/0	0/0	0/0	0/0	0/0	0/0	0/0	0/0	0/0	0/0	0/0	0/0	0/0	0/1	0/0	0/0
scaffold1124|size86726	68098	C	T	52.06	DOWNSTREAM	0/0	0/0	0/0	0/0	0/0	0/0	0/0	0/0	0/0	0/0	0/0	0/0	0/0	0/1	0/0	0/0
scaffold1124|size86726	69022	G	A	1008.15	DOWNSTREAM	0/0	0/0	0/0	0/0	0/0	0/0	0/0	0/0	1/1	0/0	0/0	0/0	0/0	0/0	0/0	0/0
scaffold1124|size86726	70432	C	T	40.9	DOWNSTREAM	0/0	0/0	0/0	0/0	0/1	0/0	0/0	0/0	0/0	0/0	0/0	0/0	0/0	0/1	0/0	0/0
scaffold1124|size86726	7518	C	T	912.06	DOWNSTREAM	0/0	0/0	0/0	0/0	0/0	0/0	0/0	0/0	0/0	0/0	0/1	0/0	0/0	0/0	0/0	0/0
scaffold1124|size86726	79068	G	A	3068.15	INTERGENIC	0/0	0/0	0/0	0/0	0/0	0/0	0/0	0/0	0/0	0/0	0/0	0/0	1/1	0/0	0/0	0/0
scaffold1124|size86726	81177	G	A	658.17	INTERGENIC	0/0	0/0	0/0	0/0	0/1	0/0	0/0	0/1	0/0	0/0	0/0	0/0	0/0	0/0	0/0	0/0
scaffold11250|size1711	345	G	A	1100.35	INTERGENIC	0/1	0/0	0/0	0/0	0/0	0/0	./.	0/0	0/0	0/0	0/0	0/0	0/0	0/0	0/0	0/0
scaffold11251|size2105	716	C	T	1635.74	INTERGENIC	1/1	0/0	0/0	0/1	0/0	0/0	./.	0/1	0/0	0/0	0/0	0/0	0/0	0/0	0/0	0/0
scaffold11256|size3235	2065	C	T	3689.74	DOWNSTREAM	0/0	0/0	0/0	0/0	0/0	0/0	./.	0/0	0/0	0/1	0/0	0/0	0/0	0/1	0/0	0/0
scaffold11258|size3673	1541	C	T	583.74	INTERGENIC	0/0	0/0	0/0	0/0	0/1	0/0	./.	0/1	0/0	0/0	0/0	0/0	0/0	0/0	0/0	0/0
scaffold1125|size34351	16020	G	A	93.06	DOWNSTREAM	0/0	0/0	0/0	0/0	0/0	0/0	0/0	0/0	0/0	0/0	0/0	0/0	0/0	0/1	0/0	0/0
scaffold1125|size34351	16456	G	A	30.06	DOWNSTREAM	0/0	0/0	0/0	0/0	0/0	0/0	0/0	0/0	0/0	0/0	0/0	0/0	0/0	0/1	0/0	0/0
scaffold1125|size34351	16470	C	T	51.06	DOWNSTREAM	0/0	0/0	0/0	0/0	0/0	0/0	0/0	0/0	0/0	0/0	0/0	0/0	0/0	0/1	0/0	0/0
scaffold1125|size34351	16483	G	A	101.06	DOWNSTREAM	0/0	0/0	0/0	0/0	0/0	0/0	0/0	0/0	0/0	0/0	0/0	0/0	0/0	0/1	0/0	0/0
scaffold1125|size34351	17821	G	A	31.06	DOWNSTREAM	0/0	0/0	0/0	0/0	0/0	0/0	0/0	0/0	0/0	0/0	0/0	0/0	0/0	0/1	0/0	0/0
scaffold1125|size34351	17911	C	T	49.06	DOWNSTREAM	0/0	0/0	0/0	0/0	0/0	0/0	0/0	0/0	0/0	0/0	0/0	0/0	0/0	0/1	0/0	0/0
scaffold1125|size34351	17930	G	A	112.06	DOWNSTREAM	0/0	0/0	0/0	0/0	0/0	0/0	0/0	0/0	0/0	0/0	0/0	0/0	0/0	0/1	0/0	0/0
scaffold1125|size34351	17958	C	T	40.06	DOWNSTREAM	0/0	0/0	0/0	0/0	0/0	0/0	0/0	0/0	0/0	0/0	0/0	0/0	0/0	0/1	0/0	0/0
scaffold1125|size34351	18099	C	T	81.07	DOWNSTREAM	0/0	0/0	0/0	0/0	0/0	0/0	0/0	0/0	0/0	0/0	0/0	0/0	0/0	0/1	0/0	0/0
scaffold1125|size34351	18334	G	A	71.06	DOWNSTREAM	0/0	0/0	0/0	0/0	0/0	0/0	0/0	0/0	0/0	0/0	0/0	0/0	0/0	0/1	0/0	0/0
scaffold1125|size34351	1849	G	A	923.15	DOWNSTREAM	0/0	1/1	0/0	0/0	0/0	0/0	0/0	0/0	0/0	0/0	0/0	0/0	0/0	0/0	0/0	0/0
scaffold1125|size34351	26461	G	A	1467.29	UTR_5_PRIME	0/0	0/0	0/0	0/0	0/0	0/0	0/0	0/0	0/0	0/0	1/1	0/0	0/0	0/0	0/0	0/0
scaffold1125|size34351	5123	C	T	349.17	INTERGENIC	0/0	0/0	0/1	0/0	0/1	0/0	0/0	0/0	0/0	0/0	0/0	0/0	0/0	0/0	0/0	0/0
scaffold1125|size34351	955	C	T	2691.89	DOWNSTREAM	0/0	0/0	0/0	0/0	0/0	0/0	0/0	0/0	0/0	1/1	0/0	0/0	0/0	1/1	0/0	0/0
scaffold11265|size1707	1069	G	A	334.34	INTERGENIC	0/0	0/0	0/0	0/0	0/0	0/0	./.	0/0	0/0	0/0	0/0	0/0	0/0	0/1	0/0	0/0
scaffold11265|size1707	541	G	A	212.34	INTERGENIC	0/0	0/0	0/0	0/0	0/1	0/0	./.	0/0	0/0	0/0	0/0	0/0	0/0	0/0	0/0	0/0
scaffold11265|size1707	925	C	T	53.32	INTERGENIC	0/0	0/0	0/0	0/0	0/1	0/0	./.	0/0	0/0	0/0	0/0	0/0	0/0	0/1	0/0	0/0
scaffold11268|size1706	543	G	A	124.79	INTERGENIC	0/0	0/0	0/0	0/0	0/0	0/0	./.	0/0	0/0	0/0	0/0	0/0	0/1	0/0	0/0	0/0
scaffold11268|size1706	633	C	T	253.35	INTERGENIC	0/0	0/0	0/0	0/0	0/0	0/0	./.	0/0	0/1	./.	0/0	0/0	0/0	0/0	0/1	0/0
scaffold1126|size36159	10515	G	A	757.15	DOWNSTREAM	0/0	0/0	0/0	0/0	0/0	0/0	0/0	0/0	1/1	0/0	0/0	0/0	0/0	0/0	0/0	0/0
scaffold1126|size36159	1301	G	A	154.06	DOWNSTREAM	0/0	0/0	0/0	0/0	0/0	0/0	0/0	0/0	0/0	0/0	0/0	0/0	0/0	0/1	0/0	0/0
scaffold1126|size36159	1602	G	A	61.06	DOWNSTREAM	0/0	0/0	0/0	0/0	0/0	0/0	0/0	0/0	0/0	0/0	0/0	0/0	0/0	0/1	0/0	0/0
scaffold1126|size36159	17529	C	T	1081.81	DOWNSTREAM	0/0	0/0	0/0	0/0	0/1	0/0	0/0	1/1	0/0	0/0	0/0	0/0	0/0	0/0	0/0	0/0
scaffold1126|size36159	35697	C	T	279.07	INTERGENIC	0/0	0/0	0/0	0/0	0/1	0/0	0/0	0/0	0/0	0/0	0/0	0/0	0/0	0/0	0/0	0/0
scaffold1126|size36159	3600	G	A	834.06	DOWNSTREAM	0/0	0/1	0/0	0/0	0/0	0/0	0/0	0/0	0/0	0/0	0/0	0/0	0/0	0/0	0/0	0/0
scaffold1126|size36159	4484	G	A	1383.06	START_GAINED	0/0	0/0	0/0	0/0	0/0	0/0	0/0	0/0	0/0	0/0	0/1	0/0	0/0	0/0	0/0	0/0
scaffold11270|size1706	1602	G	A	503.75	NON_SYNONYMOUS_CODING	0/0	0/0	0/0	0/0	0/0	0/0	./.	0/0	1/1	0/0	0/0	0/0	0/0	0/0	0/0	0/0
scaffold11271|size1943	1549	C	T	334.74	INTERGENIC	0/0	0/0	0/1	0/0	0/1	0/0	./.	0/0	0/0	0/0	0/0	0/0	0/0	0/0	0/0	0/0
scaffold11275|size1705	112	C	T	859.36	INTERGENIC	0/0	0/0	0/0	0/0	0/0	0/0	./.	0/0	0/0	0/0	0/1	0/0	0/0	0/0	0/0	0/0
scaffold11275|size1705	1409	G	A	68.57	SYNONYMOUS_CODING	0/0	0/0	0/0	0/0	0/0	0/0	./.	0/0	0/0	0/0	0/0	0/0	0/0	0/1	0/0	0/0
scaffold11275|size1705	1451	C	T	52.94	SYNONYMOUS_CODING	0/0	0/0	0/0	0/0	0/0	0/0	./.	0/0	0/0	0/0	0/0	0/0	0/0	0/1	0/0	0/0
scaffold11277|size3264	2619	G	A	1246.72	INTERGENIC	0/0	0/0	0/0	0/0	0/0	0/0	./.	0/0	0/0	0/0	1/1	0/0	0/0	0/0	0/0	0/0
scaffold1127|size21544	19067	G	A	1715.06	DOWNSTREAM	0/0	0/0	0/0	0/0	0/0	0/0	0/0	0/0	0/0	0/0	0/0	0/0	0/0	0/0	0/1	0/0
scaffold1127|size21544	21074	G	A	217.17	STOP_GAINED	0/0	0/0	0/1	0/0	0/1	0/0	0/0	0/0	0/0	0/0	0/0	0/0	0/0	0/0	0/0	0/0
scaffold1127|size21544	4644	G	A	35.06	DOWNSTREAM	0/0	0/0	0/0	0/0	0/0	0/0	0/0	0/0	0/0	0/0	0/0	0/0	0/0	0/1	0/0	0/0
scaffold1127|size21544	9672	G	A	217.06	INTERGENIC	0/0	0/0	0/0	0/0	0/1	0/0	0/0	0/0	0/0	0/0	0/0	0/0	0/0	0/0	0/0	0/0
scaffold1127|size21544	9889	C	T	360.17	INTERGENIC	0/0	0/0	0/0	0/0	0/1	0/0	0/0	0/1	0/0	0/0	0/0	0/0	0/0	0/0	0/0	0/0
scaffold1128|size20561	19134	G	A	2063.18	DOWNSTREAM	1/1	0/0	0/0	0/1	0/1	0/0	0/0	0/1	0/0	0/0	0/0	0/0	0/0	0/0	0/0	0/0
scaffold1128|size20561	1933	G	A	1577.15	DOWNSTREAM	0/0	0/0	0/0	0/0	0/0	0/0	0/0	0/0	0/0	0/0	1/1	0/0	0/0	0/0	0/0	0/0
scaffold1128|size20561	1943	G	A	1199.18	DOWNSTREAM	0/0	0/0	0/0	0/0	0/0	0/0	0/0	0/0	0/0	0/0	0/0	0/0	1/1	0/0	0/0	0/0
scaffold11290|size1701	63	C	T	398.89	INTERGENIC	0/0	0/0	0/0	./.	0/0	0/0	./.	0/0	0/0	0/0	0/1	0/0	0/0	0/0	0/0	0/0
scaffold11291|size1701	219	G	A	201.32	INTERGENIC	0/0	0/0	0/0	0/0	0/1	0/0	./.	1/1	0/0	0/0	0/0	0/0	0/0	0/0	0/0	0/0
scaffold11294|size1700	370	G	A	623.33	INTERGENIC	1/1	0/0	0/0	0/1	0/0	0/0	./.	0/0	0/0	0/0	0/0	0/0	0/0	0/0	0/0	0/0
scaffold11298|size1699	549	C	T	33.34	SYNONYMOUS_CODING	0/0	0/0	0/0	0/0	0/0	0/0	./.	0/0	0/0	0/0	0/0	0/0	0/0	0/1	0/0	0/0
scaffold11298|size1699	564	C	T	33.35	SYNONYMOUS_CODING	0/0	0/0	0/0	0/0	0/0	0/0	./.	0/0	0/0	0/0	0/0	0/0	0/0	0/1	0/0	0/0
scaffold11298|size1699	588	C	T	50.34	SYNONYMOUS_CODING	0/0	0/0	0/0	0/0	0/0	0/0	./.	0/0	0/0	0/0	0/0	0/0	0/0	0/1	0/0	0/0
scaffold11298|size1699	592	G	A	47.34	NON_SYNONYMOUS_CODING	0/0	0/0	0/0	0/0	0/0	0/0	./.	0/0	0/0	0/0	0/0	0/0	0/0	0/1	0/0	0/0
scaffold11298|size1699	603	C	T	41.35	SYNONYMOUS_CODING	0/0	0/0	0/0	0/0	0/0	0/0	./.	0/0	0/0	0/0	0/0	0/0	0/0	0/1	0/0	0/0
scaffold1129|size24249	11271	C	T	1376.15	DOWNSTREAM	0/0	0/0	0/0	0/0	0/0	0/0	0/0	0/0	0/0	0/0	0/0	0/0	1/1	0/0	0/0	0/0
scaffold1129|size24249	13961	C	T	132.06	DOWNSTREAM	0/0	0/0	0/0	0/0	0/0	0/0	0/0	0/0	0/0	0/0	0/0	0/0	0/0	0/1	0/0	0/0
scaffold1129|size24249	13994	C	T	170.15	DOWNSTREAM	0/0	0/0	0/0	0/0	0/0	0/0	0/0	0/0	0/0	0/0	0/0	0/0	0/0	0/1	0/0	0/0
scaffold1129|size24249	18975	G	A	1826.06	DOWNSTREAM	0/0	0/0	0/0	0/0	0/0	0/0	0/0	0/0	0/0	0/0	0/1	0/0	0/0	0/0	0/0	0/0
scaffold1129|size24249	2839	G	A	895.06	INTERGENIC	0/0	0/0	0/0	0/0	0/0	0/0	0/0	0/0	0/0	0/0	0/1	0/0	0/0	0/0	0/0	0/0
scaffold1129|size24249	7030	C	T	170.17	DOWNSTREAM	0/0	0/0	0/0	0/0	0/1	0/0	0/0	0/0	0/0	0/0	0/0	0/0	0/0	0/1	0/0	0/0
scaffold1129|size24249	7067	G	A	201.17	DOWNSTREAM	0/0	0/0	0/0	0/0	0/1	0/0	0/0	0/0	0/0	0/0	0/0	0/0	0/0	0/1	0/0	0/0
scaffold1129|size24249	7076	G	A	146.17	DOWNSTREAM	0/0	0/0	0/0	0/0	0/1	0/0	0/0	0/0	0/0	0/0	0/0	0/0	0/0	0/1	0/0	0/0
scaffold1129|size24249	9114	C	T	2355.15	DOWNSTREAM	0/0	0/0	0/0	0/0	0/0	0/0	0/0	0/0	0/0	0/0	0/0	0/0	0/0	0/0	1/1	0/0
scaffold112|size42191	11819	G	A	36.06	INTERGENIC	0/0	0/0	0/0	0/0	0/0	0/0	0/0	0/0	0/0	0/0	0/0	0/0	0/0	0/1	0/0	0/0
scaffold112|size42191	11869	G	A	416.17	INTERGENIC	0/0	0/0	0/1	0/0	0/1	0/0	0/0	0/0	0/0	0/0	0/0	0/0	0/0	0/0	0/0	0/0
scaffold112|size42191	30151	C	T	1423.18	DOWNSTREAM	1/1	0/0	0/0	0/1	0/0	0/0	0/0	0/0	0/0	0/0	0/0	0/0	0/0	0/0	0/0	0/0
scaffold112|size42191	31217	G	A	179.06	DOWNSTREAM	0/0	0/0	0/0	0/0	0/0	0/0	0/0	0/0	0/0	0/0	0/0	0/0	0/0	0/1	0/0	0/0
scaffold112|size42191	36250	G	A	72.06	UPSTREAM	0/0	0/0	0/0	0/0	0/0	0/0	0/0	0/0	0/0	0/0	0/0	0/0	0/0	0/1	0/0	0/0
scaffold11301|size2092	1739	C	T	897.75	INTERGENIC	0/0	1/1	0/0	0/0	0/0	0/0	./.	0/0	0/0	0/0	0/0	0/0	0/0	0/0	0/0	0/0
scaffold1130|size36191	10906	G	A	58.06	DOWNSTREAM	0/0	0/0	0/0	0/0	0/0	0/0	0/0	0/0	0/0	0/0	0/0	0/0	0/0	0/1	0/0	0/0
scaffold1130|size36191	11558	C	T	37.06	DOWNSTREAM	0/0	0/0	0/0	0/0	0/0	0/0	0/0	0/0	0/0	0/0	0/0	0/0	0/0	0/1	0/0	0/0
scaffold1130|size36191	11666	G	A	131.06	DOWNSTREAM	0/0	0/0	0/0	0/0	0/0	0/0	0/0	0/0	0/0	0/0	0/0	0/0	0/0	0/1	0/0	0/0
scaffold1130|size36191	11783	G	A	70.06	DOWNSTREAM	0/0	0/0	0/0	0/0	0/0	0/0	0/0	0/0	0/0	0/0	0/0	0/0	0/0	0/1	0/0	0/0
scaffold1130|size36191	12399	G	A	32.06	DOWNSTREAM	0/0	0/0	0/0	0/0	0/0	0/0	0/0	0/0	0/0	0/0	0/0	0/0	0/0	0/1	0/0	0/0
scaffold1130|size36191	12996	C	T	37.06	DOWNSTREAM	0/0	0/0	0/0	0/0	0/0	0/0	0/0	0/0	0/0	0/0	0/0	0/0	0/0	0/1	0/0	0/0
scaffold1130|size36191	13041	G	A	59.06	DOWNSTREAM	0/0	0/0	0/0	0/0	0/0	0/0	0/0	0/0	0/0	0/0	0/0	0/0	0/0	0/1	0/0	0/0
scaffold1130|size36191	15713	G	A	452.55	SYNONYMOUS_CODING	0/0	0/0	0/0	0/0	0/1	0/0	0/0	0/1	0/0	0/0	0/0	0/0	0/0	0/0	0/0	0/0
scaffold1130|size36191	22713	C	T	433.17	DOWNSTREAM	0/0	0/0	0/1	0/0	0/1	0/0	0/0	0/0	0/0	0/0	0/0	0/0	0/0	0/0	0/0	0/0
scaffold1130|size36191	31905	C	T	2198.58	UPSTREAM	1/1	0/0	0/0	0/1	0/0	0/0	0/0	0/1	0/0	0/0	0/0	0/0	0/0	0/0	0/0	0/0
scaffold1130|size36191	4737	C	T	235.07	DOWNSTREAM	0/0	0/0	0/0	0/0	0/0	0/0	0/0	0/0	0/0	0/0	0/0	0/0	0/0	0/1	0/0	0/0
scaffold1130|size36191	5098	G	A	45.06	DOWNSTREAM	0/0	0/0	0/0	0/0	0/0	0/0	0/0	0/0	0/0	0/0	0/0	0/0	0/0	0/1	0/0	0/0
scaffold1130|size36191	5101	G	A	58.06	DOWNSTREAM	0/0	0/0	0/0	0/0	0/0	0/0	0/0	0/0	0/0	0/0	0/0	0/0	0/0	0/1	0/0	0/0
scaffold1130|size36191	5110	G	A	64.06	DOWNSTREAM	0/0	0/0	0/0	0/0	0/0	0/0	0/0	0/0	0/0	0/0	0/0	0/0	0/0	0/1	0/0	0/0
scaffold11315|size1695	1053	C	T	120.34	INTERGENIC	0/0	0/0	0/0	0/0	0/0	0/0	./.	0/0	0/0	0/0	0/0	0/0	0/0	0/1	0/0	0/0
scaffold11318|size2213	1022	G	A	184.63	INTERGENIC	0/0	0/0	0/1	0/0	0/1	0/0	./.	0/0	0/0	0/0	0/0	0/0	0/0	0/0	0/0	0/0
scaffold1131|size39601	13869	G	A	2505.15	DOWNSTREAM	0/0	0/0	0/0	0/0	0/0	0/0	0/0	0/0	0/0	0/0	0/0	0/0	1/1	0/0	0/0	0/0
scaffold11320|size5002	2133	G	A	1757.02	INTERGENIC	0/1	0/0	0/0	0/1	0/0	0/0	./.	0/0	0/0	0/0	0/0	0/0	0/0	0/0	0/0	0/0
scaffold11320|size5002	4838	C	T	1107.37	INTERGENIC	0/0	0/0	0/0	0/0	0/0	0/0	./.	0/0	0/0	0/0	0/0	0/0	0/1	0/0	0/0	0/0
scaffold11321|size5459	3237	C	T	293.35	INTERGENIC	0/0	0/0	0/0	0/0	0/0	0/0	./.	0/0	0/0	0/0	0/0	0/0	0/0	0/1	0/0	0/0
scaffold11321|size5459	4188	C	T	198.34	INTERGENIC	0/0	0/0	0/0	0/0	0/0	0/0	./.	0/0	0/0	0/0	0/0	0/0	0/0	0/1	0/0	0/0
scaffold11323|size2675	1864	C	T	44.35	SYNONYMOUS_CODING	0/0	0/0	0/0	0/0	0/0	0/0	./.	0/0	0/0	0/0	0/0	0/0	0/0	0/1	0/0	0/0
scaffold11323|size2675	1897	G	A	59.34	SYNONYMOUS_CODING	0/0	0/0	0/0	0/0	0/0	0/0	./.	0/0	0/0	0/0	0/0	0/0	0/0	0/1	0/0	0/0
scaffold11323|size2675	1963	G	A	40.36	SYNONYMOUS_CODING	0/0	0/0	0/0	0/0	0/0	0/0	./.	0/0	0/0	0/0	0/0	0/0	0/0	0/1	0/0	0/0
scaffold11323|size2675	1967	G	A	37.4	NON_SYNONYMOUS_CODING	0/0	0/0	0/0	0/0	0/0	0/0	./.	0/0	0/0	0/0	0/0	0/0	0/0	0/1	0/0	0/0
scaffold11323|size2675	1980	C	T	34.39	NON_SYNONYMOUS_CODING	0/0	0/0	0/0	0/0	0/0	0/0	./.	0/0	0/0	0/0	0/0	0/0	0/0	0/1	0/0	0/0
scaffold11323|size2675	2316	G	A	68.69	UPSTREAM	0/0	0/0	0/0	0/0	0/0	0/0	./.	0/0	0/0	0/0	0/0	0/0	0/0	0/1	0/0	0/0
scaffold11323|size2675	2353	G	A	123.86	UPSTREAM	0/1	0/0	0/0	0/0	0/1	0/1	./.	0/0	0/0	0/0	0/0	0/0	0/0	0/0	0/0	0/0
scaffold11324|size1694	610	C	T	1065.8	NON_SYNONYMOUS_CODING	1/1	0/0	0/0	0/1	0/0	0/0	./.	0/1	0/0	0/0	0/0	0/0	0/0	0/0	0/0	0/0
scaffold11329|size1693	1084	C	T	286.67	INTERGENIC	0/0	0/0	0/0	0/0	0/0	0/0	./.	0/0	0/1	0/0	0/0	0/0	0/0	0/0	1/1	0/0
scaffold11329|size1693	1165	G	A	207.41	INTERGENIC	0/0	0/0	0/0	0/0	0/0	0/0	./.	0/0	0/0	0/0	0/0	0/0	0/0	0/0	1/1	0/0
scaffold11329|size1693	1171	G	A	203.86	INTERGENIC	0/0	0/0	0/0	0/0	0/0	0/0	./.	0/0	0/0	0/0	0/0	0/0	0/0	0/0	1/1	0/0
scaffold11329|size1693	1172	C	T	431.47	INTERGENIC	0/0	0/0	0/0	0/0	0/0	0/0	./.	0/0	0/1	0/1	0/0	0/0	0/0	0/0	1/1	0/0
scaffold1132|size26557	21372	C	T	1568.15	SYNONYMOUS_CODING	0/0	0/0	0/0	0/0	0/0	0/0	0/0	0/0	0/0	0/0	0/0	0/0	0/0	0/0	1/1	0/0
scaffold1132|size26557	7104	G	A	1346.15	NON_SYNONYMOUS_CODING	0/0	0/0	0/0	0/0	0/0	0/0	0/0	0/0	0/0	0/0	0/0	0/0	1/1	0/0	0/0	0/0
scaffold11331|size1770	1323	G	A	308.34	SYNONYMOUS_CODING	0/0	0/0	0/0	0/0	0/0	0/0	./.	0/0	0/0	0/0	0/0	0/0	0/0	0/1	0/0	0/0
scaffold11331|size1770	1382	G	A	284.34	NON_SYNONYMOUS_CODING	0/0	0/0	0/0	0/0	0/0	0/0	./.	0/0	0/0	0/0	0/0	0/0	0/0	0/1	0/0	0/0
scaffold11331|size1770	834	C	T	83.34	SYNONYMOUS_CODING	0/0	0/0	0/0	0/0	0/0	0/0	./.	0/0	0/0	0/0	0/0	0/0	0/0	0/1	0/0	0/0
scaffold11331|size1770	861	C	T	202.34	SYNONYMOUS_CODING	0/0	0/0	0/0	0/0	0/0	0/0	./.	0/0	0/0	0/0	0/0	0/0	0/0	0/1	0/0	0/0
scaffold11331|size1770	894	C	T	117.34	SYNONYMOUS_CODING	0/0	0/0	0/0	0/0	0/0	0/0	./.	0/0	0/0	0/0	0/0	0/0	0/0	0/1	0/0	0/0
scaffold11331|size1770	962	C	T	437.34	NON_SYNONYMOUS_CODING	0/0	0/0	0/0	0/0	0/0	0/0	./.	0/0	0/0	0/0	0/0	0/0	0/0	0/1	0/0	0/0
scaffold11333|size1691	533	G	A	178.77	INTERGENIC	0/0	0/0	0/1	0/0	0/1	0/0	./.	0/0	0/0	0/0	0/0	0/0	0/0	0/0	0/0	0/0
scaffold11334|size1691	1589	C	T	126.43	DOWNSTREAM	0/0	0/0	0/0	0/0	0/1	0/0	./.	0/0	0/0	0/0	0/0	0/0	0/0	0/0	0/0	0/0
scaffold1133|size23426	11485	C	T	205.06	DOWNSTREAM	0/0	0/0	0/0	0/0	0/1	0/0	0/0	0/0	0/0	0/0	0/0	0/0	0/0	0/0	0/0	0/0
scaffold1133|size23426	11821	C	T	1261.06	DOWNSTREAM	0/0	0/0	0/0	0/0	0/0	0/0	0/0	0/0	0/0	0/0	0/1	0/0	0/0	0/0	0/0	0/0
scaffold1133|size23426	12338	G	A	35.06	DOWNSTREAM	0/0	0/0	0/0	0/0	0/0	0/0	0/0	0/0	0/0	0/0	0/0	0/0	0/0	0/1	0/0	0/0
scaffold1133|size23426	12493	C	T	688.06	DOWNSTREAM	0/0	0/0	0/0	0/0	0/0	0/0	0/0	0/0	0/1	0/0	0/0	0/0	0/0	0/0	0/0	0/0
scaffold1133|size23426	12554	C	T	213.06	DOWNSTREAM	0/0	0/0	0/0	0/0	0/0	0/0	0/0	0/0	0/0	0/0	0/0	0/0	0/0	0/1	0/0	0/0
scaffold1133|size23426	12575	C	T	121.06	DOWNSTREAM	0/0	0/0	0/0	0/0	0/0	0/0	0/0	0/0	0/0	0/0	0/0	0/0	0/0	0/1	0/0	0/0
scaffold1133|size23426	12576	C	T	61.06	DOWNSTREAM	0/0	0/0	0/0	0/0	0/0	0/0	0/0	0/0	0/0	0/0	0/0	0/0	0/0	0/1	0/0	0/0
scaffold1133|size23426	12596	G	A	122.06	DOWNSTREAM	0/0	0/0	0/0	0/0	0/0	0/0	0/0	0/0	0/0	0/0	0/0	0/0	0/0	0/1	0/0	0/0
scaffold1133|size23426	14392	C	T	1875.17	DOWNSTREAM	0/1	0/0	0/0	0/1	0/0	0/0	0/0	0/0	0/0	0/0	0/0	0/0	0/0	0/0	0/0	0/0
scaffold1133|size23426	16954	C	T	444.17	DOWNSTREAM	0/0	0/0	0/0	0/0	0/1	0/0	0/0	0/1	0/0	0/0	0/0	0/0	0/0	0/0	0/0	0/0
scaffold1133|size23426	19765	C	T	1488.69	DOWNSTREAM	0/1	0/0	0/0	0/1	0/0	0/0	0/0	0/1	0/0	0/0	0/0	0/0	0/0	0/0	0/0	0/0
scaffold1133|size23426	20782	C	T	2747.17	UPSTREAM	0/0	0/0	0/0	0/0	0/0	0/0	0/0	0/0	0/0	0/1	0/0	0/0	0/0	0/1	0/0	0/0
scaffold1133|size23426	21453	G	A	471.06	UPSTREAM	0/0	0/0	0/0	0/0	0/0	0/0	0/0	0/0	0/1	0/0	0/0	0/0	0/0	0/0	0/0	0/0
scaffold1133|size23426	3087	C	T	4123.17	INTERGENIC	0/0	0/0	0/0	0/0	0/0	0/0	0/0	0/0	0/0	0/1	0/0	0/0	0/0	0/1	0/0	0/0
scaffold1133|size23426	885	C	T	55.06	INTERGENIC	0/0	0/0	0/0	0/0	0/0	0/0	0/0	0/0	0/0	0/0	0/0	0/0	0/0	0/1	0/0	0/0
scaffold11340|size1689	540	C	T	1687.34	INTERGENIC	0/0	0/0	0/0	0/0	0/0	0/0	./.	0/0	0/0	0/0	0/0	0/0	0/0	0/0	0/1	0/0
scaffold1134|size26179	16099	C	T	501.17	DOWNSTREAM	0/0	0/0	0/0	0/0	0/1	0/0	0/0	0/1	0/0	0/0	0/0	0/0	0/0	0/0	0/0	0/0
scaffold11354|size4869	4662	G	A	1328.95	INTERGENIC	1/1	0/0	0/0	0/1	0/0	0/0	./.	0/0	0/0	0/0	0/0	0/0	0/0	0/0	0/0	0/0
scaffold11356|size2357	1012	G	A	104.34	INTERGENIC	0/0	0/0	0/0	0/0	0/1	0/0	./.	0/0	0/0	0/0	0/0	0/0	0/0	0/0	0/0	0/0
scaffold1135|size30018	15186	G	A	2040.15	DOWNSTREAM	0/0	0/0	0/0	0/0	0/0	0/0	0/0	0/0	0/0	0/0	0/0	0/0	1/1	0/0	0/0	0/0
scaffold1135|size30018	28760	G	A	1293.06	DOWNSTREAM	0/0	0/0	0/0	0/0	0/0	0/0	0/1	0/0	0/0	0/0	0/0	0/0	0/0	0/0	0/0	0/0
scaffold1135|size30018	28970	C	T	2050.38	DOWNSTREAM	0/1	0/0	0/0	0/1	0/0	0/0	0/0	0/0	0/0	0/0	0/0	0/0	0/0	0/0	0/0	0/0
scaffold1135|size30018	29009	G	A	1749.06	DOWNSTREAM	0/0	0/0	0/0	0/0	0/0	0/0	0/0	0/0	0/0	0/0	0/1	0/0	0/0	0/0	0/0	0/0
scaffold1135|size30018	5997	G	A	1109.34	DOWNSTREAM	0/0	0/0	0/0	0/0	0/1	0/0	0/0	1/1	0/0	0/0	0/0	0/0	0/0	0/0	0/0	0/0
scaffold1135|size30018	6177	G	A	3456.54	DOWNSTREAM	0/0	0/0	0/0	0/0	0/0	0/0	0/0	0/0	0/0	1/1	0/0	0/0	0/0	1/1	0/0	0/0
scaffold1135|size30018	7073	G	A	2078.56	DOWNSTREAM	1/1	0/0	0/0	0/1	0/0	0/0	0/0	0/1	0/0	0/0	0/0	0/0	0/0	0/0	0/0	0/0
scaffold1136|size40398	11330	G	A	1281.17	DOWNSTREAM	0/1	0/0	0/0	0/1	0/0	0/0	0/0	0/0	0/0	0/0	0/0	0/0	0/0	0/0	0/0	0/0
scaffold1136|size40398	38216	G	A	1976.16	INTERGENIC	1/1	0/0	0/0	0/1	0/0	0/0	0/0	0/0	0/0	0/0	0/0	0/0	0/0	0/0	0/0	0/0
scaffold1136|size40398	4012	G	A	610.68	DOWNSTREAM	0/0	0/0	0/0	0/0	0/1	0/0	0/0	1/1	0/0	0/0	0/0	0/0	0/0	0/0	0/0	0/0
scaffold11375|size1675	805	C	T	144.34	INTERGENIC	0/0	0/0	0/0	0/0	0/0	0/0	./.	0/0	0/0	0/0	0/0	0/0	0/1	0/0	0/0	0/0
scaffold1137|size35836	1198	G	A	1544.06	DOWNSTREAM	0/0	0/1	0/0	0/0	0/0	0/0	0/0	0/0	0/0	0/0	0/0	0/0	0/0	0/0	0/0	0/0
scaffold1137|size35836	1760	G	A	214.06	DOWNSTREAM	0/0	0/0	0/0	0/0	0/0	0/0	0/0	0/1	0/0	0/0	0/0	0/0	0/0	0/0	0/0	0/0
scaffold1137|size35836	20639	G	A	1783.06	DOWNSTREAM	0/0	0/0	0/0	0/0	0/0	0/0	0/0	0/0	0/0	0/0	0/1	0/0	0/0	0/0	0/0	0/0
scaffold1137|size35836	23071	G	A	1472.06	INTERGENIC	0/0	0/0	0/0	0/0	0/0	0/0	0/0	0/0	0/0	0/0	0/1	0/0	0/0	0/0	0/0	0/0
scaffold1137|size35836	34849	G	A	1530.16	DOWNSTREAM	0/0	0/0	0/0	0/0	0/0	0/0	0/0	0/0	0/0	0/0	0/0	0/0	0/0	0/0	1/1	0/0
scaffold1137|size35836	3768	C	T	1791.15	DOWNSTREAM	0/0	0/0	0/0	0/0	0/0	0/0	0/0	0/0	0/0	0/0	0/0	0/0	0/0	0/0	1/1	0/0
scaffold1137|size35836	55	G	A	427.07	DOWNSTREAM	0/0	0/0	0/0	0/0	0/0	0/0	0/0	0/0	0/0	0/0	0/0	0/0	0/1	0/0	0/0	0/0
scaffold1137|size35836	8956	C	T	1497.15	DOWNSTREAM	0/0	0/0	0/0	0/0	0/0	0/0	0/0	0/0	0/0	0/0	0/0	0/0	0/0	0/0	1/1	0/0
scaffold1138|size19477	2565	G	A	1127.17	INTERGENIC	0/0	0/0	0/0	0/0	0/0	0/0	0/0	0/0	0/0	0/0	0/0	0/0	1/1	0/0	0/0	0/0
scaffold1138|size19477	4370	G	A	2111.56	INTERGENIC	1/1	0/0	0/0	0/1	0/0	0/0	0/0	0/1	0/0	0/0	0/0	0/0	0/0	0/0	0/0	0/0
scaffold11398|size2171	121	C	T	295.34	INTERGENIC	0/0	0/0	0/0	0/0	0/0	0/0	./.	0/0	0/1	0/0	0/0	0/0	0/0	0/0	0/0	0/0
scaffold1139|size21438	12123	C	T	1878.15	DOWNSTREAM	0/0	0/0	0/0	0/0	0/0	0/0	0/0	0/0	0/0	0/0	0/0	0/0	0/0	0/0	1/1	0/0
scaffold1139|size21438	14486	C	T	59.06	DOWNSTREAM	0/0	0/0	0/0	0/0	0/0	0/0	0/0	0/0	0/0	0/0	0/0	0/0	0/0	0/1	0/0	0/0
scaffold1139|size21438	14490	G	A	54.06	DOWNSTREAM	0/0	0/0	0/0	0/0	0/0	0/0	0/0	0/0	0/0	0/0	0/0	0/0	0/0	0/1	0/0	0/0
scaffold1139|size21438	16214	G	A	763.18	DOWNSTREAM	0/0	0/0	0/0	0/0	0/1	0/0	0/0	0/1	0/0	0/0	0/0	0/0	0/0	0/0	0/0	0/0
scaffold1139|size21438	9982	C	T	1205.15	NON_SYNONYMOUS_CODING	0/0	0/0	0/0	0/0	0/0	0/0	0/0	0/0	1/1	0/0	0/0	0/0	0/0	0/0	0/0	0/0
scaffold113|size41996	18750	G	A	2833.56	DOWNSTREAM	1/1	0/0	0/0	0/1	0/0	0/0	0/0	0/1	0/0	0/0	0/0	0/0	0/0	0/0	0/0	0/0
scaffold113|size41996	224	G	A	167.75	INTERGENIC	0/0	0/0	0/1	0/0	0/1	0/0	0/0	0/0	0/0	0/0	0/0	0/0	0/0	0/0	0/0	0/0
scaffold113|size41996	2555	G	A	252.17	INTERGENIC	0/0	0/0	0/1	0/0	0/1	0/0	0/0	0/0	0/0	0/0	0/0	0/0	0/0	0/0	0/0	0/0
scaffold113|size41996	34337	G	A	2218.15	DOWNSTREAM	0/0	0/0	0/0	0/0	0/0	0/0	0/0	0/0	0/0	0/0	0/0	0/0	0/0	0/0	1/1	0/0
scaffold113|size41996	39225	G	A	1011.67	DOWNSTREAM	1/1	0/0	0/0	0/1	0/0	0/0	0/0	0/1	0/0	0/0	0/0	0/0	0/0	0/0	0/0	0/0
scaffold113|size41996	9837	G	A	1394.15	INTERGENIC	0/0	0/0	0/0	0/0	0/0	0/0	0/0	0/0	0/0	0/0	0/1	0/0	0/0	0/0	0/0	0/0
scaffold11402|size4896	991	G	A	1977.34	INTERGENIC	0/0	0/0	0/0	0/0	0/0	0/0	./.	0/0	0/0	0/0	0/1	0/0	0/0	0/0	0/0	0/0
scaffold11409|size1869	985	C	T	1811.73	INTERGENIC	0/0	0/0	0/0	0/0	0/0	0/0	./.	0/0	0/0	0/0	0/0	0/0	1/1	0/0	0/0	0/0
scaffold1140|size20392	10571	G	A	1841.06	DOWNSTREAM	0/0	0/0	0/0	0/0	0/0	0/0	0/0	0/0	0/0	0/0	0/1	0/0	0/0	0/0	0/0	0/0
scaffold1140|size20392	7245	C	T	173.1	INTERGENIC	0/0	0/0	0/0	0/0	0/0	0/0	0/0	0/0	0/0	0/0	0/0	0/0	0/0	0/1	0/0	0/0
scaffold1140|size20392	7672	G	A	750.17	INTERGENIC	0/0	0/0	0/0	0/0	0/1	0/0	0/0	0/1	0/0	0/0	0/0	0/0	0/0	0/0	0/0	0/0
scaffold1141|size28840	15338	G	A	2424.15	DOWNSTREAM	0/0	0/0	0/0	0/0	0/0	0/0	0/0	0/0	0/0	0/0	0/0	0/0	0/0	0/0	1/1	0/0
scaffold1141|size28840	18782	C	T	1502.94	DOWNSTREAM	1/1	0/0	0/0	0/1	0/0	0/0	0/0	0/1	0/0	0/0	0/0	0/0	0/0	0/0	0/0	0/0
scaffold1141|size28840	3121	C	T	1709.15	UPSTREAM	0/0	0/0	0/0	0/0	0/0	0/0	0/0	0/0	0/0	0/0	0/0	1/1	0/0	0/0	0/0	0/0
scaffold11421|size1931	275	G	A	245.75	INTERGENIC	0/0	0/0	0/0	0/0	0/1	0/0	./.	0/1	0/0	0/0	0/0	0/0	0/0	0/0	0/0	0/0
scaffold11421|size1931	884	C	T	1370.34	INTERGENIC	0/0	0/1	0/0	0/0	0/0	0/0	./.	0/0	0/0	0/0	0/0	0/0	0/0	0/0	0/0	0/0
scaffold11422|size1663	1635	G	A	548.09	UPSTREAM	1/1	0/0	0/0	0/1	0/0	0/0	./.	0/1	0/0	0/0	0/0	0/0	0/0	0/0	0/0	0/0
scaffold11429|size1769	1173	C	T	3490.73	INTERGENIC	0/0	0/0	0/0	0/0	0/0	0/0	./.	0/0	0/0	1/1	0/0	0/0	0/0	1/1	0/0	0/0
scaffold1142|size20090	10576	C	T	1499.15	INTERGENIC	0/0	1/1	0/0	0/0	0/0	0/0	0/0	0/0	0/0	0/0	0/0	0/0	0/0	0/0	0/0	0/0
scaffold1142|size20090	19664	G	A	515.5	UPSTREAM	0/0	0/0	1/1	0/0	0/0	0/1	0/0	0/0	0/0	0/0	0/0	0/0	0/0	0/0	0/0	0/0
scaffold11433|size2969	2471	G	A	48.34	INTERGENIC	0/1	0/0	0/0	0/0	0/0	0/0	./.	0/0	0/0	0/0	0/0	0/0	0/0	0/0	0/0	0/0
scaffold11433|size2969	2835	C	T	89.34	INTERGENIC	0/0	0/0	0/0	0/0	0/0	0/0	./.	0/0	0/0	0/0	0/0	0/0	0/0	0/0	0/1	0/0
scaffold11436|size2070	825	G	A	316.36	INTERGENIC	0/0	0/0	0/0	0/0	0/1	0/0	./.	0/0	0/0	0/0	0/0	0/0	0/0	0/0	0/0	0/0
scaffold11437|size1656	1410	G	A	72.38	INTERGENIC	0/0	0/0	0/1	0/0	0/0	0/0	./.	./.	0/0	0/0	0/0	0/0	0/0	0/0	0/0	0/0
scaffold11438|size1906	147	C	T	316.65	INTERGENIC	0/0	0/0	0/1	0/0	0/1	0/0	./.	0/0	0/0	0/0	0/0	0/0	0/0	0/0	0/0	0/0
scaffold11438|size1906	726	C	T	608.74	INTERGENIC	0/0	0/0	0/0	0/0	0/1	0/0	./.	0/1	0/0	0/0	0/0	0/0	0/0	0/0	0/0	0/0
scaffold1143|size25601	21268	C	T	1056.15	DOWNSTREAM	0/0	1/1	0/0	0/0	0/0	0/0	0/0	0/0	0/0	0/0	0/0	0/0	0/0	0/0	0/0	0/0
scaffold1143|size25601	3313	C	T	1191.06	DOWNSTREAM	0/0	0/1	0/0	0/0	0/0	0/0	0/0	0/0	0/0	0/0	0/0	0/0	0/0	0/0	0/0	0/0
scaffold11440|size2378	1124	C	T	1527.34	INTERGENIC	0/0	0/0	0/0	0/0	0/0	0/0	./.	0/0	0/0	0/0	0/0	0/0	0/0	0/0	0/1	0/0
scaffold11442|size1654	537	C	T	141.84	INTERGENIC	0/0	0/0	0/1	0/0	0/1	0/0	./.	0/0	0/0	0/0	0/0	0/0	0/0	0/0	0/0	0/0
scaffold11444|size1654	524	C	T	368.74	INTERGENIC	0/0	0/0	0/1	0/0	0/1	0/0	./.	0/0	0/0	0/0	0/0	0/0	0/0	0/0	0/0	0/0
scaffold11448|size1788	386	C	T	1487.05	INTERGENIC	0/1	0/0	0/0	0/1	0/0	0/0	./.	0/1	0/0	0/0	0/0	0/0	0/0	0/0	0/0	0/0
scaffold11448|size1788	589	C	T	198.74	INTERGENIC	0/0	0/0	0/1	0/0	0/1	0/0	./.	0/0	0/0	0/0	0/0	0/0	0/0	0/0	0/0	0/0
scaffold1144|size32041	14493	G	A	33.72	DOWNSTREAM	0/0	0/0	0/0	0/0	0/1	0/0	0/0	0/0	0/0	0/0	0/0	0/0	0/0	0/1	0/0	0/0
scaffold1144|size32041	14541	G	A	48.07	DOWNSTREAM	0/0	0/0	0/0	0/0	0/0	0/0	0/0	0/0	0/0	0/0	0/0	0/0	0/0	0/1	0/0	0/0
scaffold1144|size32041	22856	G	A	1433.16	DOWNSTREAM	0/0	0/0	0/0	0/0	0/0	0/0	0/0	0/0	0/0	0/0	1/1	0/0	0/0	0/0	0/0	0/0
scaffold1144|size32041	29880	G	A	323.15	DOWNSTREAM	0/0	0/0	0/0	0/0	0/0	0/0	0/0	0/0	0/0	0/0	0/0	0/0	0/0	0/1	0/0	0/0
scaffold1144|size32041	29895	C	T	204.06	DOWNSTREAM	0/0	0/0	0/0	0/0	0/0	0/0	0/0	0/0	0/0	0/0	0/0	0/0	0/0	0/1	0/0	0/0
scaffold1144|size32041	29898	G	A	198.06	DOWNSTREAM	0/0	0/0	0/0	0/0	0/0	0/0	0/0	0/0	0/0	0/0	0/0	0/0	0/0	0/1	0/0	0/0
scaffold1144|size32041	29901	C	T	204.07	DOWNSTREAM	0/0	0/0	0/0	0/0	0/0	0/0	0/0	0/0	0/0	0/0	0/0	0/0	0/0	0/1	0/0	0/0
scaffold1144|size32041	30482	C	T	52.28	DOWNSTREAM	0/0	0/0	0/0	0/0	0/0	0/0	0/0	0/0	0/0	0/0	0/0	0/0	0/0	0/1	0/0	0/0
scaffold1144|size32041	31325	G	A	646.17	DOWNSTREAM	0/0	0/0	0/1	0/0	0/1	0/0	0/0	0/0	0/0	0/0	0/0	0/0	0/0	0/0	0/0	0/0
scaffold11452|size1650	365	G	A	1198.72	INTERGENIC	0/0	0/0	0/0	0/0	0/0	0/0	./.	0/0	1/1	0/0	0/0	0/0	0/0	0/0	0/0	0/0
scaffold11456|size3070	1073	C	T	223.34	INTERGENIC	0/0	0/0	0/0	0/0	0/0	0/0	./.	0/0	0/0	0/0	0/0	0/0	0/0	0/1	0/0	0/0
scaffold11456|size3070	496	C	T	297.34	INTERGENIC	0/0	0/0	0/0	0/0	0/0	0/0	./.	0/0	0/0	0/0	0/0	0/0	0/1	0/0	0/0	0/0
scaffold11457|size6302	1629	C	T	1793.34	DOWNSTREAM	0/0	0/0	0/0	0/0	0/0	0/0	./.	0/0	0/0	0/0	0/0	0/0	0/1	0/0	0/0	0/0
scaffold1145|size30320	14600	G	A	2052.15	INTERGENIC	0/0	0/0	0/0	0/0	0/0	0/0	0/0	0/0	0/0	0/0	0/0	0/0	1/1	0/0	0/0	0/0
scaffold1145|size30320	22217	G	A	1993.15	DOWNSTREAM	0/0	0/0	0/0	0/0	0/0	0/0	0/0	0/0	0/0	0/0	0/0	0/0	0/0	0/0	1/1	0/0
scaffold1145|size30320	26193	G	A	1128.15	DOWNSTREAM	0/0	0/0	0/0	0/0	0/0	0/0	0/0	0/0	1/1	0/0	0/0	0/0	0/0	0/0	0/0	0/0
scaffold11460|size5517	504	C	T	935.78	DOWNSTREAM	1/1	0/0	0/0	0/1	0/0	0/0	./.	0/1	0/0	0/0	0/0	0/0	0/0	0/0	0/0	0/0
scaffold11465|size5219	2563	G	A	1503.34	INTERGENIC	0/0	0/0	0/0	0/0	0/0	0/0	./.	0/0	0/0	0/0	0/1	0/0	0/0	0/0	0/0	0/0
scaffold11465|size5219	645	G	A	893.34	INTERGENIC	0/0	0/1	0/0	0/0	0/0	0/0	./.	0/0	0/0	0/0	0/0	0/0	0/0	0/0	0/0	0/0
scaffold1146|size31812	12108	C	T	64.06	DOWNSTREAM	0/0	0/0	0/0	0/0	0/0	0/0	0/0	0/0	0/0	0/0	0/0	0/0	0/0	0/1	0/0	0/0
scaffold1146|size31812	20330	C	T	38.06	SYNONYMOUS_CODING	0/0	0/0	0/0	0/0	0/0	0/0	0/0	0/0	0/0	0/0	0/0	0/0	0/0	0/1	0/0	0/0
scaffold1146|size31812	20336	G	A	49.06	SYNONYMOUS_CODING	0/0	0/0	0/0	0/0	0/0	0/0	0/0	0/0	0/0	0/0	0/0	0/0	0/0	0/1	0/0	0/0
scaffold1146|size31812	20359	C	T	33.06	NON_SYNONYMOUS_CODING	0/0	0/0	0/0	0/0	0/0	0/0	0/0	0/0	0/0	0/0	0/0	0/0	0/0	0/1	0/0	0/0
scaffold1146|size31812	20405	G	A	67.06	SYNONYMOUS_CODING	0/0	0/0	0/0	0/0	0/0	0/0	0/0	0/0	0/0	0/0	0/0	0/0	0/0	0/1	0/0	0/0
scaffold1146|size31812	20432	G	A	31.06	SYNONYMOUS_CODING	0/0	0/0	0/0	0/0	0/0	0/0	0/0	0/0	0/0	0/0	0/0	0/0	0/0	0/1	0/0	0/0
scaffold1146|size31812	22122	G	A	41.06	SYNONYMOUS_CODING	0/0	0/0	0/0	0/0	0/0	0/0	0/0	0/0	0/0	0/0	0/0	0/0	0/0	0/1	0/0	0/0
scaffold1146|size31812	22143	C	T	128.06	SYNONYMOUS_CODING	0/0	0/0	0/0	0/0	0/0	0/0	0/0	0/0	0/0	0/0	0/0	0/0	0/0	0/1	0/0	0/0
scaffold1146|size31812	22149	C	T	106.06	SYNONYMOUS_CODING	0/0	0/0	0/0	0/0	0/0	0/0	0/0	0/0	0/0	0/0	0/0	0/0	0/0	0/1	0/0	0/0
scaffold1146|size31812	22161	G	A	145.06	SYNONYMOUS_CODING	0/0	0/0	0/0	0/0	0/0	0/0	0/0	0/0	0/0	0/0	0/0	0/0	0/0	0/1	0/0	0/0
scaffold1146|size31812	22186	C	T	48.06	NON_SYNONYMOUS_CODING	0/0	0/0	0/0	0/0	0/0	0/0	0/0	0/0	0/0	0/0	0/0	0/0	0/0	0/1	0/0	0/0
scaffold1146|size31812	22236	G	A	93.06	SYNONYMOUS_CODING	0/0	0/0	0/0	0/0	0/0	0/0	0/0	0/0	0/0	0/0	0/0	0/0	0/0	0/1	0/0	0/0
scaffold1146|size31812	4353	G	A	387.17	SYNONYMOUS_CODING	0/0	0/0	0/1	0/0	0/1	0/0	0/0	0/0	0/0	0/0	0/0	0/0	0/0	0/0	0/0	0/0
scaffold1146|size31812	9325	G	A	423.17	DOWNSTREAM	0/0	0/0	0/1	0/0	0/1	0/0	0/0	0/0	0/0	0/0	0/0	0/0	0/0	0/0	0/0	0/0
scaffold11470|size1642	459	C	T	1414.36	INTERGENIC	0/0	0/0	0/0	0/0	0/0	0/0	./.	0/0	0/0	0/0	0/0	0/0	0/0	0/0	0/1	0/0
scaffold11477|size1640	676	C	T	225.93	INTERGENIC	0/0	0/0	0/1	0/0	0/1	0/0	./.	0/0	0/0	0/0	0/0	0/0	0/0	0/0	0/0	0/0
scaffold11478|size1640	672	C	T	1351.75	INTERGENIC	1/1	0/0	0/0	0/0	0/0	0/0	./.	0/0	0/0	0/0	0/0	0/0	0/0	0/0	0/0	0/0
scaffold1147|size20368	13988	G	A	825.06	DOWNSTREAM	0/0	0/0	0/0	0/0	0/0	0/0	0/1	0/0	0/0	0/0	0/0	0/0	0/0	0/0	0/0	0/0
scaffold11485|size2382	2192	G	A	159.34	INTERGENIC	0/0	0/1	0/0	0/0	0/0	0/0	./.	0/0	0/0	0/0	0/0	0/0	0/0	0/0	0/0	0/0
scaffold11488|size1806	1003	G	A	166.74	INTERGENIC	0/0	0/0	0/1	0/0	0/1	0/0	./.	0/0	0/0	0/0	0/0	0/0	0/0	0/0	0/0	0/0
scaffold11488|size1806	1237	C	T	1834.72	INTERGENIC	0/0	0/0	0/0	0/0	0/0	0/0	./.	0/0	0/0	0/0	0/0	0/0	1/1	0/0	0/0	0/0
scaffold1148|size27099	20113	G	A	832.17	INTERGENIC	0/0	0/0	0/0	0/0	0/1	0/0	0/0	0/1	0/0	0/0	0/0	0/0	0/0	0/0	0/0	0/0
scaffold1148|size27099	8703	C	T	935.06	DOWNSTREAM	0/0	0/0	0/0	0/0	0/0	0/0	0/1	0/0	0/0	0/0	0/0	0/0	0/0	0/0	0/0	0/0
scaffold11493|size1632	874	G	A	359.38	INTERGENIC	0/0	0/0	0/0	0/0	0/1	0/0	./.	0/1	0/0	0/0	./.	0/0	0/0	0/0	0/0	0/0
scaffold11496|size1630	495	C	T	2496.72	INTERGENIC	0/0	0/0	0/0	0/0	0/0	0/0	./.	0/0	0/0	0/0	0/0	0/0	1/1	0/0	0/0	0/0
scaffold1149|size19415	13835	G	A	725.16	DOWNSTREAM	0/0	0/0	0/0	0/0	0/1	0/0	0/0	1/1	0/0	0/0	0/0	0/0	0/0	0/0	0/0	0/0
scaffold1149|size19415	8252	C	T	1821.2	DOWNSTREAM	1/1	0/0	0/0	0/1	0/0	0/0	0/0	0/0	0/0	0/0	0/0	0/0	0/0	0/0	0/0	0/0
scaffold114|size101755	28171	C	T	267.17	DOWNSTREAM	0/0	0/0	0/1	0/0	0/1	0/0	0/0	0/0	0/0	0/0	0/0	0/0	0/0	0/0	0/0	0/0
scaffold114|size101755	31664	G	A	68.06	SYNONYMOUS_CODING	0/0	0/0	0/0	0/0	0/0	0/0	0/0	0/0	0/0	0/0	0/0	0/0	0/0	0/1	0/0	0/0
scaffold114|size101755	39205	C	T	323.34	INTERGENIC	0/0	0/0	0/1	0/0	0/1	0/0	0/0	0/0	0/0	0/0	0/0	0/0	0/0	0/0	0/0	0/0
scaffold114|size101755	40523	C	T	152.06	INTERGENIC	0/0	0/0	0/0	0/0	0/0	0/0	0/0	0/0	0/0	0/0	0/0	0/0	0/0	0/1	0/0	0/0
scaffold114|size101755	49597	G	A	2986.15	DOWNSTREAM	0/0	0/0	0/0	0/0	0/0	0/0	0/0	0/0	0/0	0/0	0/0	0/0	1/1	0/0	0/0	0/0
scaffold114|size101755	49740	C	T	482.17	DOWNSTREAM	0/0	0/0	0/1	0/0	0/1	0/0	0/0	0/0	0/0	0/0	0/0	0/0	0/0	0/0	0/0	0/0
scaffold114|size101755	53795	C	T	1066.06	INTERGENIC	0/0	0/0	0/0	0/0	0/0	0/0	0/0	0/0	0/0	0/0	0/1	0/0	0/0	0/0	0/0	0/0
scaffold114|size101755	54311	C	T	1536.06	INTERGENIC	0/0	0/0	0/0	0/0	0/0	0/0	0/0	0/0	0/0	0/0	0/1	0/0	0/0	0/0	0/0	0/0
scaffold114|size101755	55235	C	T	2495.06	INTERGENIC	0/0	0/0	0/0	0/0	0/0	0/0	0/0	0/0	0/0	0/0	0/1	0/0	0/0	0/0	0/0	0/0
scaffold114|size101755	70722	G	A	180.06	SYNONYMOUS_CODING	0/0	0/0	0/0	0/0	0/0	0/0	0/0	0/0	0/0	0/0	0/0	0/0	0/0	0/1	0/0	0/0
scaffold114|size101755	90185	C	T	2675.15	DOWNSTREAM	0/0	0/0	0/0	0/0	0/0	0/0	0/0	0/0	0/0	0/0	0/0	0/0	1/1	0/0	0/0	0/0
scaffold114|size101755	90347	C	T	2049.81	DOWNSTREAM	1/1	0/0	0/0	0/1	0/0	0/0	0/0	0/1	0/0	0/0	0/0	0/0	0/0	0/0	0/0	0/0
scaffold11503|size2627	508	C	T	254.65	INTERGENIC	0/0	0/0	0/0	0/0	0/1	0/0	./.	1/1	0/0	0/0	0/0	0/0	0/0	0/0	0/0	0/0
scaffold1150|size33410	12560	G	A	1344.06	DOWNSTREAM	0/0	0/0	0/0	0/0	0/0	0/0	0/0	0/0	0/0	0/0	0/0	0/1	0/0	0/0	0/0	0/0
scaffold1150|size33410	13496	G	A	60.06	DOWNSTREAM	0/0	0/0	0/0	0/0	0/0	0/0	0/0	0/0	0/0	0/0	0/0	0/0	0/0	0/1	0/0	0/0
scaffold1150|size33410	13514	C	T	82.06	DOWNSTREAM	0/0	0/0	0/0	0/0	0/0	0/0	0/0	0/0	0/0	0/0	0/0	0/0	0/0	0/1	0/0	0/0
scaffold1150|size33410	13521	G	A	69.06	DOWNSTREAM	0/0	0/0	0/0	0/0	0/0	0/0	0/0	0/0	0/0	0/0	0/0	0/0	0/0	0/1	0/0	0/0
scaffold1150|size33410	1701	C	T	38.07	SYNONYMOUS_CODING	0/0	0/0	0/0	0/0	0/1	0/0	0/0	0/0	0/0	0/0	0/0	0/0	0/0	0/0	0/0	0/0
scaffold1150|size33410	25998	C	T	1557.15	INTERGENIC	0/0	0/0	0/0	0/0	0/0	0/0	0/0	0/0	0/0	0/0	0/0	0/0	0/0	0/0	1/1	0/0
scaffold1150|size33410	30281	C	T	1658.06	INTERGENIC	0/0	0/0	0/0	0/0	0/0	0/0	0/0	0/0	0/0	0/0	0/1	0/0	0/0	0/0	0/0	0/0
scaffold1150|size33410	7484	G	A	358.06	DOWNSTREAM	0/0	0/0	0/0	0/0	0/1	0/0	0/0	0/0	0/0	0/0	0/0	0/0	0/0	0/0	0/0	0/0
scaffold11512|size1627	141	G	A	642.67	INTERGENIC	0/0	0/0	0/0	0/0	0/0	0/0	./.	0/0	0/0	0/1	0/0	0/1	0/0	1/1	0/0	0/0
scaffold11513|size2105	1662	C	T	133.34	INTERGENIC	0/0	0/0	0/0	0/0	0/1	0/0	./.	0/0	0/0	0/0	0/0	0/0	0/0	0/0	0/0	0/0
scaffold1151|size19395	3702	G	A	82.07	SYNONYMOUS_CODING	0/0	0/0	0/0	0/0	0/0	0/0	0/0	0/0	0/0	0/0	0/0	0/0	0/0	0/1	0/0	0/0
scaffold1151|size19395	3909	G	A	54.06	SYNONYMOUS_CODING	0/0	0/0	0/0	0/0	0/0	0/0	0/0	0/0	0/0	0/0	0/0	0/0	0/0	0/1	0/0	0/0
scaffold1151|size19395	4417	G	A	204.17	SYNONYMOUS_CODING	0/0	0/0	0/0	0/0	0/1	0/0	0/0	0/0	0/0	0/0	0/0	0/0	0/0	0/1	0/0	0/0
scaffold1151|size19395	4544	C	T	86.28	SYNONYMOUS_CODING	0/0	0/0	0/0	0/0	0/0	0/0	0/0	0/0	0/0	0/0	0/0	0/0	0/0	0/1	0/0	0/0
scaffold1151|size19395	4555	G	A	134.71	SYNONYMOUS_CODING	0/0	0/0	0/0	0/0	0/0	0/0	0/0	0/1	0/0	0/0	0/0	0/0	0/0	0/1	0/0	0/0
scaffold1151|size19395	4609	C	T	82.06	SYNONYMOUS_CODING	0/0	0/0	0/0	0/0	0/0	0/0	0/0	0/0	0/0	0/0	0/0	0/0	0/0	0/1	0/0	0/0
scaffold1151|size19395	482	C	T	1627.06	UPSTREAM	0/0	0/0	0/0	0/0	0/0	0/0	0/0	0/0	0/0	0/0	0/0	0/0	0/1	0/0	0/0	0/0
scaffold1151|size19395	4982	G	A	66.06	SYNONYMOUS_CODING	0/0	0/0	0/0	0/0	0/0	0/0	0/0	0/0	0/0	0/0	0/0	0/0	0/0	0/1	0/0	0/0
scaffold1151|size19395	4988	G	A	112.06	NON_SYNONYMOUS_CODING	0/0	0/0	0/0	0/0	0/0	0/0	0/0	0/0	0/0	0/0	0/0	0/0	0/0	0/1	0/0	0/0
scaffold1151|size19395	5021	C	T	205.06	SYNONYMOUS_CODING	0/0	0/0	0/0	0/0	0/0	0/0	0/0	0/0	0/0	0/0	0/0	0/0	0/0	0/1	0/0	0/0
scaffold1151|size19395	5045	G	A	199.06	SYNONYMOUS_CODING	0/0	0/0	0/0	0/0	0/0	0/0	0/0	0/0	0/0	0/0	0/0	0/0	0/0	0/1	0/0	0/0
scaffold11525|size2070	455	G	A	835.34	INTERGENIC	0/0	0/1	0/0	0/0	0/0	0/0	./.	0/0	0/0	0/0	0/0	0/0	0/0	0/0	0/0	0/0
scaffold11528|size1620	358	C	T	1501.34	INTERGENIC	0/0	0/0	0/0	0/0	0/0	0/0	./.	0/0	0/0	0/0	0/1	0/0	0/0	0/0	0/0	0/0
scaffold11529|size1783	988	C	T	64.35	INTERGENIC	0/0	0/0	0/0	0/0	0/0	0/0	./.	0/0	0/0	0/0	0/0	0/0	0/0	0/1	0/0	0/0
scaffold1152|size20997	10898	C	T	1714.15	DOWNSTREAM	0/0	0/0	0/0	0/0	0/0	0/0	0/0	0/0	0/0	0/0	0/0	1/1	0/0	0/0	0/0	0/0
scaffold1152|size20997	3017	G	A	120.06	SYNONYMOUS_CODING	0/0	0/0	0/0	0/0	0/0	0/0	0/0	0/0	0/0	0/0	0/0	0/0	0/0	0/1	0/0	0/0
scaffold1152|size20997	3023	G	A	193.06	SYNONYMOUS_CODING	0/0	0/0	0/0	0/0	0/0	0/0	0/0	0/0	0/0	0/0	0/0	0/0	0/0	0/1	0/0	0/0
scaffold1152|size20997	3036	G	A	157.06	NON_SYNONYMOUS_CODING	0/0	0/0	0/0	0/0	0/0	0/0	0/0	0/0	0/0	0/0	0/0	0/0	0/0	0/1	0/0	0/0
scaffold1152|size20997	3057	G	A	190.06	NON_SYNONYMOUS_CODING	0/0	0/0	0/0	0/0	0/0	0/0	0/0	0/0	0/0	0/0	0/0	0/0	0/0	0/1	0/0	0/0
scaffold1152|size20997	3068	C	T	196.06	SYNONYMOUS_CODING	0/0	0/0	0/0	0/0	0/0	0/0	0/0	0/0	0/0	0/0	0/0	0/0	0/0	0/1	0/0	0/0
scaffold1152|size20997	3086	C	T	160.06	SYNONYMOUS_CODING	0/0	0/0	0/0	0/0	0/0	0/0	0/0	0/0	0/0	0/0	0/0	0/0	0/0	0/1	0/0	0/0
scaffold1152|size20997	3096	G	A	69.06	NON_SYNONYMOUS_CODING	0/0	0/0	0/0	0/0	0/0	0/0	0/0	0/0	0/0	0/0	0/0	0/0	0/0	0/1	0/0	0/0
scaffold1152|size20997	8239	G	A	952.07	DOWNSTREAM	0/0	0/0	0/0	0/0	0/0	0/0	0/0	0/0	0/0	0/0	0/1	0/0	0/0	0/0	0/0	0/0
scaffold11531|size1620	1092	G	A	230.36	INTERGENIC	0/0	0/0	0/0	0/0	0/0	0/0	./.	0/0	0/0	0/0	0/0	0/0	0/0	0/1	0/0	0/0
scaffold11531|size1620	1093	C	T	174.35	INTERGENIC	0/0	0/0	0/0	0/0	0/0	0/0	./.	0/0	0/0	0/0	0/0	0/0	0/0	0/1	0/0	0/0
scaffold11536|size5570	985	G	A	486.74	INTERGENIC	0/0	0/0	0/0	0/0	0/1	0/0	./.	0/1	0/0	0/0	0/0	0/0	0/0	0/0	0/0	0/0
scaffold1153|size25700	10222	G	A	1257.15	DOWNSTREAM	0/0	0/0	0/0	0/0	0/0	0/0	0/0	0/0	0/0	0/0	0/0	0/0	0/0	0/0	1/1	0/0
scaffold1153|size25700	13472	C	T	64.06	SYNONYMOUS_CODING	0/0	0/0	0/0	0/0	0/0	0/0	0/0	0/0	0/0	0/0	0/0	0/0	0/0	0/1	0/0	0/0
scaffold1153|size25700	13559	G	A	154.06	SYNONYMOUS_CODING	0/0	0/0	0/0	0/0	0/0	0/0	0/0	0/0	0/0	0/0	0/0	0/0	0/0	0/1	0/0	0/0
scaffold1153|size25700	13586	C	T	45.06	SYNONYMOUS_CODING	0/0	0/0	0/0	0/0	0/0	0/0	0/0	0/0	0/0	0/0	0/0	0/0	0/0	0/1	0/0	0/0
scaffold1153|size25700	13590	G	A	51.06	NON_SYNONYMOUS_CODING	0/0	0/0	0/0	0/0	0/0	0/0	0/0	0/0	0/0	0/0	0/0	0/0	0/0	0/1	0/0	0/0
scaffold11540|size2036	332	G	A	145.66	INTERGENIC	0/0	0/0	0/0	0/0	0/1	0/0	./.	0/0	0/0	0/0	0/0	0/0	0/0	0/0	0/0	0/0
scaffold11542|size1744	981	C	T	1552.72	INTERGENIC	0/0	0/0	0/0	0/0	0/0	0/0	./.	0/0	0/0	0/0	0/0	0/0	1/1	0/0	0/0	0/0
scaffold11549|size1615	603	C	T	491.74	INTERGENIC	0/0	0/0	0/1	0/0	0/0	0/1	./.	0/0	0/0	0/0	0/0	0/0	0/0	0/0	0/0	0/0
scaffold1154|size32515	12982	C	T	776.06	DOWNSTREAM	0/0	0/0	0/0	0/0	0/0	0/0	0/0	0/0	0/0	0/0	0/0	0/0	0/0	0/0	0/1	0/0
scaffold1154|size32515	21551	C	T	511.69	UPSTREAM	0/0	0/0	0/0	0/0	0/1	0/0	0/0	1/1	0/0	0/0	0/0	0/0	0/0	0/0	0/0	0/0
scaffold1154|size32515	6420	G	A	224.33	DOWNSTREAM	0/0	0/0	0/0	0/0	0/1	0/0	0/0	0/0	0/0	0/0	0/0	0/0	0/0	0/1	0/0	0/0
scaffold1154|size32515	6429	G	A	263.17	DOWNSTREAM	0/0	0/0	0/0	0/0	0/1	0/0	0/0	0/0	0/0	0/0	0/0	0/0	0/0	0/1	0/0	0/0
scaffold1154|size32515	6480	C	T	169.57	DOWNSTREAM	0/0	0/0	0/0	0/0	0/1	0/0	0/0	0/0	0/0	0/0	0/0	0/0	0/0	0/1	0/0	0/0
scaffold1154|size32515	6486	G	A	178.2	DOWNSTREAM	0/0	0/0	0/0	0/0	0/0	0/0	0/0	0/0	0/0	0/0	0/0	0/0	0/0	0/1	0/0	0/0
scaffold11552|size1614	52	C	T	305.24	INTERGENIC	1/1	0/0	./.	0/1	0/0	0/0	./.	0/0	0/0	0/0	0/0	0/0	0/0	0/0	0/0	0/0
scaffold11554|size3105	2690	G	A	1318.34	INTRON	0/0	0/0	0/0	0/0	0/0	0/0	./.	0/0	0/0	0/0	0/0	0/0	0/1	0/0	0/0	0/0
scaffold11554|size3105	357	G	A	1582.72	DOWNSTREAM	0/0	0/0	0/0	0/0	0/0	0/0	./.	0/0	0/0	0/0	0/0	1/1	0/0	0/0	0/0	0/0
scaffold11556|size1613	1475	G	A	909.64	INTERGENIC	0/0	0/0	0/0	0/0	0/0	0/0	./.	0/0	0/0	0/0	1/1	0/0	0/0	0/0	0/0	0/0
scaffold11557|size2113	1088	C	T	408.34	INTERGENIC	0/0	0/0	0/0	0/0	0/0	0/0	./.	0/0	0/0	0/0	0/0	0/0	0/0	0/1	0/0	0/0
scaffold11557|size2113	1100	G	A	445.34	INTERGENIC	0/0	0/0	0/0	0/0	0/0	0/0	./.	0/0	0/0	0/0	0/0	0/0	0/0	0/1	0/0	0/0
scaffold11559|size1611	129	C	T	304.38	INTERGENIC	0/0	0/0	0/0	0/0	0/0	0/0	./.	0/0	0/0	0/0	0/0	0/0	0/0	0/1	0/0	0/0
scaffold11559|size1611	1436	G	A	414.13	INTERGENIC	0/0	0/0	0/1	0/0	0/0	0/0	./.	0/0	0/0	0/0	0/0	0/0	0/0	0/1	0/0	0/0
scaffold1155|size40392	15693	C	T	1738.16	DOWNSTREAM	0/0	1/1	0/0	0/0	0/0	0/0	0/0	0/0	0/0	0/0	0/0	0/0	0/0	0/0	0/0	0/0
scaffold1155|size40392	22699	C	T	88.55	DOWNSTREAM	0/0	0/0	0/0	0/0	0/0	0/1	0/0	0/0	0/0	0/0	0/0	0/0	0/0	0/1	0/0	0/0
scaffold1155|size40392	22711	G	A	67.2	DOWNSTREAM	0/0	0/0	0/0	0/0	0/0	0/0	0/0	0/0	0/0	0/0	0/0	0/0	0/0	0/1	0/0	0/0
scaffold1155|size40392	30044	G	A	1510.06	DOWNSTREAM	0/0	0/0	0/0	0/0	0/0	0/0	0/0	0/0	0/0	0/0	0/1	0/0	0/0	0/0	0/0	0/0
scaffold1155|size40392	39207	G	A	393.17	DOWNSTREAM	0/0	0/0	0/0	0/0	0/0	0/0	0/0	0/1	0/0	0/0	0/0	0/0	0/0	0/0	0/0	0/0
scaffold1155|size40392	6159	C	T	136.06	NON_SYNONYMOUS_CODING	0/0	0/0	0/0	0/0	0/0	0/0	0/0	0/0	0/0	0/0	0/0	0/0	0/0	0/1	0/0	0/0
scaffold1155|size40392	6204	C	T	116.06	NON_SYNONYMOUS_CODING	0/0	0/0	0/0	0/0	0/0	0/0	0/0	0/0	0/0	0/0	0/0	0/0	0/0	0/1	0/0	0/0
scaffold1155|size40392	6225	C	T	119.06	STOP_GAINED	0/0	0/0	0/0	0/0	0/0	0/0	0/0	0/0	0/0	0/0	0/0	0/0	0/0	0/1	0/0	0/0
scaffold1155|size40392	6714	G	A	114.06	NON_SYNONYMOUS_CODING	0/0	0/0	0/0	0/0	0/0	0/0	0/0	0/0	0/0	0/0	0/0	0/0	0/0	0/1	0/0	0/0
scaffold1155|size40392	6726	C	T	105.06	NON_SYNONYMOUS_CODING	0/0	0/0	0/0	0/0	0/0	0/0	0/0	0/0	0/0	0/0	0/0	0/0	0/0	0/1	0/0	0/0
scaffold11561|size2298	1484	G	A	147.34	INTERGENIC	0/0	0/0	0/0	0/0	0/1	0/0	./.	0/0	0/0	0/0	0/0	0/0	0/0	0/0	0/0	0/0
scaffold11561|size2298	688	C	T	380.63	INTERGENIC	0/0	0/0	0/0	0/0	0/1	0/0	./.	1/1	0/0	0/0	0/0	0/0	0/0	0/0	0/0	0/0
scaffold11564|size2450	2255	C	T	121.34	INTERGENIC	0/0	0/0	0/0	0/0	0/0	0/0	./.	0/0	0/0	0/0	0/0	0/0	0/0	0/0	0/1	0/0
scaffold11566|size1610	1296	C	T	571.94	INTERGENIC	0/0	0/0	0/0	0/0	0/1	0/0	./.	0/0	0/0	0/0	0/1	0/0	0/0	0/0	0/0	0/0
scaffold11568|size2732	705	G	A	446.34	INTERGENIC	0/0	0/1	0/0	0/0	0/0	0/0	./.	0/0	0/0	0/0	0/0	0/0	0/0	0/0	0/0	0/0
scaffold1156|size19348	12075	C	T	72.9	SYNONYMOUS_CODING	0/0	0/0	0/0	0/0	0/1	0/0	0/0	0/0	0/0	0/0	0/0	0/0	0/0	0/1	0/0	0/0
scaffold1156|size19348	12111	G	A	59.12	NON_SYNONYMOUS_CODING	0/0	0/0	0/0	0/0	0/1	0/0	0/0	0/0	0/0	0/0	0/0	0/0	0/0	0/1	0/0	0/0
scaffold1156|size19348	12123	G	A	50.86	NON_SYNONYMOUS_CODING	0/0	0/0	0/0	0/0	0/1	0/0	0/0	0/0	0/0	0/0	0/0	0/0	0/0	0/1	0/0	0/0
scaffold1156|size19348	13781	G	A	741.17	NON_SYNONYMOUS_CODING	0/0	0/0	0/0	0/0	0/1	0/0	0/0	0/1	0/0	0/0	0/0	0/0	0/0	0/0	0/0	0/0
scaffold1156|size19348	14340	G	A	1445.15	NON_SYNONYMOUS_CODING	0/0	0/0	0/0	0/0	0/0	0/0	0/0	0/0	0/0	0/0	0/0	0/0	1/1	0/0	0/0	0/0
scaffold1156|size19348	15035	G	A	43.13	NON_SYNONYMOUS_CODING	0/0	0/0	0/0	0/0	0/0	0/0	0/0	0/0	0/0	0/0	0/0	0/0	0/0	0/1	0/0	0/0
scaffold1156|size19348	15044	C	T	41.28	NON_SYNONYMOUS_CODING	0/0	0/0	0/0	0/0	0/0	0/0	0/0	0/0	0/0	0/0	0/0	0/0	0/0	0/1	0/0	0/0
scaffold1156|size19348	15059	C	T	72.45	STOP_GAINED	0/0	0/0	0/0	0/0	0/0	0/0	0/0	0/0	0/0	0/0	0/0	0/0	0/0	0/1	0/0	0/0
scaffold1156|size19348	15385	C	T	86.65	SYNONYMOUS_CODING	0/0	0/0	0/0	0/0	0/1	0/0	0/0	0/0	0/0	0/0	0/0	0/0	0/0	0/1	0/0	0/0
scaffold1156|size19348	15390	C	T	79.65	NON_SYNONYMOUS_CODING	0/0	0/0	0/0	0/0	0/1	0/0	0/0	0/0	0/0	0/0	0/0	0/0	0/0	0/1	0/0	0/0
scaffold1156|size19348	15418	G	A	59.18	SYNONYMOUS_CODING	0/0	0/0	0/0	0/0	0/1	0/0	0/0	0/0	0/0	0/0	0/0	0/0	0/0	0/1	0/0	0/0
scaffold1156|size19348	15524	G	A	107.87	NON_SYNONYMOUS_CODING	0/0	0/0	0/0	0/0	0/1	0/0	0/0	0/0	0/0	0/0	0/0	0/0	0/0	0/1	0/0	0/0
scaffold1156|size19348	6888	G	A	74.06	DOWNSTREAM	0/0	0/0	0/0	0/0	0/0	0/0	0/0	0/0	0/0	0/0	0/0	0/0	0/0	0/1	0/0	0/0
scaffold1156|size19348	7639	G	A	85.06	DOWNSTREAM	0/0	0/0	0/0	0/0	0/0	0/0	0/0	0/0	0/0	0/0	0/0	0/0	0/0	0/1	0/0	0/0
scaffold1156|size19348	7657	G	A	106.06	DOWNSTREAM	0/0	0/0	0/0	0/0	0/0	0/0	0/0	0/0	0/0	0/0	0/0	0/0	0/0	0/1	0/0	0/0
scaffold1156|size19348	7684	C	T	105.06	DOWNSTREAM	0/0	0/0	0/0	0/0	0/0	0/0	0/0	0/0	0/0	0/0	0/0	0/0	0/0	0/1	0/0	0/0
scaffold1156|size19348	7687	G	A	118.06	DOWNSTREAM	0/0	0/0	0/0	0/0	0/0	0/0	0/0	0/0	0/0	0/0	0/0	0/0	0/0	0/1	0/0	0/0
scaffold1156|size19348	9123	C	T	30.07	DOWNSTREAM	0/0	0/0	0/0	0/0	0/0	0/0	0/0	0/0	0/0	0/0	0/0	0/0	0/0	0/1	0/0	0/0
scaffold1156|size19348	9149	C	T	75.06	DOWNSTREAM	0/0	0/0	0/0	0/0	0/0	0/0	0/0	0/0	0/0	0/0	0/0	0/0	0/0	0/1	0/0	0/0
scaffold11570|size9099	780	C	T	1615.84	INTERGENIC	1/1	0/0	0/0	0/1	0/0	0/0	./.	0/1	0/0	0/0	0/0	0/0	0/0	0/0	0/0	0/0
scaffold11575|size2982	369	G	A	1679.78	INTERGENIC	0/0	0/0	0/0	0/0	0/0	0/0	./.	0/0	0/0	0/0	1/1	0/0	0/0	0/0	0/0	0/0
scaffold11578|size1607	1213	C	T	1352.34	INTERGENIC	0/0	0/0	0/0	0/0	0/0	0/0	./.	0/0	0/0	0/0	0/1	0/0	0/0	0/0	0/0	0/0
scaffold1157|size31963	25052	C	T	310.08	NON_SYNONYMOUS_CODING	0/0	0/0	0/0	0/0	0/1	0/0	0/0	0/0	0/0	0/0	0/0	0/0	0/0	0/0	0/0	0/0
scaffold1157|size31963	4439	G	A	2828.15	DOWNSTREAM	0/0	0/0	0/0	0/0	0/0	0/0	0/0	0/0	0/0	0/0	0/0	0/0	1/1	0/0	0/0	0/0
scaffold11586|size1604	697	C	T	454.62	INTERGENIC	0/0	0/0	0/0	0/0	0/1	0/0	./.	1/1	0/0	0/0	0/0	0/0	0/0	0/0	0/0	0/0
scaffold1158|size19556	11895	G	A	868.15	DOWNSTREAM	0/0	0/0	0/0	0/0	0/0	0/0	0/0	0/0	0/0	0/0	0/0	1/1	0/0	0/0	0/0	0/0
scaffold1158|size19556	15814	C	T	1450.15	INTERGENIC	1/1	0/0	0/0	0/0	0/0	0/0	0/0	0/0	0/0	0/0	0/0	0/0	0/0	0/0	0/0	0/0
scaffold1158|size19556	8259	G	A	51.33	DOWNSTREAM	0/0	0/0	0/0	0/0	0/1	0/0	0/0	0/0	0/0	0/0	0/0	0/0	0/0	0/1	0/0	0/0
scaffold11592|size3360	2166	G	A	1437.34	INTERGENIC	0/0	0/0	0/0	0/0	0/0	0/0	./.	0/0	0/1	0/0	0/0	0/0	0/0	0/0	0/0	0/0
scaffold11598|size2114	1194	G	A	261.34	NON_SYNONYMOUS_CODING	0/0	0/0	0/0	0/0	0/1	0/0	./.	0/0	0/0	0/0	0/0	0/0	0/0	0/0	0/0	0/0
scaffold11599|size1601	65	G	A	286.45	INTERGENIC	0/0	0/0	0/0	0/0	0/0	0/0	./.	0/0	0/1	0/0	0/0	0/0	0/0	0/0	0/0	0/0
scaffold1159|size27594	12960	G	A	2626.17	INTERGENIC	0/0	0/0	0/0	0/0	0/0	0/0	0/0	0/0	0/0	0/1	0/0	0/0	0/0	0/1	0/0	0/0
scaffold1159|size27594	19441	G	A	143.1	DOWNSTREAM	0/0	0/0	0/0	0/0	0/1	0/0	0/0	0/0	0/0	0/0	0/0	0/0	0/0	0/0	0/0	0/0
scaffold1159|size27594	9847	G	A	500.18	NON_SYNONYMOUS_CODING	0/0	0/0	0/1	0/0	0/1	0/0	0/0	0/0	0/0	0/0	0/0	0/0	0/0	0/0	0/0	0/0
scaffold115|size41942	16767	C	T	1441.06	DOWNSTREAM	0/0	0/0	0/0	0/0	0/0	0/0	0/0	0/0	0/0	0/0	0/1	0/0	0/0	0/0	0/0	0/0
scaffold115|size41942	30696	G	A	79.17	SYNONYMOUS_CODING	0/0	0/0	0/0	0/0	0/0	0/0	0/0	0/0	0/0	0/0	0/0	0/0	0/0	0/1	0/0	0/0
scaffold115|size41942	30726	C	T	285.07	SYNONYMOUS_CODING	0/0	0/0	0/0	0/0	0/0	0/0	0/0	0/0	0/0	0/0	0/0	0/0	0/0	0/1	0/0	0/0
scaffold115|size41942	30738	C	T	142.2	SYNONYMOUS_CODING	0/0	0/0	0/0	0/0	0/0	0/0	0/0	0/0	0/0	0/0	0/0	0/0	0/0	0/1	0/0	0/0
scaffold115|size41942	30741	G	A	507.13	SYNONYMOUS_CODING	0/0	0/0	0/0	0/0	0/0	0/0	0/0	0/0	0/0	0/0	0/0	0/0	0/0	0/1	0/0	0/0
scaffold115|size41942	30801	C	T	253.23	SYNONYMOUS_CODING	0/0	0/0	0/0	0/0	0/0	0/0	0/0	0/1	0/0	0/0	0/0	0/0	0/0	0/1	0/0	0/0
scaffold115|size41942	30817	G	A	265.94	NON_SYNONYMOUS_CODING	0/0	0/0	0/0	0/0	0/0	0/0	0/0	0/1	0/0	0/0	0/0	0/0	0/0	0/1	0/0	0/0
scaffold115|size41942	30835	C	T	111.06	SYNONYMOUS_CODING	0/0	0/0	0/0	0/0	0/0	0/0	0/0	0/0	0/0	0/0	0/0	0/0	0/0	0/1	0/0	0/0
scaffold115|size41942	30969	G	A	185.1	SYNONYMOUS_CODING	0/0	0/0	0/0	0/0	0/0	0/0	0/0	0/0	0/0	0/0	0/0	0/0	0/0	0/1	0/0	0/0
scaffold115|size41942	31068	G	A	51.07	SYNONYMOUS_CODING	0/0	0/0	0/0	0/0	0/0	0/0	0/0	0/0	0/0	0/0	0/0	0/0	0/0	0/1	0/0	0/0
scaffold115|size41942	37068	G	A	1380.15	DOWNSTREAM	0/0	0/0	0/0	0/0	0/0	0/0	0/0	0/0	1/1	0/0	0/0	0/0	0/0	0/0	0/0	0/0
scaffold115|size41942	8022	C	T	1792.16	SYNONYMOUS_CODING	1/1	0/0	0/0	0/1	0/0	0/0	0/0	0/0	0/0	0/0	0/0	0/0	0/0	0/0	0/0	0/0
scaffold11600|size2006	652	G	A	87.34	INTERGENIC	0/0	0/0	0/0	0/0	0/0	0/0	./.	0/0	0/0	0/0	0/0	0/0	0/0	0/1	0/0	0/0
scaffold11603|size1601	143	G	A	287.97	INTERGENIC	0/0	1/1	0/0	0/0	0/0	0/0	./.	0/0	0/0	0/0	0/0	0/0	0/0	0/0	0/0	0/0
scaffold11607|size4514	1407	C	T	887.36	INTERGENIC	0/0	0/0	0/0	0/0	0/0	0/0	./.	0/0	0/0	0/0	0/0	0/1	0/0	0/0	0/0	0/0
scaffold1160|size19797	18896	G	A	2581.15	INTERGENIC	0/0	0/0	0/0	0/0	0/0	0/0	0/0	0/0	0/0	0/0	0/0	0/0	0/0	0/0	1/1	0/0
scaffold1160|size19797	2927	G	A	1275.16	DOWNSTREAM	0/0	0/0	0/0	0/0	0/0	0/0	0/0	0/0	0/0	0/0	0/0	0/0	0/0	0/0	1/1	0/0
scaffold1160|size19797	971	C	T	623.17	INTERGENIC	0/0	0/0	0/0	0/0	0/1	0/0	0/0	0/1	0/0	0/0	0/0	0/0	0/0	0/0	0/0	0/0
scaffold11613|size1598	311	C	T	2027.9	INTERGENIC	1/1	0/0	0/0	0/1	0/0	0/0	./.	0/1	0/0	0/0	0/0	0/0	0/0	0/0	0/0	0/0
scaffold11614|size1597	223	G	A	579.34	INTERGENIC	0/0	0/0	0/0	0/0	0/0	0/0	./.	0/0	0/0	0/0	0/0	0/0	0/0	0/0	0/1	0/0
scaffold11616|size1597	936	C	T	1126.72	INTERGENIC	0/0	0/0	0/0	0/0	0/0	0/0	./.	0/0	1/1	0/0	0/0	0/0	0/0	0/0	0/0	0/0
scaffold11618|size2205	233	G	A	701.79	INTERGENIC	0/0	0/0	0/1	0/1	0/0	0/1	./.	0/0	0/0	0/0	0/0	0/0	0/0	0/0	0/0	0/0
scaffold1161|size19613	18981	G	A	984.06	DOWNSTREAM	0/0	0/0	0/0	0/0	0/0	0/0	0/0	0/0	0/0	0/0	0/1	0/0	0/0	0/0	0/0	0/0
scaffold1161|size19613	7109	G	A	1143.21	DOWNSTREAM	0/0	0/0	0/0	0/0	0/0	0/0	0/0	0/0	1/1	0/0	0/0	0/0	0/0	0/0	0/0	0/0
scaffold11621|size1596	1155	C	T	214.65	INTERGENIC	0/0	0/0	0/0	0/0	0/0	0/0	./.	0/0	0/0	0/0	0/0	0/0	0/0	0/0	1/1	0/0
scaffold11622|size1851	816	C	T	1104.72	INTERGENIC	0/0	0/0	0/0	0/0	0/0	0/0	./.	0/0	1/1	0/0	0/0	0/0	0/0	0/0	0/0	0/0
scaffold1162|size19787	1007	G	A	1416.06	DOWNSTREAM	0/0	0/0	0/0	0/0	0/0	0/0	0/0	0/0	0/0	0/0	0/1	0/0	0/0	0/0	0/0	0/0
scaffold11634|size1947	57	C	T	585.77	INTERGENIC	0/1	0/0	0/0	0/0	0/0	0/0	./.	0/1	0/0	0/0	0/0	0/0	0/0	0/0	0/0	0/0
scaffold1163|size30897	1476	G	A	1744.15	NON_SYNONYMOUS_CODING	0/0	0/0	0/0	0/0	0/0	0/0	0/0	0/0	0/0	0/0	0/0	0/0	1/1	0/0	0/0	0/0
scaffold1163|size30897	25174	G	A	87.71	DOWNSTREAM	0/0	0/0	0/0	0/1	0/0	0/0	0/0	0/0	0/0	0/0	0/0	0/0	0/0	0/1	0/0	0/0
scaffold1163|size30897	25182	G	A	120.06	DOWNSTREAM	0/0	0/0	0/0	0/0	0/0	0/0	0/0	0/0	0/0	0/0	0/0	0/0	0/0	0/1	0/0	0/0
scaffold11640|size1588	1242	G	A	677.82	INTERGENIC	0/0	0/0	0/0	0/0	0/0	0/0	./.	0/0	0/0	0/0	0/0	0/0	0/1	0/0	0/0	0/0
scaffold11644|size1586	1144	C	T	796.34	INTERGENIC	0/0	0/0	0/0	0/0	0/0	0/0	./.	0/0	0/0	0/0	0/0	0/0	0/0	0/0	0/1	0/0
scaffold11644|size1586	1332	G	A	827.34	INTERGENIC	0/0	0/0	0/0	0/0	0/0	0/0	./.	0/0	0/0	0/0	0/1	0/0	0/0	0/0	0/0	0/0
scaffold1164|size49901	37142	C	T	1625.06	DOWNSTREAM	0/0	0/0	0/0	0/0	0/0	0/0	0/0	0/0	0/0	0/0	0/1	0/0	0/0	0/0	0/0	0/0
scaffold1164|size49901	42673	G	A	1020.17	UPSTREAM	0/0	0/0	0/0	0/0	0/1	0/0	0/0	0/1	0/0	0/0	0/0	0/0	0/0	0/0	0/0	0/0
scaffold1164|size49901	7985	G	A	1022.17	DOWNSTREAM	0/0	0/0	0/0	0/0	0/1	0/0	0/0	0/1	0/0	0/0	0/0	0/0	0/0	0/0	0/0	0/0
scaffold11656|size1581	1382	C	T	1396.76	INTERGENIC	1/1	0/0	0/0	0/1	0/0	0/0	./.	0/1	0/0	0/0	0/0	0/0	0/0	0/0	0/0	0/0
scaffold11657|size1581	825	G	A	2188.74	INTERGENIC	0/1	0/0	0/0	0/1	0/0	0/0	./.	0/0	0/0	0/0	0/0	0/0	0/0	0/0	0/0	0/0
scaffold1165|size32666	14082	C	T	150.19	DOWNSTREAM	0/0	0/0	0/0	0/0	0/1	0/0	0/0	0/0	0/0	0/0	0/0	0/0	0/0	0/1	0/0	0/0
scaffold1165|size32666	14123	C	T	1593.06	DOWNSTREAM	0/0	0/0	0/0	0/0	0/0	0/0	0/0	0/0	0/0	0/0	0/1	0/0	0/0	0/0	0/0	0/0
scaffold1165|size32666	30826	G	A	372.17	DOWNSTREAM	0/0	0/0	0/0	0/0	0/1	0/0	0/0	0/1	0/0	0/0	0/0	0/0	0/0	0/0	0/0	0/0
scaffold1165|size32666	3577	C	T	148.06	DOWNSTREAM	0/0	0/0	0/0	0/0	0/0	0/0	0/0	0/0	0/0	0/0	0/0	0/0	0/0	0/1	0/0	0/0
scaffold1165|size32666	3728	C	T	137.06	DOWNSTREAM	0/0	0/0	0/0	0/0	0/0	0/0	0/0	0/0	0/0	0/0	0/0	0/0	0/0	0/1	0/0	0/0
scaffold1165|size32666	4125	C	T	1885.06	DOWNSTREAM	0/0	0/0	0/0	0/0	0/0	0/0	0/0	0/0	0/0	0/0	0/0	0/0	0/0	0/0	0/1	0/0
scaffold1165|size32666	5129	C	T	63.06	DOWNSTREAM	0/0	0/0	0/0	0/0	0/0	0/0	0/0	0/0	0/0	0/0	0/0	0/0	0/0	0/1	0/0	0/0
scaffold1165|size32666	7665	C	T	982.06	DOWNSTREAM	0/0	0/0	0/0	0/0	0/0	0/0	0/0	0/0	0/0	0/0	0/1	0/0	0/0	0/0	0/0	0/0
scaffold11660|size3339	938	C	T	1981.72	INTERGENIC	0/0	0/0	0/0	0/0	0/0	0/0	./.	0/0	0/0	0/0	0/0	0/0	1/1	0/0	0/0	0/0
scaffold11664|size6728	3334	G	A	1911.72	UPSTREAM	0/0	0/0	0/0	0/0	0/0	0/0	./.	0/0	0/0	0/0	0/0	0/0	0/0	0/0	1/1	0/0
scaffold11669|size3032	2190	C	T	341.34	INTERGENIC	0/1	0/0	0/0	0/0	0/0	0/0	./.	0/0	0/0	0/0	0/0	0/0	0/0	0/0	0/0	0/0
scaffold1166|size31648	16703	G	A	70.07	NON_SYNONYMOUS_CODING	0/0	0/0	0/0	0/0	0/0	0/0	0/0	0/0	0/0	0/0	0/0	0/0	0/0	0/1	0/0	0/0
scaffold1166|size31648	17365	C	T	168.44	SYNONYMOUS_CODING	0/0	0/0	0/0	0/0	0/0	0/0	0/0	0/0	0/0	0/0	0/0	0/0	0/0	0/1	0/1	0/0
scaffold1166|size31648	20013	G	A	1758.15	DOWNSTREAM	0/0	0/0	0/0	0/0	0/0	0/0	0/0	0/0	0/0	0/0	0/0	1/1	0/0	0/0	0/0	0/0
scaffold1166|size31648	5206	G	A	2649.22	DOWNSTREAM	1/1	0/0	0/0	0/1	0/0	0/0	0/0	0/0	0/0	0/0	0/0	0/0	0/0	0/0	0/0	0/0
scaffold1166|size31648	8081	C	T	1111.58	DOWNSTREAM	0/0	0/0	0/0	0/0	0/0	0/0	1/1	0/0	0/0	0/0	0/0	0/0	0/0	0/0	0/0	0/0
scaffold11672|size1575	102	C	T	566.98	INTERGENIC	0/0	0/0	0/0	0/0	0/0	0/0	./.	0/0	0/0	0/0	0/0	0/0	1/1	0/0	0/0	0/0
scaffold11675|size1573	1470	C	T	1034.19	INTERGENIC	1/1	0/0	0/0	0/1	0/0	0/0	./.	0/0	0/0	0/0	0/0	0/0	0/0	0/0	0/0	0/0
scaffold1167|size19272	12476	G	A	92.2	DOWNSTREAM	0/0	0/0	0/0	0/0	0/0	0/0	0/0	0/0	0/0	0/0	0/0	0/0	0/0	0/1	0/0	0/0
scaffold1167|size19272	18243	G	A	31.15	DOWNSTREAM	0/0	0/0	0/0	0/0	0/0	0/0	0/0	0/0	0/0	0/0	0/0	0/0	0/0	0/1	0/0	0/0
scaffold1167|size19272	18840	C	T	1397.57	DOWNSTREAM	1/1	0/0	0/0	0/1	0/0	0/0	0/0	0/1	0/0	0/0	0/0	0/0	0/0	0/0	0/0	0/0
scaffold1167|size19272	19133	C	T	820.44	DOWNSTREAM	1/1	0/0	0/0	0/1	0/0	0/0	0/0	0/0	0/0	0/0	0/0	0/0	0/0	0/0	0/0	0/0
scaffold1167|size19272	4708	G	A	75.06	SYNONYMOUS_CODING	0/0	0/0	0/0	0/0	0/0	0/0	0/0	0/0	0/0	0/0	0/0	0/0	0/0	0/1	0/0	0/0
scaffold1167|size19272	7360	G	A	1111.15	DOWNSTREAM	0/0	0/0	0/0	0/0	0/0	0/0	0/0	0/0	0/0	0/0	0/0	0/0	0/0	0/0	1/1	0/0
scaffold11682|size1862	334	C	T	498.34	INTERGENIC	0/0	0/1	0/0	0/0	0/0	0/0	./.	0/0	0/0	0/0	0/0	0/0	0/0	0/0	0/0	0/0
scaffold1168|size44733	11549	C	T	2243.15	DOWNSTREAM	0/0	0/0	0/0	0/0	0/0	0/0	0/0	0/0	0/0	0/0	0/0	0/0	0/0	0/0	1/1	0/0
scaffold1168|size44733	12764	C	T	95.06	DOWNSTREAM	0/0	0/0	0/0	0/0	0/0	0/0	0/0	0/0	0/0	0/0	0/0	0/0	0/0	0/1	0/0	0/0
scaffold1168|size44733	23409	G	A	886.17	INTERGENIC	0/0	0/0	0/1	0/0	0/0	0/1	0/0	0/0	0/0	0/0	0/0	0/0	0/0	0/0	0/0	0/0
scaffold1168|size44733	5915	C	T	283.17	INTERGENIC	0/0	0/0	0/1	0/0	0/1	0/0	0/0	0/0	0/0	0/0	0/0	0/0	0/0	0/0	0/0	0/0
scaffold11691|size3147	417	C	T	186.74	INTERGENIC	0/1	0/0	0/0	0/1	0/0	0/0	./.	0/0	0/0	0/0	0/0	0/0	0/0	0/0	0/0	0/0
scaffold1169|size21100	13662	G	A	1957.15	DOWNSTREAM	0/0	0/0	0/0	0/0	0/0	0/0	0/0	0/0	0/0	0/0	0/0	0/0	0/0	0/0	1/1	0/0
scaffold1169|size21100	2221	C	T	1242.06	DOWNSTREAM	0/0	0/0	0/0	0/0	0/0	0/0	0/0	0/0	0/0	0/0	0/0	0/0	0/1	0/0	0/0	0/0
scaffold116|size41808	29316	C	T	469.06	DOWNSTREAM	0/0	0/0	0/0	0/0	0/0	0/0	0/0	0/0	0/0	0/0	0/0	0/0	0/0	0/1	0/0	0/0
scaffold116|size41808	29522	C	T	638.08	DOWNSTREAM	0/0	0/0	0/0	0/0	0/0	0/0	0/0	0/0	0/0	0/0	0/0	0/0	0/0	0/1	0/0	0/0
scaffold116|size41808	30793	C	T	705.15	DOWNSTREAM	0/0	0/0	0/0	0/0	0/0	0/0	0/0	0/0	1/1	0/0	0/0	0/0	0/0	0/0	0/0	0/0
scaffold116|size41808	34774	G	A	2205.23	DOWNSTREAM	0/0	0/0	0/0	0/0	0/0	0/0	0/0	0/0	0/0	0/0	1/1	0/0	0/0	0/0	0/0	0/0
scaffold11703|size2607	2084	C	T	314.34	INTERGENIC	0/0	0/0	0/0	0/0	0/0	0/0	./.	0/1	0/0	0/0	0/0	0/0	0/0	0/0	0/0	0/0
scaffold11707|size2282	971	C	T	1825.34	INTERGENIC	0/0	0/0	0/0	0/0	0/0	0/0	./.	0/0	0/0	0/0	0/0	0/0	0/1	0/0	0/0	0/0
scaffold1170|size21749	13461	C	T	492.06	DOWNSTREAM	0/0	0/0	0/0	0/0	0/0	0/0	0/0	0/0	0/0	0/0	0/0	0/0	0/0	0/1	0/0	0/0
scaffold1170|size21749	13467	C	T	120.06	DOWNSTREAM	0/0	0/0	0/0	0/0	0/0	0/0	0/0	0/0	0/0	0/0	0/0	0/0	0/0	0/1	0/0	0/0
scaffold1170|size21749	2877	G	A	85.06	DOWNSTREAM	0/0	0/0	0/0	0/0	0/1	0/0	0/0	0/0	0/0	0/0	0/0	0/0	0/0	0/0	0/0	0/0
scaffold1170|size21749	6881	G	GT	18508.43	DOWNSTREAM	0/1	0/1	0/1	0/1	0/1	0/1	0/1	0/1	0/1	0/1	0/1	0/1	0/1	0/1	0/1	0/1
scaffold1170|size21749	7036	C	T	80.06	DOWNSTREAM	0/0	0/0	0/0	0/0	0/0	0/0	0/0	0/0	0/0	0/0	0/0	0/0	0/0	0/1	0/0	0/0
scaffold11711|size3430	2220	G	A	209.34	INTERGENIC	0/0	0/1	0/0	0/0	0/0	0/0	./.	0/0	0/0	0/0	0/0	0/0	0/0	0/0	0/0	0/0
scaffold11712|size1564	1451	G	A	426.34	INTERGENIC	0/0	0/0	0/0	0/0	0/0	0/0	./.	0/0	0/0	0/0	0/0	0/0	0/1	0/0	0/0	0/0
scaffold11713|size4308	2370	C	T	653.74	INTERGENIC	0/0	0/0	0/0	0/0	0/0	0/0	./.	0/0	0/0	0/1	0/0	0/0	0/0	0/1	0/0	0/0
scaffold1171|size19252	16521	C	T	1546.15	INTERGENIC	0/0	0/0	0/0	0/0	0/0	0/0	0/0	0/0	0/0	0/0	0/0	1/1	0/0	0/0	0/0	0/0
scaffold1171|size19252	4560	C	T	772.17	INTERGENIC	0/0	0/0	0/0	0/0	0/0	0/0	0/0	0/0	0/0	0/0	0/1	0/0	0/0	0/0	0/0	0/0
scaffold11721|size1562	920	G	A	1344.74	INTERGENIC	0/0	0/0	0/0	0/0	0/0	0/0	./.	0/0	0/0	0/0	0/0	0/0	1/1	0/0	0/0	0/0
scaffold1172|size19251	10217	C	T	3051.55	DOWNSTREAM	0/0	0/0	0/0	0/0	0/0	0/0	0/0	0/0	0/0	1/1	0/0	0/0	0/0	1/1	0/0	0/0
scaffold1172|size19251	12063	C	T	2040.06	DOWNSTREAM	0/0	0/0	0/0	0/0	0/0	0/0	0/0	0/0	0/0	0/0	0/1	0/0	0/0	0/0	0/0	0/0
scaffold1172|size19251	14083	C	T	1403.15	INTERGENIC	0/0	0/0	0/0	0/0	0/0	0/0	0/0	0/0	0/0	0/0	0/0	0/0	0/0	0/0	1/1	0/0
scaffold1172|size19251	6738	C	T	1465.15	DOWNSTREAM	0/0	0/0	0/0	0/0	0/0	0/0	0/0	0/0	0/0	0/0	1/1	0/0	0/0	0/0	0/0	0/0
scaffold11731|size1560	350	G	A	1532.34	INTERGENIC	0/0	0/0	0/0	0/0	0/0	0/0	./.	0/0	0/0	0/0	0/0	0/0	0/1	0/0	0/0	0/0
scaffold1173|size33886	14378	G	A	383.17	DOWNSTREAM	0/0	0/0	0/0	0/0	0/1	0/0	0/0	0/1	0/0	0/0	0/0	0/0	0/0	0/0	0/0	0/0
scaffold1173|size33886	1688	C	T	2196.15	INTERGENIC	0/0	0/0	0/0	0/0	0/0	0/0	0/0	0/0	0/0	0/0	0/0	0/0	0/0	0/0	1/1	0/0
scaffold1173|size33886	18019	G	A	547.17	DOWNSTREAM	0/0	0/0	0/0	0/0	0/1	0/0	0/0	0/1	0/0	0/0	0/0	0/0	0/0	0/0	0/0	0/0
scaffold1173|size33886	26957	C	T	2038.06	DOWNSTREAM	0/0	0/0	0/0	0/0	0/0	0/0	0/0	0/0	0/0	0/0	0/0	0/0	0/1	0/0	0/0	0/0
scaffold1173|size33886	33376	C	T	1320.06	UPSTREAM	0/0	0/0	0/0	0/0	0/0	0/0	0/0	0/0	0/0	0/0	0/1	0/0	0/0	0/0	0/0	0/0
scaffold1173|size33886	4083	G	A	74.2	INTERGENIC	0/0	0/0	0/0	0/0	0/0	0/0	0/0	0/0	0/0	0/0	0/0	0/0	0/0	0/1	0/0	0/0
scaffold1173|size33886	7904	G	A	524.17	INTERGENIC	0/0	0/0	0/0	0/0	0/1	0/0	0/0	0/1	0/0	0/0	0/0	0/0	0/0	0/0	0/0	0/0
scaffold11744|size1557	906	C	T	144.55	SYNONYMOUS_CODING	0/0	0/0	0/0	0/0	0/0	0/0	./.	0/0	0/0	0/0	0/0	0/0	0/0	0/1	0/0	0/0
scaffold1174|size19883	17949	C	T	1751.06	DOWNSTREAM	0/0	0/0	0/0	0/0	0/0	0/0	0/0	0/0	0/0	0/0	0/1	0/0	0/0	0/0	0/0	0/0
scaffold1174|size19883	3952	G	A	2421.45	INTERGENIC	1/1	0/0	0/0	0/1	0/0	0/0	0/0	0/0	0/0	0/0	0/0	0/0	0/0	0/0	0/0	0/0
scaffold1174|size19883	6413	C	T	1438.15	INTERGENIC	0/0	0/0	0/0	0/0	0/0	0/0	0/0	0/0	1/1	0/0	0/0	0/0	0/0	0/0	0/0	0/0
scaffold11750|size5593	4416	C	T	405.74	INTERGENIC	0/0	0/0	0/1	0/0	0/1	0/0	./.	0/0	0/0	0/0	0/0	0/0	0/0	0/0	0/0	0/0
scaffold11756|size1553	181	C	T	565	INTERGENIC	0/0	0/0	0/0	0/0	0/0	0/0	./.	0/0	0/0	0/0	1/1	0/0	0/0	0/0	0/0	0/0
scaffold1175|size68398	14332	C	T	166.15	DOWNSTREAM	0/0	0/0	0/0	0/0	0/0	0/0	0/0	0/0	0/0	0/0	0/0	0/0	0/0	0/1	0/0	0/0
scaffold1175|size68398	19676	C	T	1874.06	DOWNSTREAM	0/0	0/0	0/0	0/0	0/0	0/0	0/0	0/0	0/0	0/0	0/0	0/0	0/1	0/0	0/0	0/0
scaffold1175|size68398	25879	C	T	171.12	INTERGENIC	0/0	0/0	0/0	0/0	0/0	0/0	0/0	0/0	0/0	0/0	0/0	0/0	0/0	0/1	0/0	0/0
scaffold1175|size68398	36931	C	T	1233.34	INTERGENIC	0/0	0/0	0/0	0/0	0/0	0/0	0/1	0/0	0/0	0/0	0/1	0/0	0/0	0/0	0/0	0/0
scaffold1175|size68398	38603	C	T	1120.15	DOWNSTREAM	0/0	0/0	0/0	0/0	0/0	0/0	0/0	0/0	1/1	0/0	0/0	0/0	0/0	0/0	0/0	0/0
scaffold1175|size68398	54291	C	T	1476.15	DOWNSTREAM	0/0	0/0	0/0	0/0	0/0	0/0	0/0	0/0	0/0	0/0	0/0	0/0	0/0	0/0	1/1	0/0
scaffold1175|size68398	64040	G	A	312.06	INTERGENIC	0/0	0/0	0/0	0/0	0/0	0/0	0/0	0/0	0/0	0/0	0/0	0/0	0/0	0/1	0/0	0/0
scaffold1175|size68398	64717	G	A	1586.15	INTERGENIC	0/0	0/0	0/0	0/0	0/0	0/0	0/0	0/0	0/0	0/0	0/0	0/0	0/0	0/0	1/1	0/0
scaffold11760|size1553	639	G	A	267.94	INTERGENIC	0/0	0/0	0/0	0/0	0/1	0/0	./.	0/1	0/0	0/0	0/0	0/0	0/0	0/0	0/0	0/0
scaffold1176|size23998	17824	G	A	574.16	DOWNSTREAM	0/0	0/0	0/0	0/0	0/0	0/0	0/0	0/0	0/0	0/0	0/0	0/0	0/0	0/0	1/1	0/0
scaffold11773|size1699	311	G	A	576.8	INTERGENIC	0/0	0/0	0/0	0/0	0/0	0/0	./.	0/0	1/1	0/0	0/0	0/0	0/0	0/0	0/0	0/0
scaffold1177|size25217	10226	C	T	575.17	INTERGENIC	0/0	0/0	0/1	0/0	0/1	0/0	0/0	0/0	0/0	0/0	0/0	0/0	0/0	0/0	0/0	0/0
scaffold1177|size25217	16553	C	T	285.06	INTERGENIC	0/0	0/0	0/0	0/0	0/0	0/0	0/0	0/0	0/0	0/0	0/0	0/0	0/0	0/1	0/0	0/0
scaffold1177|size25217	16610	C	T	244.59	INTERGENIC	0/0	0/0	0/0	0/0	0/0	0/0	0/0	0/0	0/0	0/0	0/0	0/0	0/0	0/1	0/0	0/0
scaffold1177|size25217	16622	C	T	165.33	INTERGENIC	0/0	0/0	0/0	0/0	0/0	0/0	0/0	0/0	0/0	0/0	0/0	0/0	0/0	0/1	0/0	0/0
scaffold1177|size25217	16630	G	A	99.2	INTERGENIC	0/0	0/0	0/0	0/0	0/0	0/0	0/0	0/0	0/0	0/0	0/0	0/0	0/0	0/1	0/0	0/0
scaffold1177|size25217	16639	C	T	127.2	INTERGENIC	0/0	0/0	0/0	0/0	0/0	0/0	0/0	0/0	0/0	0/0	0/0	0/0	0/0	0/1	0/0	0/0
scaffold1177|size25217	16663	C	T	132.06	INTERGENIC	0/0	0/0	0/0	0/0	0/0	0/0	0/0	0/0	0/0	0/0	0/0	0/0	0/0	0/1	0/0	0/0
scaffold1177|size25217	16694	G	A	340.07	INTERGENIC	0/0	0/0	0/0	0/0	0/0	0/0	0/0	0/0	0/0	0/0	0/0	0/0	0/0	0/1	0/0	0/0
scaffold1177|size25217	16712	C	T	318.06	INTERGENIC	0/0	0/0	0/0	0/0	0/0	0/0	0/0	0/0	0/0	0/0	0/0	0/0	0/0	0/1	0/0	0/0
scaffold1177|size25217	16755	G	A	183.79	INTERGENIC	0/0	0/0	0/0	0/0	0/1	0/0	0/0	0/0	0/0	0/0	0/0	0/0	0/0	0/1	0/0	0/0
scaffold1177|size25217	16779	C	T	169.65	INTERGENIC	0/0	0/0	0/0	0/0	0/1	0/0	0/0	0/0	0/0	0/0	0/0	0/0	0/0	0/1	0/0	0/0
scaffold1177|size25217	16799	C	T	268.07	INTERGENIC	0/0	0/0	0/0	0/0	0/0	0/0	0/0	0/0	0/0	0/0	0/0	0/0	0/0	0/1	0/0	0/0
scaffold1177|size25217	16847	C	T	280.55	INTERGENIC	0/0	0/0	0/0	0/0	0/1	0/0	0/0	0/0	0/0	0/0	0/0	0/0	0/0	0/1	0/0	0/0
scaffold1177|size25217	18478	G	A	168.15	INTERGENIC	0/0	0/0	0/0	0/0	0/0	0/0	0/0	0/0	0/0	0/0	0/0	0/0	0/0	0/1	0/0	0/0
scaffold1177|size25217	18500	C	T	219.13	INTERGENIC	0/0	0/0	0/0	0/0	0/0	0/0	0/0	0/0	0/0	0/0	0/0	0/0	0/0	0/1	0/0	0/0
scaffold1177|size25217	18815	C	T	262.06	INTERGENIC	0/0	0/0	0/0	0/0	0/0	0/0	0/0	0/0	0/0	0/0	0/0	0/0	0/0	0/1	0/0	0/0
scaffold1177|size25217	18858	G	A	396.06	INTERGENIC	0/0	0/0	0/0	0/0	0/0	0/0	0/0	0/0	0/0	0/0	0/0	0/0	0/0	0/1	0/0	0/0
scaffold1177|size25217	18877	G	A	330.06	INTERGENIC	0/0	0/0	0/0	0/0	0/0	0/0	0/0	0/0	0/0	0/0	0/0	0/0	0/0	0/1	0/0	0/0
scaffold1177|size25217	18880	C	T	332.06	INTERGENIC	0/0	0/0	0/0	0/0	0/0	0/0	0/0	0/0	0/0	0/0	0/0	0/0	0/0	0/1	0/0	0/0
scaffold1177|size25217	7956	G	A	2638.57	INTERGENIC	1/1	0/0	0/0	0/1	0/0	0/0	0/0	0/1	0/0	0/0	0/0	0/0	0/0	0/0	0/0	0/0
scaffold11783|size2371	1658	G	A	928.72	INTERGENIC	0/0	0/0	0/0	0/0	0/0	0/0	./.	0/0	0/0	0/0	1/1	0/0	0/0	0/0	0/0	0/0
scaffold11788|size1894	446	C	T	170.52	INTERGENIC	0/0	0/0	0/0	./.	1/1	0/0	./.	0/1	0/0	0/0	0/0	0/0	0/0	0/0	0/0	0/0
scaffold1178|size21031	14386	G	A	101.87	DOWNSTREAM	0/0	0/0	0/1	0/0	0/0	0/0	0/0	0/0	0/0	0/0	0/0	0/0	0/0	0/1	0/0	0/0
scaffold1178|size21031	291	C	T	424.2	DOWNSTREAM	0/0	0/0	0/0	0/0	0/1	0/0	0/0	0/1	0/0	0/0	0/0	0/0	0/0	0/0	0/0	0/0
scaffold1178|size21031	4664	C	T	2813.44	DOWNSTREAM	1/1	0/0	0/0	1/1	0/0	0/0	0/0	0/1	0/0	0/0	0/0	0/0	0/0	0/0	0/0	0/0
scaffold11791|size1538	467	G	A	392.74	INTERGENIC	0/0	0/0	0/1	0/0	0/1	0/0	./.	0/0	0/0	0/0	0/0	0/0	0/0	0/0	0/0	0/0
scaffold1179|size35145	17364	G	A	1348.15	DOWNSTREAM	0/0	0/0	0/0	0/0	0/0	0/0	0/0	0/0	0/0	0/0	0/0	0/0	0/0	0/0	1/1	0/0
scaffold1179|size35145	20458	C	T	386.38	UPSTREAM	0/0	0/0	0/1	0/0	0/1	0/0	0/0	0/0	0/0	0/0	0/0	0/0	0/0	0/0	0/0	0/0
scaffold1179|size35145	25959	G	A	155.12	NON_SYNONYMOUS_CODING	0/0	0/0	0/0	0/0	0/0	0/0	0/0	0/0	0/0	0/0	0/0	0/0	0/0	0/1	0/0	0/0
scaffold1179|size35145	25961	G	A	155.12	NON_SYNONYMOUS_CODING	0/0	0/0	0/0	0/0	0/0	0/0	0/0	0/0	0/0	0/0	0/0	0/0	0/0	0/1	0/0	0/0
scaffold1179|size35145	29358	G	A	391.18	DOWNSTREAM	0/0	0/0	0/1	0/0	0/1	0/0	0/0	0/0	0/0	0/0	0/0	0/0	0/0	0/0	0/0	0/0
scaffold1179|size35145	5212	G	A	1920.15	DOWNSTREAM	0/0	0/0	0/0	0/0	0/0	0/0	0/0	0/0	0/0	0/0	0/0	0/0	0/0	0/0	1/1	0/0
scaffold117|size41715	23517	C	T	1181.15	DOWNSTREAM	0/0	0/0	0/0	0/0	0/0	0/0	0/0	0/0	1/1	0/0	0/0	0/0	0/0	0/0	0/0	0/0
scaffold117|size41715	31042	C	T	2669.56	DOWNSTREAM	1/1	0/0	0/0	0/1	0/0	0/0	0/0	0/1	0/0	0/0	0/0	0/0	0/0	0/0	0/0	0/0
scaffold11802|size1534	1021	C	T	1724.72	INTERGENIC	0/0	0/0	0/0	0/0	0/0	0/0	./.	0/0	0/0	0/0	0/0	0/0	0/0	0/0	1/1	0/0
scaffold11803|size1573	1410	G	A	498.34	INTERGENIC	0/0	0/0	0/0	0/0	0/0	0/0	./.	0/0	0/0	0/0	0/0	0/0	0/1	0/0	0/0	0/0
scaffold11803|size1573	745	G	A	975.34	INTERGENIC	0/0	0/0	0/0	0/0	0/0	0/0	./.	0/0	0/1	0/0	0/0	0/0	0/0	0/0	0/0	0/0
scaffold1180|size28535	20500	G	A	344.06	INTRON	0/0	0/0	0/0	0/0	0/1	0/0	0/0	0/0	0/0	0/0	0/0	0/0	0/0	0/0	0/0	0/0
scaffold1180|size28535	314	G	A	726.29	INTERGENIC	0/0	1/1	0/0	0/0	0/0	0/0	0/0	0/0	0/0	0/0	0/0	0/0	0/0	0/0	0/0	0/0
scaffold1180|size28535	3158	G	A	1374.15	DOWNSTREAM	0/0	0/0	0/0	0/0	0/0	0/0	0/0	0/0	1/1	0/0	0/0	0/0	0/0	0/0	0/0	0/0
scaffold1180|size28535	6395	G	A	205.33	SYNONYMOUS_CODING	0/0	0/0	0/0	0/1	0/0	0/0	0/0	0/1	0/0	0/0	0/0	0/0	0/0	0/0	0/0	0/0
scaffold1180|size28535	7439	G	A	1757.06	INTRON	0/0	0/0	0/0	0/0	0/0	0/0	0/0	0/0	0/0	0/0	0/1	0/0	0/0	0/0	0/0	0/0
scaffold11812|size2978	2740	C	T	1074.04	INTERGENIC	0/0	0/0	0/0	0/0	0/0	0/0	./.	0/0	0/0	0/0	0/0	0/0	1/1	0/0	0/0	0/0
scaffold11812|size2978	753	G	A	1935.72	INTERGENIC	0/0	0/0	0/0	0/0	0/0	0/0	./.	0/0	0/0	0/0	0/0	0/0	0/0	0/0	1/1	0/0
scaffold11815|size5489	1324	G	A	826.34	INTERGENIC	0/0	0/0	0/0	0/0	0/0	0/0	./.	0/0	0/1	0/0	0/0	0/0	0/0	0/0	0/0	0/0
scaffold11816|size1530	1259	G	A	75.74	INTERGENIC	0/0	0/0	0/1	0/0	0/1	0/0	./.	0/0	0/0	0/0	0/0	0/0	0/0	0/0	0/0	0/0
scaffold11819|size2774	1764	G	A	319.74	INTERGENIC	0/0	0/0	0/1	0/0	0/1	0/0	./.	0/0	0/0	0/0	0/0	0/0	0/0	0/0	0/0	0/0
scaffold11819|size2774	1901	C	T	1702.77	INTERGENIC	0/1	0/0	0/0	0/1	0/0	0/0	./.	0/0	0/0	0/0	0/0	0/0	0/0	0/0	0/0	0/0
scaffold11828|size1770	652	G	A	761.74	INTERGENIC	0/0	0/0	0/0	0/0	0/1	0/0	./.	0/1	0/0	0/0	0/0	0/0	0/0	0/0	0/0	0/0
scaffold1182|size24527	10820	C	T	88.06	DOWNSTREAM	0/0	0/0	0/0	0/0	0/0	0/0	0/0	0/0	0/0	0/0	0/0	0/0	0/0	0/1	0/0	0/0
scaffold1182|size24527	14872	C	T	40.07	DOWNSTREAM	0/0	0/0	0/0	0/0	0/0	0/0	0/0	0/0	0/0	0/0	0/0	0/0	0/0	0/1	0/0	0/0
scaffold1182|size24527	14885	G	A	56.09	DOWNSTREAM	0/0	0/0	0/0	0/0	0/0	0/0	0/0	0/0	0/0	0/0	0/0	0/0	0/0	0/1	0/0	0/0
scaffold1182|size24527	16694	G	A	666.27	DOWNSTREAM	0/0	0/0	0/0	0/0	0/1	0/0	0/0	0/1	0/0	0/0	0/0	0/0	0/0	0/0	0/0	0/0
scaffold1182|size24527	20201	C	T	295.18	SYNONYMOUS_CODING	0/0	0/0	0/0	0/0	0/0	0/0	0/0	0/0	0/0	0/0	0/0	0/0	0/1	0/0	0/0	0/0
scaffold1182|size24527	2219	G	A	602.06	DOWNSTREAM	0/0	0/0	0/0	0/0	0/0	0/0	0/0	0/0	0/0	0/0	0/0	0/0	0/0	0/0	0/1	0/0
scaffold1182|size24527	3593	G	A	1054.06	SYNONYMOUS_CODING	0/0	0/0	0/0	0/0	0/0	0/0	0/0	0/0	0/0	0/0	0/1	0/0	0/0	0/0	0/0	0/0
scaffold1183|size19179	16550	G	A	75.06	INTERGENIC	0/0	0/0	0/0	0/0	0/0	0/0	0/0	0/0	0/0	0/0	0/0	0/0	0/0	0/1	0/0	0/0
scaffold1183|size19179	2808	C	T	438.21	SYNONYMOUS_CODING	0/0	0/0	0/0	0/0	0/1	0/0	0/0	0/1	0/0	0/0	0/0	0/0	0/0	0/1	0/0	0/0
scaffold1183|size19179	8567	G	A	1423.06	DOWNSTREAM	0/0	0/0	0/0	0/0	0/0	0/0	0/0	0/0	0/0	0/0	0/1	0/0	0/0	0/0	0/0	0/0
scaffold11843|size1523	965	C	T	2369.74	INTERGENIC	1/1	0/0	0/0	0/1	0/0	0/0	./.	0/1	0/0	0/0	0/0	0/0	0/0	0/0	0/0	0/0
scaffold11845|size2840	2746	C	T	525.83	INTERGENIC	0/0	0/0	0/0	0/0	0/0	0/0	./.	0/0	0/0	0/1	0/0	0/0	0/0	0/1	0/0	0/0
scaffold1184|size27333	10118	C	T	1415.15	DOWNSTREAM	0/0	1/1	0/0	0/0	0/0	0/0	0/0	0/0	0/0	0/0	0/0	0/0	0/0	0/0	0/0	0/0
scaffold1184|size27333	1047	G	A	2280.06	INTERGENIC	0/0	0/0	0/0	0/0	0/0	0/0	0/0	0/0	0/0	0/0	0/1	0/0	0/0	0/0	0/0	0/0
scaffold1184|size27333	20600	C	T	79.06	DOWNSTREAM	0/0	0/0	0/0	0/0	0/0	0/0	0/0	0/0	0/0	0/0	0/0	0/0	0/0	0/1	0/0	0/0
scaffold1184|size27333	7591	C	T	179.06	INTERGENIC	0/0	0/0	0/0	0/0	0/0	0/0	0/0	0/0	0/0	0/0	0/0	0/0	0/0	0/1	0/0	0/0
scaffold11852|size4467	1076	C	T	2250.34	INTERGENIC	0/0	0/0	0/0	0/0	0/0	0/0	./.	0/0	0/0	0/0	0/0	0/0	0/0	0/0	0/1	0/0
scaffold11854|size1521	636	C	T	1425.34	INTERGENIC	0/0	0/0	0/0	0/0	0/0	0/0	./.	0/0	0/0	0/0	0/1	0/0	0/0	0/0	0/0	0/0
scaffold1185|size19174	11783	G	A	3901.54	DOWNSTREAM	0/0	0/0	0/0	0/0	0/0	0/0	0/0	0/0	0/0	1/1	0/0	0/0	0/0	1/1	0/0	0/0
scaffold11863|size1518	547	C	T	1046.24	INTERGENIC	0/0	0/0	0/0	0/0	0/0	0/0	./.	0/0	0/0	0/1	0/0	0/0	0/0	1/1	0/0	0/0
scaffold11868|size3106	568	G	A	1210.34	INTERGENIC	0/0	0/0	0/0	0/0	0/0	0/0	./.	0/0	0/0	0/0	0/0	0/1	0/0	0/0	0/0	0/0
scaffold1186|size19172	1651	C	T	978.15	INTRON	0/0	0/0	0/0	0/0	0/0	0/0	0/0	0/0	1/1	0/0	0/0	0/0	0/0	0/0	0/0	0/0
scaffold1187|size25938	3216	G	A	1789.15	INTERGENIC	0/0	0/0	0/0	0/0	0/0	0/0	0/0	0/0	0/0	0/0	0/0	1/1	0/0	0/0	0/0	0/0
scaffold11882|size1911	777	G	A	657.35	INTERGENIC	0/0	0/1	0/0	0/0	0/0	0/0	./.	0/0	0/0	0/0	0/0	0/0	0/0	0/0	0/0	0/0
scaffold11888|size2973	1692	G	A	495.34	INTERGENIC	0/0	0/0	0/0	0/0	0/0	0/0	./.	0/0	0/0	0/0	0/1	0/0	0/0	0/0	0/0	0/0
scaffold1188|size19160	11391	G	A	1984.06	DOWNSTREAM	0/0	0/0	0/0	0/0	0/0	0/0	0/0	0/0	0/0	0/0	0/0	0/0	0/1	0/0	0/0	0/0
scaffold1188|size19160	4580	G	A	1141.15	DOWNSTREAM	0/0	0/0	0/0	0/0	0/0	0/0	0/0	0/0	1/1	0/0	0/0	0/0	0/0	0/0	0/0	0/0
scaffold11896|size1509	1196	C	T	109.95	INTERGENIC	0/0	0/0	0/0	0/1	0/1	0/0	./.	0/0	0/0	0/0	0/0	0/0	0/0	0/0	0/0	0/0
scaffold11898|size1508	453	G	A	1909.53	INTERGENIC	0/1	0/0	0/0	0/1	0/0	0/0	./.	0/1	0/0	0/0	0/0	0/0	0/0	0/0	0/0	0/0
scaffold1189|size58383	14837	C	T	2102.15	DOWNSTREAM	0/0	0/0	0/0	0/0	0/0	0/0	0/0	0/0	0/0	0/0	0/0	0/0	0/0	0/0	1/1	0/0
scaffold1189|size58383	19641	G	A	635.06	INTERGENIC	0/0	0/0	0/0	0/0	0/0	0/0	0/0	0/0	0/0	0/0	0/0	0/0	0/0	0/0	0/1	0/0
scaffold1189|size58383	36273	G	A	2416.15	DOWNSTREAM	0/0	0/0	0/0	0/0	0/0	0/0	0/0	0/0	0/0	0/0	0/0	0/0	1/1	0/0	0/0	0/0
scaffold1189|size58383	39952	G	A	1983.15	DOWNSTREAM	0/0	0/0	0/0	0/0	0/0	0/0	0/0	0/0	0/0	0/0	0/0	0/0	0/0	0/0	1/1	0/0
scaffold1189|size58383	55552	C	T	929.15	INTERGENIC	0/0	1/1	0/0	0/0	0/0	0/0	0/0	0/0	0/0	0/0	0/0	0/0	0/0	0/0	0/0	0/0
scaffold118|size48025	13250	G	A	1599.06	DOWNSTREAM	0/0	0/0	0/0	0/0	0/0	0/0	0/0	0/0	0/0	0/0	0/0	0/0	0/1	0/0	0/0	0/0
scaffold118|size48025	17168	G	A	32.06	NON_SYNONYMOUS_CODING	0/0	0/0	0/0	0/0	0/0	0/0	0/0	0/0	0/0	0/0	0/0	0/0	0/0	0/1	0/0	0/0
scaffold118|size48025	17170	C	T	108.06	SYNONYMOUS_CODING	0/0	0/0	0/0	0/0	0/0	0/0	0/0	0/0	0/0	0/0	0/0	0/0	0/0	0/1	0/0	0/0
scaffold118|size48025	17200	C	T	53.06	SYNONYMOUS_CODING	0/0	0/0	0/0	0/0	0/0	0/0	0/0	0/0	0/0	0/0	0/0	0/0	0/0	0/1	0/0	0/0
scaffold118|size48025	17203	C	T	64.06	SYNONYMOUS_CODING	0/0	0/0	0/0	0/0	0/0	0/0	0/0	0/0	0/0	0/0	0/0	0/0	0/0	0/1	0/0	0/0
scaffold118|size48025	17216	C	T	152.06	SYNONYMOUS_CODING	0/0	0/0	0/0	0/0	0/0	0/0	0/0	0/0	0/0	0/0	0/0	0/0	0/0	0/1	0/0	0/0
scaffold118|size48025	17221	C	T	83.06	SYNONYMOUS_CODING	0/0	0/0	0/0	0/0	0/0	0/0	0/0	0/0	0/0	0/0	0/0	0/0	0/0	0/1	0/0	0/0
scaffold118|size48025	17236	C	T	141.06	SYNONYMOUS_CODING	0/0	0/0	0/0	0/0	0/0	0/0	0/0	0/0	0/0	0/0	0/0	0/0	0/0	0/1	0/0	0/0
scaffold118|size48025	20059	C	T	356.17	DOWNSTREAM	0/0	0/0	0/1	0/0	0/1	0/0	0/0	0/0	0/0	0/0	0/0	0/0	0/0	0/0	0/0	0/0
scaffold118|size48025	22182	C	T	1548.13	DOWNSTREAM	0/0	0/0	0/0	0/0	0/0	0/0	0/0	0/0	0/0	0/0	0/1	0/0	0/0	0/0	0/0	0/0
scaffold118|size48025	22701	G	A	693.06	DOWNSTREAM	0/0	0/0	0/0	0/0	0/0	0/0	0/0	0/0	0/0	0/0	0/1	0/0	0/0	0/0	0/0	0/0
scaffold118|size48025	23087	G	A	1050.15	INTERGENIC	0/0	0/0	0/0	0/0	0/0	0/0	0/0	0/0	0/0	0/0	0/0	0/0	0/0	0/0	1/1	0/0
scaffold118|size48025	2314	C	T	237.17	DOWNSTREAM	0/0	0/0	0/0	0/0	0/1	0/0	0/0	0/1	0/0	0/0	0/0	0/0	0/0	0/0	0/0	0/0
scaffold118|size48025	30360	G	A	132.06	DOWNSTREAM	0/0	0/0	0/0	0/0	0/1	0/0	0/0	0/0	0/0	0/0	0/0	0/0	0/0	0/0	0/0	0/0
scaffold118|size48025	30383	C	T	195.06	DOWNSTREAM	0/0	0/0	0/0	0/0	0/1	0/0	0/0	0/0	0/0	0/0	0/0	0/0	0/0	0/0	0/0	0/0
scaffold118|size48025	30389	C	T	284.06	DOWNSTREAM	0/0	0/0	0/0	0/0	0/1	0/0	0/0	0/0	0/0	0/0	0/0	0/0	0/0	0/0	0/0	0/0
scaffold118|size48025	30414	C	T	48.06	DOWNSTREAM	0/0	0/0	0/0	0/0	0/1	0/0	0/0	0/0	0/0	0/0	0/0	0/0	0/0	0/0	0/0	0/0
scaffold118|size48025	31165	G	A	68.06	DOWNSTREAM	0/0	0/0	0/0	0/0	0/1	0/0	0/0	0/0	0/0	0/0	0/0	0/0	0/0	0/0	0/0	0/0
scaffold118|size48025	31312	C	T	37.06	DOWNSTREAM	0/0	0/0	0/0	0/0	0/1	0/0	0/0	0/0	0/0	0/0	0/0	0/0	0/0	0/0	0/0	0/0
scaffold118|size48025	31681	C	T	30.06	DOWNSTREAM	0/0	0/0	0/0	0/0	0/0	0/0	0/0	0/0	0/0	0/0	0/0	0/0	0/0	0/1	0/0	0/0
scaffold118|size48025	31687	C	T	79.06	DOWNSTREAM	0/0	0/0	0/0	0/0	0/0	0/0	0/0	0/0	0/0	0/0	0/0	0/0	0/0	0/1	0/0	0/0
scaffold118|size48025	31720	G	A	200.06	DOWNSTREAM	0/0	0/0	0/0	0/0	0/0	0/0	0/0	0/0	0/0	0/0	0/0	0/0	0/0	0/1	0/0	0/0
scaffold118|size48025	31786	G	A	31.06	DOWNSTREAM	0/0	0/0	0/0	0/0	0/0	0/0	0/0	0/0	0/0	0/0	0/0	0/0	0/0	0/1	0/0	0/0
scaffold118|size48025	39237	G	A	38.06	NON_SYNONYMOUS_CODING	0/0	0/0	0/0	0/0	0/0	0/0	0/0	0/0	0/0	0/0	0/0	0/0	0/0	0/1	0/0	0/0
scaffold118|size48025	39317	C	T	76.06	SYNONYMOUS_CODING	0/0	0/0	0/0	0/0	0/0	0/0	0/0	0/0	0/0	0/0	0/0	0/0	0/0	0/1	0/0	0/0
scaffold118|size48025	39737	C	T	173.06	SYNONYMOUS_CODING	0/0	0/0	0/0	0/0	0/0	0/0	0/0	0/0	0/0	0/0	0/0	0/0	0/0	0/1	0/0	0/0
scaffold118|size48025	39876	G	A	123.07	NON_SYNONYMOUS_CODING	0/0	0/0	0/0	0/0	0/0	0/0	0/0	0/0	0/0	0/0	0/0	0/0	0/0	0/1	0/0	0/0
scaffold118|size48025	40018	C	T	31.06	DOWNSTREAM	0/0	0/0	0/0	0/0	0/0	0/0	0/0	0/0	0/0	0/0	0/0	0/0	0/0	0/1	0/0	0/0
scaffold118|size48025	40067	C	T	303.17	DOWNSTREAM	0/0	0/0	0/0	0/0	0/1	0/0	0/0	0/0	0/0	0/0	0/0	0/0	0/0	0/1	0/0	0/0
scaffold118|size48025	40418	C	T	40.06	DOWNSTREAM	0/0	0/0	0/0	0/0	0/0	0/0	0/0	0/0	0/0	0/0	0/0	0/0	0/0	0/1	0/0	0/0
scaffold118|size48025	40448	C	T	75.06	DOWNSTREAM	0/0	0/0	0/0	0/0	0/0	0/0	0/0	0/0	0/0	0/0	0/0	0/0	0/0	0/1	0/0	0/0
scaffold118|size48025	40610	C	T	48.59	DOWNSTREAM	0/0	0/0	0/0	0/0	0/0	0/0	0/0	0/0	0/0	0/0	0/0	0/0	0/0	0/1	0/0	0/0
scaffold118|size48025	40709	C	T	180.06	DOWNSTREAM	0/0	0/0	0/0	0/0	0/0	0/0	0/0	0/0	0/0	0/0	0/0	0/0	0/0	0/1	0/0	0/0
scaffold118|size48025	40758	C	T	291.06	DOWNSTREAM	0/0	0/0	0/0	0/0	0/0	0/0	0/0	0/0	0/0	0/0	0/0	0/0	0/0	0/1	0/0	0/0
scaffold118|size48025	40781	C	T	359.06	DOWNSTREAM	0/0	0/0	0/0	0/0	0/1	0/0	0/0	0/0	0/0	0/0	0/0	0/0	0/0	0/1	0/0	0/0
scaffold118|size48025	40850	C	T	522.06	DOWNSTREAM	0/0	0/0	0/0	0/0	0/0	0/0	0/0	0/0	0/0	0/0	0/0	0/0	0/0	0/1	0/0	0/0
scaffold118|size48025	40863	G	A	499.06	DOWNSTREAM	0/0	0/0	0/0	0/0	0/0	0/0	0/0	0/0	0/0	0/0	0/0	0/0	0/0	0/1	0/0	0/0
scaffold118|size48025	40918	G	A	212.06	DOWNSTREAM	0/0	0/0	0/0	0/0	0/0	0/0	0/0	0/0	0/0	0/0	0/0	0/0	0/0	0/1	0/0	0/0
scaffold118|size48025	40924	G	A	182.06	DOWNSTREAM	0/0	0/0	0/0	0/0	0/0	0/0	0/0	0/0	0/0	0/0	0/0	0/0	0/0	0/1	0/0	0/0
scaffold118|size48025	40950	G	A	138.06	DOWNSTREAM	0/0	0/0	0/0	0/0	0/0	0/0	0/0	0/0	0/0	0/0	0/0	0/0	0/0	0/1	0/0	0/0
scaffold118|size48025	40997	C	T	339.71	DOWNSTREAM	0/0	0/0	0/0	0/0	0/1	0/0	0/0	0/0	0/0	0/0	0/0	0/0	0/0	0/1	0/0	0/0
scaffold118|size48025	41024	C	T	329.06	DOWNSTREAM	0/0	0/0	0/0	0/0	0/0	0/0	0/0	0/0	0/0	0/0	0/0	0/0	0/0	0/1	0/0	0/0
scaffold118|size48025	41110	G	A	68.06	DOWNSTREAM	0/0	0/0	0/0	0/0	0/0	0/0	0/0	0/0	0/0	0/0	0/0	0/0	0/0	0/1	0/0	0/0
scaffold118|size48025	41364	C	T	103.06	DOWNSTREAM	0/0	0/0	0/0	0/0	0/0	0/0	0/0	0/0	0/0	0/0	0/0	0/0	0/0	0/1	0/0	0/0
scaffold11907|size1505	1389	G	A	538.15	NON_SYNONYMOUS_CODING	0/0	0/0	0/0	0/0	0/0	0/0	./.	0/0	0/0	0/0	0/0	0/0	1/1	0/0	0/0	0/0
scaffold11908|size2376	379	C	T	124.76	INTERGENIC	0/0	0/0	0/0	0/0	0/1	0/0	./.	0/1	0/0	0/0	0/0	0/0	0/0	0/0	0/0	0/0
scaffold1190|size25355	20321	G	A	1383.15	DOWNSTREAM	0/0	0/0	0/0	0/0	0/0	0/0	0/0	0/0	0/0	0/0	1/1	0/0	0/0	0/0	0/0	0/0
scaffold1190|size25355	3550	G	A	1296.06	DOWNSTREAM	0/0	0/0	0/0	0/0	0/0	0/0	0/0	0/0	0/0	0/0	0/1	0/0	0/0	0/0	0/0	0/0
scaffold11911|size1504	814	G	A	1142.72	INTERGENIC	0/0	1/1	0/0	0/0	0/0	0/0	./.	0/0	0/0	0/0	0/0	0/0	0/0	0/0	0/0	0/0
scaffold11917|size3371	2548	C	T	654.34	INTERGENIC	0/0	0/1	0/0	0/0	0/0	0/0	./.	0/0	0/0	0/0	0/0	0/0	0/0	0/0	0/0	0/0
scaffold1191|size40265	12197	C	T	140.25	DOWNSTREAM	0/0	0/0	0/1	0/0	0/1	0/0	0/0	0/0	0/0	0/0	0/0	0/0	0/0	0/0	0/0	0/0
scaffold1191|size40265	17891	G	A	49.06	DOWNSTREAM	0/0	0/0	0/0	0/0	0/0	0/0	0/0	0/0	0/0	0/0	0/0	0/0	0/0	0/1	0/0	0/0
scaffold1191|size40265	19347	G	A	60.06	DOWNSTREAM	0/0	0/0	0/0	0/0	0/0	0/0	0/0	0/0	0/0	0/0	0/0	0/0	0/0	0/1	0/0	0/0
scaffold1191|size40265	19371	G	A	34.06	DOWNSTREAM	0/0	0/0	0/0	0/0	0/0	0/0	0/0	0/0	0/0	0/0	0/0	0/0	0/0	0/1	0/0	0/0
scaffold1191|size40265	28215	G	A	1851.66	DOWNSTREAM	1/1	0/0	0/0	0/1	0/0	0/0	0/0	0/1	0/0	0/0	0/0	0/0	0/0	0/0	0/0	0/0
scaffold11923|size1501	219	C	T	1782.04	INTERGENIC	0/0	0/0	0/0	0/0	0/0	0/0	./.	0/0	0/0	0/1	0/0	0/0	0/0	1/1	0/0	0/0
scaffold1192|size31374	13713	G	A	1632.06	DOWNSTREAM	0/0	0/0	0/0	0/0	0/0	0/0	0/0	0/0	0/0	0/0	0/1	0/0	0/0	0/0	0/0	0/0
scaffold1192|size31374	20652	C	T	359.06	DOWNSTREAM	0/0	0/0	0/0	0/0	0/0	0/0	0/0	0/1	0/0	0/0	0/0	0/0	0/0	0/0	0/0	0/0
scaffold1192|size31374	26598	G	A	358.17	DOWNSTREAM	0/0	0/0	0/0	0/0	0/1	0/0	0/0	0/1	0/0	0/0	0/0	0/0	0/0	0/0	0/0	0/0
scaffold1192|size31374	27019	G	A	326.17	DOWNSTREAM	0/0	0/0	0/0	0/0	0/1	0/0	0/0	0/1	0/0	0/0	0/0	0/0	0/0	0/0	0/0	0/0
scaffold1192|size31374	7996	C	T	131.65	DOWNSTREAM	0/0	0/0	0/0	0/0	0/1	0/0	0/0	0/0	0/0	0/0	0/0	0/0	0/0	0/1	0/0	0/0
scaffold1192|size31374	8092	C	T	861.06	DOWNSTREAM	0/0	0/0	0/0	0/0	0/0	0/0	0/0	0/0	0/1	0/0	0/0	0/0	0/0	0/0	0/0	0/0
scaffold11930|size1498	609	C	T	393.8	INTERGENIC	0/0	0/0	0/1	0/0	0/1	0/0	./.	0/0	0/0	0/0	0/0	0/0	0/0	0/0	0/0	0/0
scaffold11932|size1497	230	C	T	349.81	INTERGENIC	0/0	0/0	0/0	0/0	0/1	0/0	./.	0/1	0/0	0/0	0/0	0/0	0/0	0/0	0/0	0/0
scaffold11936|size1496	509	G	A	2258.72	INTERGENIC	0/0	0/0	0/0	0/0	0/0	0/0	./.	0/0	0/0	0/0	0/0	0/0	1/1	0/0	0/0	0/0
scaffold1193|size19084	285	C	T	236.39	INTERGENIC	0/0	0/0	0/1	0/0	0/0	0/0	0/0	0/0	0/0	0/0	0/0	0/0	0/0	0/1	0/0	0/0
scaffold1193|size19084	297	C	T	69.08	INTERGENIC	0/0	0/0	0/0	0/0	0/0	0/0	0/0	0/0	0/0	0/0	0/0	0/0	0/0	0/1	0/0	0/0
scaffold1193|size19084	4187	G	A	2079.16	DOWNSTREAM	1/1	0/0	0/0	0/1	0/0	0/0	0/0	0/0	0/0	0/0	0/0	0/0	0/0	0/0	0/0	0/0
scaffold11944|size2858	1386	G	A	391.74	INTERGENIC	0/1	0/0	0/0	0/1	0/0	0/0	./.	0/0	0/0	0/0	0/0	0/0	0/0	0/0	0/0	0/0
scaffold11949|size1491	582	C	T	209.62	INTERGENIC	0/0	0/0	0/0	0/0	1/1	0/0	./.	0/0	0/0	0/0	0/0	0/0	0/0	0/0	0/0	0/0
scaffold1194|size19077	13949	C	T	1412.06	SYNONYMOUS_CODING	0/0	0/0	0/0	0/0	0/0	0/0	0/0	0/0	0/0	0/0	0/1	0/0	0/0	0/0	0/0	0/0
scaffold1194|size19077	14193	C	T	42.06	SYNONYMOUS_CODING	0/0	0/0	0/0	0/0	0/0	0/0	0/0	0/0	0/0	0/0	0/0	0/0	0/0	0/1	0/0	0/0
scaffold1194|size19077	14212	C	T	109.06	SYNONYMOUS_CODING	0/0	0/0	0/0	0/0	0/0	0/0	0/0	0/0	0/0	0/0	0/0	0/0	0/0	0/1	0/0	0/0
scaffold1194|size19077	14247	G	A	156.06	SYNONYMOUS_CODING	0/0	0/0	0/0	0/0	0/0	0/0	0/0	0/0	0/0	0/0	0/0	0/0	0/0	0/1	0/0	0/0
scaffold1194|size19077	14250	G	A	92.06	SYNONYMOUS_CODING	0/0	0/0	0/0	0/0	0/0	0/0	0/0	0/0	0/0	0/0	0/0	0/0	0/0	0/1	0/0	0/0
scaffold1194|size19077	14346	G	A	135.06	SYNONYMOUS_CODING	0/0	0/0	0/0	0/0	0/0	0/0	0/0	0/0	0/0	0/0	0/0	0/0	0/0	0/1	0/0	0/0
scaffold1194|size19077	14352	G	A	87.06	SYNONYMOUS_CODING	0/0	0/0	0/0	0/0	0/0	0/0	0/0	0/0	0/0	0/0	0/0	0/0	0/0	0/1	0/0	0/0
scaffold1194|size19077	14355	C	T	80.06	SYNONYMOUS_CODING	0/0	0/0	0/0	0/0	0/0	0/0	0/0	0/0	0/0	0/0	0/0	0/0	0/0	0/1	0/0	0/0
scaffold1194|size19077	14415	G	A	54.06	SYNONYMOUS_CODING	0/0	0/0	0/0	0/0	0/0	0/0	0/0	0/0	0/0	0/0	0/0	0/0	0/0	0/1	0/0	0/0
scaffold1194|size19077	14591	C	T	131.06	SYNONYMOUS_CODING	0/0	0/0	0/0	0/0	0/0	0/0	0/0	0/0	0/0	0/0	0/0	0/0	0/0	0/1	0/0	0/0
scaffold1194|size19077	14976	G	A	92.23	SYNONYMOUS_CODING	0/0	0/0	0/0	0/0	0/0	0/0	0/0	0/0	0/0	0/0	0/0	0/0	0/0	0/1	0/0	0/0
scaffold1194|size19077	5097	G	A	55.06	DOWNSTREAM	0/0	0/0	0/0	0/0	0/0	0/0	0/0	0/0	0/0	0/0	0/0	0/0	0/0	0/1	0/0	0/0
scaffold1194|size19077	5148	G	A	98.06	DOWNSTREAM	0/0	0/0	0/0	0/0	0/0	0/0	0/0	0/0	0/0	0/0	0/0	0/0	0/0	0/1	0/0	0/0
scaffold1194|size19077	5151	G	A	100.06	DOWNSTREAM	0/0	0/0	0/0	0/0	0/0	0/0	0/0	0/0	0/0	0/0	0/0	0/0	0/0	0/1	0/0	0/0
scaffold1194|size19077	5855	G	A	168.2	DOWNSTREAM	0/0	0/0	0/1	0/0	0/1	0/0	0/0	0/0	0/0	0/0	0/0	0/0	0/0	0/0	0/0	0/0
scaffold1194|size19077	7503	C	T	582.06	DOWNSTREAM	0/0	0/0	0/0	0/0	0/1	0/0	0/0	0/0	0/0	0/0	0/0	0/0	0/0	0/0	0/0	0/0
scaffold1194|size19077	8261	C	T	1778.17	DOWNSTREAM	0/1	0/0	0/0	0/1	0/0	0/0	0/0	0/0	0/0	0/0	0/0	0/0	0/0	0/0	0/0	0/0
scaffold11950|size1763	1235	G	A	45.34	INTERGENIC	0/0	0/0	0/0	0/0	0/0	0/0	./.	0/0	0/0	0/0	0/0	0/0	0/0	0/1	0/0	0/0
scaffold11950|size1763	383	G	A	394.05	INTERGENIC	0/0	0/0	0/0	0/0	0/1	0/0	./.	0/1	0/0	0/0	0/0	0/0	0/0	0/1	0/0	0/0
scaffold11951|size1975	1877	C	T	360.78	INTERGENIC	1/1	0/0	0/0	1/1	0/0	0/0	./.	0/1	0/0	0/0	0/0	0/0	0/0	0/0	0/0	0/0
scaffold11958|size1639	1575	C	T	959.75	INTERGENIC	0/0	0/0	0/0	0/0	0/0	0/0	./.	0/0	0/0	0/1	0/0	0/0	0/0	0/1	0/0	0/0
scaffold11966|size4167	2085	G	A	126.34	INTERGENIC	0/0	0/0	0/0	0/0	0/1	0/0	./.	0/0	0/0	0/0	0/0	0/0	0/0	0/0	0/0	0/0
scaffold11966|size4167	500	G	A	229.34	INTERGENIC	0/0	0/0	0/0	0/0	0/0	0/0	./.	0/0	0/0	0/0	0/0	0/0	0/1	0/0	0/0	0/0
scaffold1196|size42021	1227	G	A	1403.06	INTRON	0/0	0/0	0/0	0/0	0/0	0/0	0/0	0/0	0/0	0/0	0/0	0/0	0/1	0/0	0/0	0/0
scaffold1196|size42021	15614	C	T	34.06	SYNONYMOUS_CODING	0/0	0/0	0/0	0/0	0/0	0/0	0/0	0/0	0/0	0/0	0/0	0/0	0/0	0/1	0/0	0/0
scaffold1196|size42021	17136	C	T	93.06	SYNONYMOUS_CODING	0/0	0/0	0/0	0/0	0/0	0/0	0/0	0/0	0/0	0/0	0/0	0/0	0/0	0/1	0/0	0/0
scaffold1196|size42021	17208	C	T	103.06	SYNONYMOUS_CODING	0/0	0/0	0/0	0/0	0/0	0/0	0/0	0/0	0/0	0/0	0/0	0/0	0/0	0/1	0/0	0/0
scaffold1196|size42021	17217	C	T	73.06	SYNONYMOUS_CODING	0/0	0/0	0/0	0/0	0/0	0/0	0/0	0/0	0/0	0/0	0/0	0/0	0/0	0/1	0/0	0/0
scaffold1196|size42021	17223	C	T	62.06	SYNONYMOUS_CODING	0/0	0/0	0/0	0/0	0/0	0/0	0/0	0/0	0/0	0/0	0/0	0/0	0/0	0/1	0/0	0/0
scaffold1196|size42021	17400	G	A	162.15	SYNONYMOUS_CODING	0/0	0/0	0/0	0/0	0/0	0/0	0/0	0/0	0/0	0/0	0/0	0/0	0/0	0/1	0/0	0/0
scaffold1196|size42021	17460	G	A	81.06	SYNONYMOUS_CODING	0/0	0/0	0/0	0/0	0/0	0/0	0/0	0/0	0/0	0/0	0/0	0/0	0/0	0/1	0/0	0/0
scaffold1196|size42021	17496	G	A	74.06	SYNONYMOUS_CODING	0/0	0/0	0/0	0/0	0/0	0/0	0/0	0/0	0/0	0/0	0/0	0/0	0/0	0/1	0/0	0/0
scaffold1196|size42021	17733	G	A	173.1	SYNONYMOUS_CODING	0/0	0/0	0/0	0/0	0/0	0/0	0/0	0/0	0/0	0/0	0/0	0/0	0/0	0/1	0/0	0/0
scaffold1196|size42021	17739	C	T	230.1	SYNONYMOUS_CODING	0/0	0/0	0/0	0/0	0/0	0/0	0/0	0/0	0/0	0/0	0/0	0/0	0/0	0/1	0/0	0/0
scaffold1196|size42021	17751	C	T	272.17	SYNONYMOUS_CODING	0/0	0/0	0/0	0/0	0/1	0/0	0/0	0/0	0/0	0/0	0/0	0/0	0/0	0/1	0/0	0/0
scaffold1196|size42021	17769	G	A	297.4	SYNONYMOUS_CODING	0/0	0/0	0/0	0/0	0/0	0/0	0/0	0/0	0/0	0/0	0/0	0/0	0/0	0/1	0/0	0/0
scaffold1196|size42021	17784	G	A	506.17	SYNONYMOUS_CODING	0/0	0/0	0/0	0/0	0/1	0/0	0/0	0/0	0/0	0/0	0/0	0/0	0/0	0/1	0/0	0/0
scaffold1196|size42021	17811	C	T	198.27	SYNONYMOUS_CODING	0/0	0/0	0/0	0/0	0/1	0/0	0/0	0/0	0/0	0/0	0/0	0/0	0/0	0/1	0/0	0/0
scaffold1196|size42021	17865	C	T	116.18	SYNONYMOUS_CODING	0/0	0/0	0/0	0/0	0/1	0/0	0/0	0/0	0/0	0/0	0/0	0/0	0/0	0/1	0/0	0/0
scaffold1196|size42021	17892	G	A	49.06	SYNONYMOUS_CODING	0/0	0/0	0/0	0/0	0/0	0/0	0/0	0/0	0/0	0/0	0/0	0/0	0/0	0/1	0/0	0/0
scaffold1196|size42021	17931	G	A	57.2	SYNONYMOUS_CODING	0/0	0/0	0/0	0/0	0/0	0/0	0/0	0/0	0/0	0/0	0/0	0/0	0/0	0/1	0/0	0/0
scaffold1196|size42021	18089	C	T	31.06	SYNONYMOUS_CODING	0/0	0/0	0/0	0/0	0/0	0/0	0/0	0/0	0/0	0/0	0/0	0/0	0/0	0/1	0/0	0/0
scaffold1196|size42021	18122	C	T	134.17	SYNONYMOUS_CODING	0/0	0/0	0/0	0/0	0/1	0/0	0/0	0/0	0/0	0/0	0/0	0/0	0/0	0/1	0/0	0/0
scaffold1196|size42021	18329	C	T	87.06	SYNONYMOUS_CODING	0/0	0/0	0/0	0/0	0/0	0/0	0/0	0/0	0/0	0/0	0/0	0/0	0/0	0/1	0/0	0/0
scaffold1196|size42021	18936	C	T	57.06	SYNONYMOUS_CODING	0/0	0/0	0/0	0/0	0/1	0/0	0/0	0/0	0/0	0/0	0/0	0/0	0/0	0/0	0/0	0/0
scaffold1196|size42021	18942	C	T	75.15	SYNONYMOUS_CODING	0/0	0/0	0/0	0/0	0/1	0/0	0/0	0/0	0/0	0/0	0/0	0/0	0/0	0/0	0/0	0/0
scaffold1196|size42021	34243	C	T	2466.76	DOWNSTREAM	1/1	0/0	0/0	0/1	0/0	0/0	0/0	0/1	0/0	0/0	0/0	0/0	0/0	0/0	0/0	0/0
scaffold1196|size42021	37186	C	T	3758.54	INTERGENIC	0/0	0/0	0/0	0/0	0/0	0/0	0/0	0/0	0/0	1/1	0/0	0/0	0/0	1/1	0/0	0/0
scaffold11970|size1487	1352	G	A	687.79	INTERGENIC	0/0	0/0	0/0	0/0	0/1	0/0	./.	0/1	0/0	0/0	0/0	0/0	0/0	0/0	0/0	0/0
scaffold11977|size1485	317	G	A	150.38	INTERGENIC	0/0	0/0	0/1	0/0	0/1	0/0	./.	0/0	0/0	0/0	0/0	0/0	0/0	0/0	0/0	0/0
scaffold1197|size42276	34046	G	A	631.17	DOWNSTREAM	0/0	0/0	0/0	0/0	0/1	0/0	0/0	0/1	0/0	0/0	0/0	0/0	0/0	0/0	0/0	0/0
scaffold1197|size42276	34987	C	T	643.17	DOWNSTREAM	0/0	0/0	0/0	0/0	0/1	0/0	0/0	0/1	0/0	0/0	0/0	0/0	0/0	0/0	0/0	0/0
scaffold1197|size42276	36791	C	T	227.17	DOWNSTREAM	0/0	0/0	0/0	0/0	0/1	0/0	0/0	0/0	0/0	0/0	0/0	0/0	0/0	0/1	0/0	0/0
scaffold1197|size42276	37615	G	A	121.06	DOWNSTREAM	0/0	0/0	0/0	0/0	0/0	0/0	0/0	0/0	0/0	0/0	0/0	0/0	0/0	0/1	0/0	0/0
scaffold1197|size42276	37660	C	T	62.06	DOWNSTREAM	0/0	0/0	0/0	0/0	0/0	0/0	0/0	0/0	0/0	0/0	0/0	0/0	0/0	0/1	0/0	0/0
scaffold1197|size42276	37663	C	T	82.06	DOWNSTREAM	0/0	0/0	0/0	0/0	0/0	0/0	0/0	0/0	0/0	0/0	0/0	0/0	0/0	0/1	0/0	0/0
scaffold1197|size42276	41948	C	T	1303.16	UPSTREAM	0/0	0/0	0/0	0/0	0/0	0/0	0/0	0/0	0/0	0/0	0/0	0/0	1/1	0/0	0/0	0/0
scaffold1197|size42276	42255	G	A	446.35	UPSTREAM	0/0	0/0	0/1	0/0	0/1	0/0	0/0	0/0	0/0	0/0	0/1	0/0	0/0	0/0	0/0	0/0
scaffold1197|size42276	6733	G	A	1918.06	INTERGENIC	0/0	0/0	0/0	0/0	0/0	0/0	0/0	0/0	0/0	0/0	0/1	0/0	0/0	0/0	0/0	0/0
scaffold1197|size42276	8575	G	A	927.17	DOWNSTREAM	0/0	0/0	0/0	0/0	0/1	0/0	0/0	0/1	0/0	0/0	0/0	0/0	0/0	0/0	0/0	0/0
scaffold11985|size2922	2721	C	T	305.91	INTERGENIC	0/0	0/0	0/0	0/0	0/1	0/0	./.	0/1	0/0	0/0	0/0	0/0	0/0	0/0	0/0	0/0
scaffold11988|size2067	1125	G	A	1629.34	INTERGENIC	0/0	0/0	0/0	0/0	0/0	0/0	./.	0/0	0/0	0/0	0/0	0/0	0/0	0/1	0/0	0/0
scaffold1198|size36530	15828	C	T	2442.15	DOWNSTREAM	0/0	0/0	0/0	0/0	0/0	0/0	0/0	0/0	0/0	0/0	0/0	0/0	1/1	0/0	0/0	0/0
scaffold1198|size36530	3993	C	T	49.59	INTERGENIC	0/0	0/0	0/0	0/0	0/0	0/0	0/0	0/0	0/0	0/0	0/0	0/0	0/0	0/1	0/0	0/0
scaffold11990|size1482	737	G	A	301.97	INTERGENIC	0/0	0/0	0/0	0/0	0/0	0/0	./.	0/0	0/0	0/0	0/0	0/0	1/1	0/0	0/0	0/0
scaffold11998|size1479	81	C	T	697.96	INTERGENIC	0/0	0/0	0/0	0/0	0/0	0/0	./.	0/0	0/0	0/0	0/0	0/0	0/0	0/0	1/1	0/0
scaffold11999|size1478	1039	C	T	589.75	INTERGENIC	0/0	0/0	0/0	0/0	0/1	0/0	./.	0/1	0/0	0/0	0/0	0/0	0/0	0/0	0/0	0/0
scaffold1199|size24596	21447	G	A	31.06	DOWNSTREAM	0/0	0/0	0/0	0/0	0/0	0/0	0/0	0/0	0/0	0/0	0/0	0/0	0/0	0/1	0/0	0/0
scaffold1199|size24596	9755	C	T	1657.15	UPSTREAM	0/0	0/0	0/0	0/0	0/0	0/0	0/0	0/0	0/0	0/0	0/0	0/0	1/1	0/0	0/0	0/0
scaffold119|size41923	30344	C	T	94.06	DOWNSTREAM	0/0	0/0	0/0	0/0	0/0	0/0	0/0	0/0	0/0	0/0	0/0	0/0	0/0	0/1	0/0	0/0
scaffold119|size41923	30728	G	A	50.06	DOWNSTREAM	0/0	0/0	0/0	0/0	0/0	0/0	0/0	0/0	0/0	0/0	0/0	0/0	0/0	0/1	0/0	0/0
scaffold119|size41923	30730	C	T	57.06	DOWNSTREAM	0/0	0/0	0/0	0/0	0/0	0/0	0/0	0/0	0/0	0/0	0/0	0/0	0/0	0/1	0/0	0/0
scaffold119|size41923	31220	G	A	35.06	SYNONYMOUS_CODING	0/0	0/0	0/0	0/0	0/0	0/0	0/0	0/0	0/0	0/0	0/0	0/0	0/0	0/1	0/0	0/0
scaffold119|size41923	33406	G	A	40.06	DOWNSTREAM	0/0	0/0	0/0	0/0	0/0	0/0	0/0	0/0	0/0	0/0	0/0	0/0	0/0	0/1	0/0	0/0
scaffold119|size41923	33660	G	A	37.06	DOWNSTREAM	0/0	0/0	0/0	0/0	0/0	0/0	0/0	0/0	0/0	0/0	0/0	0/0	0/0	0/1	0/0	0/0
scaffold119|size41923	33744	G	A	83.06	DOWNSTREAM	0/0	0/0	0/0	0/0	0/0	0/0	0/0	0/0	0/0	0/0	0/0	0/0	0/0	0/1	0/0	0/0
scaffold119|size41923	3653	C	T	787.17	DOWNSTREAM	0/0	0/0	0/0	0/0	0/1	0/0	0/0	0/1	0/0	0/0	0/0	0/0	0/0	0/0	0/0	0/0
scaffold119|size41923	8258	G	A	73.06	DOWNSTREAM	0/0	0/0	0/0	0/0	0/0	0/0	0/0	0/0	0/0	0/0	0/0	0/0	0/0	0/1	0/0	0/0
scaffold119|size41923	8676	C	T	1343.06	DOWNSTREAM	0/0	0/0	0/0	0/0	0/0	0/0	0/0	0/0	0/0	0/0	0/0	0/0	0/0	0/0	0/1	0/0
scaffold11|size96234	10003	C	T	76.29	SYNONYMOUS_CODING	0/0	0/0	0/0	0/0	0/0	0/0	0/0	0/0	0/0	0/0	0/0	0/0	0/0	0/1	0/0	0/0
scaffold11|size96234	1085	C	T	140.1	NON_SYNONYMOUS_CODING	0/0	0/0	0/0	0/0	0/0	0/0	0/0	0/0	0/0	0/0	0/0	0/0	0/0	0/1	0/0	0/0
scaffold11|size96234	16873	G	A	1003.16	DOWNSTREAM	0/0	1/1	0/0	0/0	0/0	0/0	0/0	0/0	0/0	0/0	0/0	0/0	0/0	0/0	0/0	0/0
scaffold11|size96234	18887	G	A	646.98	DOWNSTREAM	0/0	0/0	0/0	0/0	0/0	0/0	1/1	0/0	0/0	0/0	0/1	0/0	0/0	0/0	0/0	0/0
scaffold11|size96234	52437	G	A	1485.06	DOWNSTREAM	0/0	0/0	0/0	0/0	0/0	0/0	0/0	0/0	0/0	0/0	0/1	0/0	0/0	0/0	0/0	0/0
scaffold11|size96234	61492	C	T	581.06	DOWNSTREAM	0/0	0/0	0/0	0/0	0/0	0/0	0/0	0/0	0/0	0/0	0/0	0/0	0/0	0/1	0/0	0/0
scaffold11|size96234	61505	G	A	608.06	DOWNSTREAM	0/0	0/0	0/0	0/0	0/0	0/0	0/0	0/0	0/0	0/0	0/0	0/0	0/0	0/1	0/0	0/0
scaffold11|size96234	67069	G	A	688.17	INTERGENIC	0/0	0/0	0/0	0/0	0/1	0/0	0/0	0/1	0/0	0/0	0/0	0/0	0/0	0/0	0/0	0/0
scaffold11|size96234	80806	G	A	76.67	SYNONYMOUS_CODING	0/0	0/0	0/0	0/0	0/1	0/0	0/0	0/0	0/0	0/0	0/0	0/0	0/0	0/1	0/0	0/0
scaffold11|size96234	81495	C	T	59.06	SYNONYMOUS_CODING	0/0	0/0	0/0	0/0	0/0	0/0	0/0	0/0	0/0	0/0	0/0	0/0	0/0	0/1	0/0	0/0
scaffold11|size96234	81549	G	A	139.07	SYNONYMOUS_CODING	0/0	0/0	0/0	0/0	0/0	0/0	0/0	0/0	0/0	0/0	0/0	0/0	0/0	0/1	0/0	0/0
scaffold11|size96234	81552	G	A	142.07	SYNONYMOUS_CODING	0/0	0/0	0/0	0/0	0/0	0/0	0/0	0/0	0/0	0/0	0/0	0/0	0/0	0/1	0/0	0/0
scaffold11|size96234	81585	G	A	96.2	SYNONYMOUS_CODING	0/0	0/0	0/0	0/0	0/0	0/0	0/0	0/0	0/0	0/0	0/0	0/0	0/0	0/1	0/0	0/0
scaffold11|size96234	81588	G	A	84.33	SYNONYMOUS_CODING	0/0	0/0	0/0	0/0	0/0	0/0	0/0	0/0	0/0	0/0	0/0	0/0	0/0	0/1	0/0	0/0
scaffold11|size96234	81624	C	T	36.59	SYNONYMOUS_CODING	0/0	0/0	0/0	0/0	0/0	0/0	0/0	0/0	0/0	0/0	0/0	0/0	0/0	0/1	0/0	0/0
scaffold11|size96234	82833	G	A	31.06	SYNONYMOUS_CODING	0/0	0/0	0/0	0/0	0/0	0/0	0/0	0/0	0/0	0/0	0/0	0/0	0/0	0/1	0/0	0/0
scaffold11|size96234	82887	G	A	102.06	SYNONYMOUS_CODING	0/0	0/0	0/0	0/0	0/0	0/0	0/0	0/0	0/0	0/0	0/0	0/0	0/0	0/1	0/0	0/0
scaffold11|size96234	82974	G	A	57.09	SYNONYMOUS_CODING	0/0	0/0	0/0	0/0	0/0	0/0	0/0	0/0	0/0	0/0	0/0	0/0	0/0	0/1	0/0	0/0
scaffold11|size96234	82986	G	A	39.08	SYNONYMOUS_CODING	0/0	0/0	0/0	0/0	0/0	0/0	0/0	0/0	0/0	0/0	0/0	0/0	0/0	0/1	0/0	0/0
scaffold11|size96234	96119	G	A	967.6	DOWNSTREAM	1/1	0/0	0/0	0/1	0/0	0/0	0/0	0/1	0/0	0/0	0/0	0/0	0/0	0/0	0/0	0/0
scaffold12000|size1478	1043	C	T	930.04	INTERGENIC	0/0	0/0	0/0	0/0	0/0	0/0	./.	0/0	0/0	0/0	0/0	0/0	0/0	0/0	1/1	0/0
scaffold12000|size1478	470	C	T	1356.73	INTERGENIC	0/0	0/0	0/0	0/0	0/0	0/0	./.	0/0	0/0	0/0	0/0	0/0	1/1	0/0	0/0	0/0
scaffold12004|size1477	443	C	T	777.74	INTERGENIC	0/0	0/0	0/0	0/0	0/1	0/0	./.	0/1	0/0	0/0	0/0	0/0	0/0	0/0	0/0	0/0
scaffold1200|size46533	17065	C	T	1678.06	INTERGENIC	0/0	0/0	0/0	0/0	0/0	0/0	0/0	0/0	0/0	0/0	0/1	0/0	0/0	0/0	0/0	0/0
scaffold1200|size46533	18145	G	A	175.06	NON_SYNONYMOUS_CODING	0/0	0/0	0/0	0/0	0/1	0/0	0/0	0/0	0/0	0/0	0/0	0/0	0/0	0/0	0/0	0/0
scaffold1200|size46533	25638	G	A	3780.1	DOWNSTREAM	0/0	0/0	0/0	0/0	0/0	0/0	0/1	0/0	0/0	1/1	0/0	0/0	0/0	1/1	0/0	0/0
scaffold1200|size46533	28283	C	T	2294.06	DOWNSTREAM	0/0	0/0	0/0	0/0	0/0	0/0	0/0	0/0	0/0	0/0	0/1	0/0	0/0	0/0	0/0	0/0
scaffold1200|size46533	4494	C	T	130.17	INTERGENIC	0/1	0/0	0/0	0/1	0/0	0/0	0/0	0/0	0/0	0/0	0/0	0/0	0/0	0/0	0/0	0/0
scaffold12017|size3772	139	G	A	1306.79	INTERGENIC	0/0	0/0	0/0	0/0	0/0	0/0	./.	0/0	0/0	0/0	0/0	0/0	1/1	0/0	0/0	0/0
scaffold12020|size1944	57	C	T	543.11	INTERGENIC	0/1	0/0	0/0	0/1	0/0	0/0	./.	0/1	0/0	0/0	0/0	0/0	0/0	0/0	0/0	0/0
scaffold12022|size1587	94	C	T	388.02	INTERGENIC	1/1	0/0	./.	0/1	0/0	0/0	./.	0/0	0/0	0/0	0/0	0/0	0/0	0/0	0/0	0/0
scaffold12023|size1472	1009	C	T	955.3	INTERGENIC	0/0	0/0	0/0	0/0	0/0	0/0	./.	0/0	0/1	./.	0/0	0/0	1/1	0/0	0/0	0/0
scaffold12023|size1472	1014	G	A	932.7	INTERGENIC	0/0	0/0	0/0	0/0	0/0	0/0	./.	0/0	0/0	./.	0/0	0/0	1/1	0/0	0/0	0/0
scaffold12023|size1472	1015	G	A	930.7	INTERGENIC	0/0	0/0	0/0	0/0	0/0	0/0	./.	0/0	0/0	./.	0/0	0/0	1/1	0/0	0/0	0/0
scaffold12023|size1472	1021	C	T	923.82	INTERGENIC	0/0	0/0	0/0	0/0	0/0	0/0	./.	0/0	0/0	./.	0/0	0/0	1/1	0/0	0/0	0/0
scaffold12023|size1472	1033	C	T	1046.7	INTERGENIC	0/0	0/0	0/0	0/0	0/0	0/0	./.	0/0	0/0	./.	0/0	0/0	1/1	0/0	0/0	0/0
scaffold12023|size1472	1047	G	A	1325.86	INTERGENIC	0/0	0/0	0/0	0/0	0/0	0/0	./.	0/0	0/0	./.	0/0	0/0	1/1	0/0	0/0	0/0
scaffold12026|size1904	772	C	T	1097.34	INTERGENIC	0/0	0/1	0/0	0/0	0/0	0/0	./.	0/0	0/0	0/0	0/0	0/0	0/0	0/0	0/0	0/0
scaffold12027|size1880	186	C	T	1029.57	INTERGENIC	0/0	0/0	0/0	0/0	0/0	0/0	./.	0/0	0/0	0/0	0/0	0/0	1/1	0/0	0/0	0/0
scaffold1202|size25243	23618	C	T	768.57	UPSTREAM	0/0	0/0	0/0	0/0	0/1	0/0	0/0	1/1	0/0	0/0	0/0	0/0	0/0	0/0	0/0	0/0
scaffold1202|size25243	2467	C	T	44.2	DOWNSTREAM	0/0	0/0	0/0	0/0	0/0	0/0	0/0	0/0	0/0	0/0	0/0	0/0	0/0	0/1	0/0	0/0
scaffold1202|size25243	2503	G	A	179.4	DOWNSTREAM	0/0	0/0	0/0	0/0	0/0	0/0	0/0	0/0	0/0	0/0	0/0	0/0	0/0	0/1	0/0	0/0
scaffold1202|size25243	2533	G	A	109.06	DOWNSTREAM	0/0	0/0	0/0	0/0	0/0	0/0	0/0	0/0	0/0	0/0	0/0	0/0	0/0	0/1	0/0	0/0
scaffold1202|size25243	2556	C	T	110.06	DOWNSTREAM	0/0	0/0	0/0	0/0	0/0	0/0	0/0	0/0	0/0	0/0	0/0	0/0	0/0	0/1	0/0	0/0
scaffold1202|size25243	814	C	T	60.06	DOWNSTREAM	0/0	0/0	0/0	0/0	0/0	0/0	0/0	0/0	0/0	0/0	0/0	0/0	0/0	0/1	0/0	0/0
scaffold1202|size25243	9706	C	T	980.16	SYNONYMOUS_CODING	0/0	1/1	0/0	0/0	0/0	0/0	0/0	0/0	0/0	0/0	0/0	0/0	0/0	0/0	0/0	0/0
scaffold12038|size1465	1195	G	A	1193.76	NON_SYNONYMOUS_CODING	1/1	0/0	0/0	0/1	0/0	0/0	./.	0/1	0/0	0/0	0/0	0/0	0/0	0/0	0/0	0/0
scaffold12039|size1889	536	G	A	999.74	INTERGENIC	0/1	0/0	0/0	0/1	0/0	0/0	./.	0/0	0/0	0/0	0/0	0/0	0/0	0/0	0/0	0/0
scaffold1203|size60906	10754	G	A	269.06	DOWNSTREAM	0/0	0/0	0/0	0/0	0/0	0/0	0/0	0/0	0/0	0/0	0/0	0/0	0/0	0/1	0/0	0/0
scaffold1203|size60906	10763	C	T	243.15	DOWNSTREAM	0/0	0/0	0/0	0/0	0/0	0/0	0/0	0/0	0/0	0/0	0/0	0/0	0/0	0/1	0/0	0/0
scaffold1203|size60906	10805	C	T	376.06	DOWNSTREAM	0/0	0/0	0/0	0/0	0/0	0/0	0/0	0/0	0/0	0/0	0/0	0/0	0/0	0/1	0/0	0/0
scaffold1203|size60906	10823	G	A	61.06	DOWNSTREAM	0/0	0/0	0/0	0/0	0/1	0/0	0/0	0/0	0/0	0/0	0/0	0/0	0/0	0/0	0/0	0/0
scaffold1203|size60906	10826	G	A	162.06	DOWNSTREAM	0/0	0/0	0/0	0/0	0/0	0/0	0/0	0/0	0/0	0/0	0/0	0/0	0/0	0/1	0/0	0/0
scaffold1203|size60906	10995	C	T	1150.06	DOWNSTREAM	0/0	0/0	0/0	0/0	0/0	0/0	0/0	0/0	0/1	0/0	0/0	0/0	0/0	0/0	0/0	0/0
scaffold1203|size60906	11172	C	T	149.17	DOWNSTREAM	0/0	0/0	0/0	0/0	0/1	0/0	0/0	0/0	0/0	0/0	0/0	0/0	0/0	0/1	0/0	0/0
scaffold1203|size60906	11262	G	A	97.06	DOWNSTREAM	0/0	0/0	0/0	0/0	0/0	0/0	0/0	0/0	0/0	0/0	0/0	0/0	0/0	0/1	0/0	0/0
scaffold1203|size60906	11379	G	A	57.06	DOWNSTREAM	0/0	0/0	0/0	0/0	0/0	0/0	0/0	0/0	0/0	0/0	0/0	0/0	0/0	0/1	0/0	0/0
scaffold1203|size60906	11388	G	A	108.06	DOWNSTREAM	0/0	0/0	0/0	0/0	0/0	0/0	0/0	0/0	0/0	0/0	0/0	0/0	0/0	0/1	0/0	0/0
scaffold1203|size60906	11400	G	A	123.06	DOWNSTREAM	0/0	0/0	0/0	0/0	0/0	0/0	0/0	0/0	0/0	0/0	0/0	0/0	0/0	0/1	0/0	0/0
scaffold1203|size60906	11406	G	A	179.06	DOWNSTREAM	0/0	0/0	0/0	0/0	0/0	0/0	0/0	0/0	0/0	0/0	0/0	0/0	0/0	0/1	0/0	0/0
scaffold1203|size60906	11412	G	A	163.06	DOWNSTREAM	0/0	0/0	0/0	0/0	0/0	0/0	0/0	0/0	0/0	0/0	0/0	0/0	0/0	0/1	0/0	0/0
scaffold1203|size60906	11544	G	A	204.06	DOWNSTREAM	0/0	0/0	0/0	0/0	0/0	0/0	0/0	0/0	0/0	0/0	0/0	0/0	0/0	0/1	0/0	0/0
scaffold1203|size60906	11650	G	A	59.06	DOWNSTREAM	0/0	0/0	0/0	0/0	0/0	0/0	0/0	0/0	0/0	0/0	0/0	0/0	0/0	0/1	0/0	0/0
scaffold1203|size60906	11668	C	T	92.06	DOWNSTREAM	0/0	0/0	0/0	0/0	0/0	0/0	0/0	0/0	0/0	0/0	0/0	0/0	0/0	0/1	0/0	0/0
scaffold1203|size60906	11674	C	T	95.1	DOWNSTREAM	0/0	0/0	0/0	0/0	0/0	0/0	0/0	0/0	0/0	0/0	0/0	0/0	0/0	0/1	0/0	0/0
scaffold1203|size60906	11743	G	A	291.13	DOWNSTREAM	0/0	0/0	0/0	0/0	0/0	0/0	0/0	0/0	0/0	0/0	0/0	0/0	0/0	0/1	0/0	0/0
scaffold1203|size60906	11746	G	A	280.08	DOWNSTREAM	0/0	0/0	0/0	0/0	0/0	0/0	0/0	0/0	0/0	0/0	0/0	0/0	0/0	0/1	0/0	0/0
scaffold1203|size60906	11836	C	T	146.06	DOWNSTREAM	0/0	0/0	0/0	0/0	0/0	0/0	0/0	0/0	0/0	0/0	0/0	0/0	0/0	0/1	0/0	0/0
scaffold1203|size60906	11917	G	A	68.06	DOWNSTREAM	0/0	0/0	0/0	0/0	0/0	0/0	0/0	0/0	0/0	0/0	0/0	0/0	0/0	0/1	0/0	0/0
scaffold1203|size60906	12174	G	A	35.06	DOWNSTREAM	0/0	0/0	0/0	0/0	0/0	0/0	0/0	0/0	0/0	0/0	0/0	0/0	0/0	0/1	0/0	0/0
scaffold1203|size60906	12315	C	T	154.06	DOWNSTREAM	0/0	0/0	0/0	0/0	0/0	0/0	0/0	0/0	0/0	0/0	0/0	0/0	0/0	0/1	0/0	0/0
scaffold1203|size60906	12321	C	T	138.06	DOWNSTREAM	0/0	0/0	0/0	0/0	0/0	0/0	0/0	0/0	0/0	0/0	0/0	0/0	0/0	0/1	0/0	0/0
scaffold1203|size60906	128	C	T	194.07	DOWNSTREAM	0/0	0/0	0/0	0/0	0/0	0/0	0/0	0/0	0/0	0/0	0/0	0/0	0/0	0/1	0/0	0/0
scaffold1203|size60906	16014	C	T	50.06	SYNONYMOUS_CODING	0/0	0/0	0/0	0/0	0/1	0/0	0/0	0/0	0/0	0/0	0/0	0/0	0/0	0/0	0/0	0/0
scaffold1203|size60906	185	G	A	85.06	DOWNSTREAM	0/0	0/0	0/0	0/0	0/0	0/0	0/0	0/0	0/0	0/0	0/0	0/0	0/0	0/1	0/0	0/0
scaffold1203|size60906	203	C	T	68.06	DOWNSTREAM	0/0	0/0	0/0	0/0	0/0	0/0	0/0	0/0	0/0	0/0	0/0	0/0	0/0	0/1	0/0	0/0
scaffold1203|size60906	218	C	T	60.06	DOWNSTREAM	0/0	0/0	0/0	0/0	0/0	0/0	0/0	0/0	0/0	0/0	0/0	0/0	0/0	0/1	0/0	0/0
scaffold1203|size60906	23658	G	A	1116.96	INTERGENIC	0/0	0/0	0/0	0/0	0/1	0/0	0/0	1/1	0/0	0/0	0/0	0/0	0/0	0/0	0/0	0/0
scaffold1203|size60906	24854	C	T	3088.15	DOWNSTREAM	0/0	0/0	0/0	0/0	0/0	0/0	0/0	0/0	0/0	0/0	0/0	0/0	1/1	0/0	0/0	0/0
scaffold1203|size60906	31587	G	A	1728.06	INTERGENIC	0/0	0/0	0/0	0/0	0/0	0/0	0/0	0/0	0/0	0/0	0/1	0/0	0/0	0/0	0/0	0/0
scaffold1203|size60906	33901	C	T	70.1	SYNONYMOUS_CODING	0/0	0/0	0/0	0/0	0/0	0/0	0/0	0/0	0/0	0/0	0/0	0/0	0/0	0/1	0/0	0/0
scaffold1203|size60906	33910	C	T	71.06	SYNONYMOUS_CODING	0/0	0/0	0/0	0/0	0/0	0/0	0/0	0/0	0/0	0/0	0/0	0/0	0/0	0/1	0/0	0/0
scaffold1203|size60906	33937	C	T	151.94	SYNONYMOUS_CODING	0/0	0/0	0/0	0/0	0/1	0/0	0/0	0/0	0/0	0/0	0/0	0/0	0/0	0/1	0/0	0/0
scaffold1203|size60906	34000	C	T	94.59	SYNONYMOUS_CODING	0/0	0/0	0/0	0/0	0/0	0/0	0/0	0/0	0/0	0/0	0/0	0/0	0/0	0/1	0/0	0/0
scaffold1203|size60906	34003	C	T	100.17	SYNONYMOUS_CODING	0/0	0/0	0/0	0/0	0/0	0/0	0/0	0/0	0/0	0/0	0/0	0/0	0/0	0/1	0/0	0/0
scaffold1203|size60906	34045	C	T	54.18	SYNONYMOUS_CODING	0/0	0/0	0/0	0/0	0/1	0/0	0/0	0/0	0/0	0/0	0/0	0/0	0/0	0/1	0/0	0/0
scaffold1203|size60906	34277	C	T	110.06	SYNONYMOUS_CODING	0/0	0/0	0/0	0/0	0/0	0/0	0/0	0/0	0/0	0/0	0/0	0/0	0/0	0/1	0/0	0/0
scaffold1203|size60906	34280	C	T	101.12	SYNONYMOUS_CODING	0/0	0/0	0/0	0/0	0/0	0/0	0/0	0/0	0/0	0/0	0/0	0/0	0/0	0/1	0/0	0/0
scaffold1203|size60906	34295	C	T	121.07	SYNONYMOUS_CODING	0/0	0/0	0/0	0/0	0/0	0/0	0/0	0/0	0/0	0/0	0/0	0/0	0/0	0/1	0/0	0/0
scaffold1203|size60906	37053	C	T	159.06	DOWNSTREAM	0/0	0/0	0/0	0/0	0/0	0/0	0/0	0/0	0/0	0/0	0/0	0/0	0/0	0/1	0/0	0/0
scaffold1203|size60906	37083	G	A	54.06	DOWNSTREAM	0/0	0/0	0/0	0/0	0/1	0/0	0/0	0/0	0/0	0/0	0/0	0/0	0/0	0/0	0/0	0/0
scaffold1203|size60906	374	G	A	293.15	DOWNSTREAM	0/0	0/0	0/0	0/0	0/0	0/0	0/0	0/0	0/0	0/0	0/0	0/0	0/0	0/1	0/0	0/0
scaffold1203|size60906	38390	C	T	88.06	DOWNSTREAM	0/0	0/0	0/0	0/0	0/1	0/0	0/0	0/0	0/0	0/0	0/0	0/0	0/0	0/0	0/0	0/0
scaffold1203|size60906	39937	C	T	1182.06	DOWNSTREAM	0/0	0/0	0/0	0/0	0/0	0/0	0/0	0/0	0/0	0/0	0/1	0/0	0/0	0/0	0/0	0/0
scaffold1203|size60906	40254	G	A	54.06	DOWNSTREAM	0/0	0/0	0/0	0/0	0/0	0/0	0/0	0/0	0/0	0/0	0/0	0/0	0/0	0/1	0/0	0/0
scaffold1203|size60906	40281	C	T	47.06	DOWNSTREAM	0/0	0/0	0/0	0/0	0/0	0/0	0/0	0/0	0/0	0/0	0/0	0/0	0/0	0/1	0/0	0/0
scaffold1203|size60906	40314	G	A	48.06	DOWNSTREAM	0/0	0/0	0/0	0/0	0/0	0/0	0/0	0/0	0/0	0/0	0/0	0/0	0/0	0/1	0/0	0/0
scaffold1203|size60906	41005	G	A	162.06	DOWNSTREAM	0/0	0/0	0/0	0/0	0/0	0/0	0/0	0/0	0/0	0/0	0/0	0/0	0/0	0/1	0/0	0/0
scaffold1203|size60906	41102	G	A	918.2	DOWNSTREAM	0/1	0/0	0/0	0/0	0/0	0/0	0/0	0/0	0/0	0/0	0/0	0/0	0/0	0/0	0/0	0/0
scaffold1203|size60906	41306	C	T	151.06	DOWNSTREAM	0/0	0/0	0/0	0/0	0/0	0/0	0/0	0/0	0/0	0/0	0/0	0/0	0/0	0/1	0/0	0/0
scaffold1203|size60906	452	G	A	180.06	DOWNSTREAM	0/0	0/0	0/0	0/0	0/0	0/0	0/0	0/0	0/0	0/0	0/0	0/0	0/0	0/1	0/0	0/0
scaffold1203|size60906	470	G	A	184.06	DOWNSTREAM	0/0	0/0	0/0	0/0	0/0	0/0	0/0	0/0	0/0	0/0	0/0	0/0	0/0	0/1	0/0	0/0
scaffold1203|size60906	49129	G	A	564.06	DOWNSTREAM	0/0	0/0	0/0	0/0	0/1	0/0	0/0	0/0	0/0	0/0	0/0	0/0	0/0	0/0	0/0	0/0
scaffold1203|size60906	51941	G	A	63.06	SYNONYMOUS_CODING	0/0	0/0	0/0	0/0	0/0	0/0	0/0	0/0	0/0	0/0	0/0	0/0	0/0	0/1	0/0	0/0
scaffold1203|size60906	53295	G	A	113.06	SYNONYMOUS_CODING	0/0	0/0	0/0	0/0	0/1	0/0	0/0	0/0	0/0	0/0	0/0	0/0	0/0	0/0	0/0	0/0
scaffold1203|size60906	53312	G	A	108.06	SYNONYMOUS_CODING	0/0	0/0	0/0	0/0	0/0	0/0	0/0	0/0	0/0	0/0	0/0	0/0	0/0	0/1	0/0	0/0
scaffold1203|size60906	53463	G	A	58.06	NON_SYNONYMOUS_CODING	0/0	0/0	0/0	0/0	0/0	0/0	0/0	0/0	0/0	0/0	0/0	0/0	0/0	0/1	0/0	0/0
scaffold1203|size60906	53916	G	A	54.06	START_GAINED	0/0	0/0	0/0	0/0	0/0	0/0	0/0	0/0	0/0	0/0	0/0	0/0	0/0	0/1	0/0	0/0
scaffold1203|size60906	53940	G	A	57.06	SYNONYMOUS_CODING	0/0	0/0	0/0	0/0	0/0	0/0	0/0	0/0	0/0	0/0	0/0	0/0	0/0	0/1	0/0	0/0
scaffold1203|size60906	54108	C	T	106.21	SYNONYMOUS_CODING	0/0	0/0	0/0	0/0	0/1	0/0	0/0	0/0	0/0	0/0	0/0	0/0	0/0	0/1	0/0	0/0
scaffold1203|size60906	54165	G	A	54.95	SYNONYMOUS_CODING	0/0	0/0	0/0	0/0	0/1	0/0	0/0	0/1	0/0	0/0	0/0	0/0	0/0	0/1	0/0	0/0
scaffold1203|size60906	54168	C	T	67.67	SYNONYMOUS_CODING	0/0	0/0	0/0	0/0	0/1	0/0	0/0	0/1	0/0	0/0	0/0	0/0	0/0	0/1	0/0	0/0
scaffold1203|size60906	55006	G	A	98.06	SYNONYMOUS_CODING	0/0	0/0	0/0	0/0	0/0	0/0	0/0	0/0	0/0	0/0	0/0	0/0	0/0	0/1	0/0	0/0
scaffold1203|size60906	55027	C	T	110.06	SYNONYMOUS_CODING	0/0	0/0	0/0	0/0	0/0	0/0	0/0	0/0	0/0	0/0	0/0	0/0	0/0	0/1	0/0	0/0
scaffold1203|size60906	55036	C	T	127.06	SYNONYMOUS_CODING	0/0	0/0	0/0	0/0	0/0	0/0	0/0	0/0	0/0	0/0	0/0	0/0	0/0	0/1	0/0	0/0
scaffold1203|size60906	55803	G	A	1271.07	SYNONYMOUS_CODING	0/0	0/0	0/0	0/0	0/0	0/0	0/0	0/0	0/0	0/0	0/1	0/0	0/0	0/0	0/0	0/0
scaffold1203|size60906	60258	G	A	1201.15	DOWNSTREAM	0/0	0/0	0/0	0/0	0/0	0/0	0/0	0/0	1/1	0/0	0/0	0/0	0/0	0/0	0/0	0/0
scaffold1203|size60906	6398	C	T	545.17	DOWNSTREAM	0/0	0/0	0/0	0/0	0/1	0/0	0/0	0/1	0/0	0/0	0/0	0/0	0/0	0/0	0/0	0/0
scaffold1203|size60906	6801	C	T	745.06	DOWNSTREAM	0/0	0/0	0/0	0/0	0/0	0/0	0/1	0/0	0/0	0/0	0/0	0/0	0/0	0/0	0/0	0/0
scaffold12042|size5373	5328	C	T	655.96	INTERGENIC	0/0	0/0	0/0	0/0	0/0	0/0	./.	0/0	0/0	0/0	0/0	0/0	0/0	0/0	1/1	0/0
scaffold12045|size3859	3150	G	A	142.34	INTERGENIC	0/0	0/0	0/0	0/0	0/0	0/0	./.	0/0	0/0	0/0	0/0	0/0	0/0	0/1	0/0	0/0
scaffold12045|size3859	3447	G	A	238.71	INTERGENIC	0/0	0/0	0/1	0/0	0/0	0/0	./.	0/0	0/0	0/0	0/0	0/0	0/0	0/1	0/0	0/0
scaffold12045|size3859	3591	C	T	466.34	INTERGENIC	0/0	0/0	0/0	0/0	0/0	0/0	./.	0/0	0/0	0/0	0/0	0/0	0/0	0/1	0/0	0/0
scaffold1204|size24980	16762	G	A	421.17	INTRON	0/0	0/0	0/1	0/0	0/1	0/0	0/0	0/0	0/0	0/0	0/0	0/0	0/0	0/0	0/0	0/0
scaffold1204|size24980	5398	G	A	298.58	INTERGENIC	0/0	0/0	0/0	0/0	0/0	0/0	0/0	0/0	0/0	0/0	1/1	0/0	0/0	0/0	0/0	0/0
scaffold12052|size2141	230	C	T	319.35	INTERGENIC	0/0	0/0	0/0	0/0	0/0	0/0	./.	0/0	0/0	0/0	0/0	0/0	0/0	0/1	0/0	0/0
scaffold12052|size2141	232	G	A	206.34	INTERGENIC	0/0	0/0	0/0	0/0	0/0	0/0	./.	0/0	0/0	0/0	0/0	0/0	0/0	0/1	0/0	0/0
scaffold12052|size2141	260	G	A	206.34	SYNONYMOUS_CODING	0/0	0/0	0/0	0/0	0/0	0/0	./.	0/0	0/0	0/0	0/0	0/0	0/0	0/1	0/0	0/0
scaffold12053|size1461	615	C	T	1089.72	NON_SYNONYMOUS_CODING	0/0	0/0	0/0	0/0	0/0	0/0	./.	0/0	1/1	0/0	0/0	0/0	0/0	0/0	0/0	0/0
scaffold12054|size1461	293	G	A	517.59	INTERGENIC	0/0	0/0	0/0	0/0	0/1	0/0	./.	0/0	0/0	0/0	0/0	0/0	0/0	0/1	0/0	0/0
scaffold1205|size61517	26636	G	A	69.06	DOWNSTREAM	0/0	0/0	0/0	0/0	0/0	0/0	0/0	0/0	0/0	0/0	0/0	0/0	0/0	0/1	0/0	0/0
scaffold1205|size61517	26674	C	T	78.06	DOWNSTREAM	0/0	0/0	0/0	0/0	0/0	0/0	0/0	0/0	0/0	0/0	0/0	0/0	0/0	0/1	0/0	0/0
scaffold1205|size61517	26949	C	T	58.27	DOWNSTREAM	0/0	0/0	0/0	0/0	0/1	0/0	0/0	0/0	0/0	0/0	0/0	0/0	0/0	0/1	0/0	0/0
scaffold1205|size61517	26952	C	T	49.33	DOWNSTREAM	0/0	0/0	0/0	0/0	0/1	0/0	0/0	0/0	0/0	0/0	0/0	0/0	0/0	0/1	0/0	0/0
scaffold1205|size61517	26980	G	A	175.97	DOWNSTREAM	0/0	0/0	0/0	0/0	0/1	0/0	0/0	0/1	0/0	0/0	0/0	0/0	0/0	0/1	0/0	0/0
scaffold1205|size61517	27007	G	A	150.65	DOWNSTREAM	0/0	0/0	0/0	0/0	0/0	0/0	0/0	0/1	0/0	0/0	0/0	0/0	0/0	0/1	0/0	0/0
scaffold1205|size61517	27022	C	T	129.65	DOWNSTREAM	0/0	0/0	0/0	0/0	0/0	0/0	0/0	0/1	0/0	0/0	0/0	0/0	0/0	0/1	0/0	0/0
scaffold1205|size61517	27051	C	T	131.06	DOWNSTREAM	0/0	0/0	0/0	0/0	0/0	0/0	0/0	0/0	0/0	0/0	0/0	0/0	0/0	0/1	0/0	0/0
scaffold1205|size61517	27057	C	T	88.06	DOWNSTREAM	0/0	0/0	0/0	0/0	0/0	0/0	0/0	0/0	0/0	0/0	0/0	0/0	0/0	0/1	0/0	0/0
scaffold1205|size61517	3285	G	A	1600.06	DOWNSTREAM	0/1	0/0	0/0	0/0	0/0	0/0	0/0	0/0	0/0	0/0	0/0	0/0	0/0	0/0	0/0	0/0
scaffold1205|size61517	7722	G	A	989.06	DOWNSTREAM	0/0	0/1	0/0	0/0	0/0	0/0	0/0	0/0	0/0	0/0	0/0	0/0	0/0	0/0	0/0	0/0
scaffold1205|size61517	8412	C	T	1544.06	DOWNSTREAM	0/0	0/0	0/0	0/0	0/0	0/0	0/0	0/0	0/0	0/0	0/0	0/0	0/1	0/0	0/0	0/0
scaffold12064|size1458	1309	C	T	1221.05	INTERGENIC	0/1	0/0	0/0	0/1	0/0	0/0	./.	0/1	0/0	0/0	0/0	0/0	0/0	0/0	0/0	0/0
scaffold12068|size3458	511	G	A	676.34	INTERGENIC	0/0	0/1	0/0	0/0	0/0	0/0	./.	0/0	0/0	0/0	0/0	0/0	0/0	0/0	0/0	0/0
scaffold1206|size48817	10529	C	T	2115.87	DOWNSTREAM	1/1	0/0	0/0	0/1	0/0	0/0	0/0	0/1	0/0	0/0	0/0	0/0	0/0	0/0	0/0	0/0
scaffold1206|size48817	11558	G	A	35.06	SYNONYMOUS_CODING	0/0	0/0	0/0	0/0	0/0	0/0	0/0	0/0	0/0	0/0	0/0	0/0	0/0	0/1	0/0	0/0
scaffold1206|size48817	11570	G	A	64.06	SYNONYMOUS_CODING	0/0	0/0	0/0	0/0	0/0	0/0	0/0	0/0	0/0	0/0	0/0	0/0	0/0	0/1	0/0	0/0
scaffold1206|size48817	11612	C	T	248.06	SYNONYMOUS_CODING	0/0	0/0	0/0	0/0	0/0	0/0	0/0	0/0	0/0	0/0	0/0	0/0	0/0	0/1	0/0	0/0
scaffold1206|size48817	14286	C	T	39.06	NON_SYNONYMOUS_CODING	0/0	0/0	0/0	0/0	0/0	0/0	0/0	0/0	0/0	0/0	0/0	0/0	0/0	0/1	0/0	0/0
scaffold1206|size48817	31890	G	A	456.23	DOWNSTREAM	0/0	0/0	0/1	0/0	0/1	0/0	0/0	0/0	0/0	0/0	0/0	0/0	0/0	0/0	0/0	0/0
scaffold1206|size48817	33037	G	A	164.09	DOWNSTREAM	0/0	0/0	0/0	0/0	0/1	0/0	0/0	0/0	0/0	0/0	0/0	0/0	0/0	0/0	0/0	0/0
scaffold1206|size48817	34959	C	T	30.67	DOWNSTREAM	0/0	0/0	0/0	0/0	0/1	0/0	0/0	0/0	0/0	0/0	0/0	0/0	0/0	0/1	0/0	0/0
scaffold1206|size48817	34986	G	A	74.28	DOWNSTREAM	0/0	0/0	0/0	0/0	0/1	0/0	0/0	0/0	0/0	0/0	0/0	0/0	0/0	0/1	0/0	0/0
scaffold1206|size48817	34995	C	T	83.57	DOWNSTREAM	0/0	0/0	0/0	0/0	0/1	0/0	0/0	0/0	0/0	0/0	0/0	0/0	0/0	0/1	0/0	0/0
scaffold1206|size48817	35010	G	A	73.49	DOWNSTREAM	0/0	0/0	0/0	0/0	0/0	0/0	0/0	0/0	0/0	0/0	0/0	0/0	0/0	0/1	0/0	0/0
scaffold1206|size48817	367	C	T	1038.15	INTERGENIC	0/0	0/0	0/0	0/0	0/0	0/0	0/0	0/0	0/0	0/0	0/0	0/0	0/0	0/0	1/1	0/0
scaffold1206|size48817	4637	C	T	2501.56	DOWNSTREAM	1/1	0/0	0/0	0/1	0/0	0/0	0/0	0/1	0/0	0/0	0/0	0/0	0/0	0/0	0/0	0/0
scaffold1206|size48817	7383	C	T	1244.16	DOWNSTREAM	0/0	1/1	0/0	0/0	0/0	0/0	0/0	0/0	0/0	0/0	0/0	0/0	0/0	0/0	0/0	0/0
scaffold1206|size48817	8400	G	A	51.06	DOWNSTREAM	0/0	0/0	0/0	0/0	0/0	0/0	0/0	0/0	0/0	0/0	0/0	0/0	0/0	0/1	0/0	0/0
scaffold1206|size48817	8443	C	T	86.06	DOWNSTREAM	0/0	0/0	0/0	0/0	0/0	0/0	0/0	0/0	0/0	0/0	0/0	0/0	0/0	0/1	0/0	0/0
scaffold12070|size1961	1083	G	A	1592.72	INTERGENIC	0/0	0/0	0/0	0/0	0/0	0/0	./.	0/0	0/0	0/0	0/0	0/0	0/0	0/0	1/1	0/0
scaffold12070|size1961	543	C	T	221.75	INTERGENIC	0/0	0/0	0/1	0/0	0/1	0/0	./.	0/0	0/0	0/0	0/0	0/0	0/0	0/0	0/0	0/0
scaffold12072|size3730	2469	C	T	191.34	INTERGENIC	0/0	0/0	0/0	0/0	0/0	0/0	./.	0/1	0/0	0/0	0/0	0/0	0/0	0/0	0/0	0/0
scaffold12073|size2277	1538	C	T	56.34	DOWNSTREAM	0/0	0/0	0/0	0/0	0/0	0/0	./.	0/0	0/0	0/0	0/0	0/0	0/0	0/1	0/0	0/0
scaffold12073|size2277	1754	C	T	283.26	DOWNSTREAM	0/0	0/0	0/0	0/0	0/1	0/0	./.	0/0	0/0	0/0	0/0	0/0	0/0	0/1	0/0	0/0
scaffold12073|size2277	647	C	T	104.38	INTERGENIC	0/0	0/0	0/0	0/0	0/0	0/0	./.	0/0	0/0	0/0	0/0	0/0	0/0	0/1	0/0	0/0
scaffold12073|size2277	67	G	A	377.52	INTERGENIC	0/0	0/0	0/0	0/0	0/0	0/0	./.	0/0	0/0	0/0	0/1	0/0	0/0	0/0	0/0	0/0
scaffold12073|size2277	684	G	A	126.35	NON_SYNONYMOUS_CODING	0/0	0/0	0/0	0/0	0/0	0/0	./.	0/0	0/0	0/0	0/0	0/0	0/0	0/1	0/0	0/0
scaffold12073|size2277	731	G	A	68.35	SYNONYMOUS_CODING	0/0	0/0	0/0	0/0	0/0	0/0	./.	0/0	0/0	0/0	0/0	0/0	0/0	0/1	0/0	0/0
scaffold12073|size2277	929	C	T	2333.72	SYNONYMOUS_CODING	0/0	0/0	0/0	0/0	0/0	0/0	./.	0/0	0/0	0/0	0/0	0/0	1/1	0/0	0/0	0/0
scaffold12076|size5746	5575	G	A	114.46	INTERGENIC	0/0	0/0	0/0	0/0	0/1	0/0	./.	0/0	0/0	0/0	0/0	0/0	0/0	0/0	0/0	0/0
scaffold12078|size1456	1035	C	T	2064.34	INTERGENIC	0/0	0/0	0/0	0/0	0/0	0/0	./.	0/0	0/0	0/0	0/1	0/0	0/0	0/0	0/0	0/0
scaffold1207|size33090	29990	G	A	1601.2	DOWNSTREAM	1/1	0/0	0/0	0/1	0/0	0/0	0/0	0/0	0/0	0/0	0/0	0/0	0/0	0/0	0/0	0/0
scaffold1207|size33090	5025	C	T	1510.15	INTERGENIC	0/0	1/1	0/0	0/0	0/0	0/0	0/0	0/0	0/0	0/0	0/0	0/0	0/0	0/0	0/0	0/0
scaffold1207|size33090	5460	G	A	746.17	INTERGENIC	0/0	0/0	0/0	0/0	0/1	0/0	0/0	0/1	0/0	0/0	0/0	0/0	0/0	0/0	0/0	0/0
scaffold12080|size2211	862	G	A	983.73	INTERGENIC	0/0	1/1	0/0	0/0	0/0	0/0	./.	0/0	0/0	0/0	0/0	0/0	0/0	0/0	0/0	0/0
scaffold12080|size2211	870	G	A	1936.31	INTERGENIC	1/1	0/0	0/0	0/1	0/0	0/0	./.	0/1	0/0	0/0	0/0	0/0	0/0	0/0	0/0	0/0
scaffold12088|size1454	1348	G	A	907.93	INTERGENIC	0/0	0/0	0/0	0/0	0/0	0/0	./.	0/0	0/0	0/0	0/0	0/0	1/1	0/0	0/0	0/0
scaffold12088|size1454	138	C	T	347.17	INTERGENIC	0/0	0/0	0/0	./.	0/0	0/0	./.	0/0	0/0	0/0	0/1	0/0	0/0	0/0	0/0	0/0
scaffold12089|size1542	992	C	T	2109.03	INTERGENIC	1/1	0/0	0/0	0/1	0/0	0/0	./.	0/0	0/0	0/0	0/0	0/0	0/0	0/0	0/0	0/0
scaffold1208|size19012	17457	G	A	849.13	INTERGENIC	0/0	0/0	0/0	0/0	0/1	0/0	0/0	1/1	0/0	0/0	0/0	0/0	0/0	0/0	0/0	0/0
scaffold1209|size19009	18517	C	T	1962.56	UPSTREAM	1/1	0/0	0/0	0/1	0/0	0/0	0/0	0/1	0/0	0/0	0/0	0/0	0/0	0/0	0/0	0/0
scaffold120|size57188	11711	G	A	937.15	DOWNSTREAM	0/0	0/0	0/0	0/0	0/0	0/0	0/0	0/0	1/1	0/0	0/0	0/0	0/0	0/0	0/0	0/0
scaffold120|size57188	13241	G	A	117.06	DOWNSTREAM	0/0	0/0	0/0	0/0	0/0	0/0	0/0	0/0	0/0	0/0	0/0	0/0	0/0	0/1	0/0	0/0
scaffold120|size57188	13247	C	T	238.08	DOWNSTREAM	0/0	0/0	0/0	0/0	0/0	0/0	0/0	0/0	0/0	0/0	0/0	0/0	0/0	0/1	0/0	0/0
scaffold120|size57188	13249	G	A	68.27	DOWNSTREAM	0/0	0/0	0/0	0/0	0/1	0/0	0/0	0/0	0/0	0/0	0/0	0/0	0/0	0/1	0/0	0/0
scaffold120|size57188	21686	G	A	1561.08	DOWNSTREAM	0/0	0/0	0/0	0/0	0/0	0/0	0/0	0/0	0/0	0/0	0/1	0/0	0/0	0/0	0/0	0/0
scaffold120|size57188	3109	G	A	3265.54	DOWNSTREAM	0/0	0/0	0/0	0/0	0/0	0/0	0/0	0/0	0/0	1/1	0/0	0/0	0/0	1/1	0/0	0/0
scaffold120|size57188	34546	G	A	292.17	DOWNSTREAM	0/0	0/0	0/1	0/0	0/1	0/0	0/0	0/0	0/0	0/0	0/0	0/0	0/0	0/0	0/0	0/0
scaffold120|size57188	35436	G	A	1228.15	NON_SYNONYMOUS_CODING	0/0	0/0	0/0	0/0	0/0	0/0	0/0	0/0	0/0	0/0	0/0	0/0	0/0	0/0	1/1	0/0
scaffold120|size57188	38080	G	A	1856.56	DOWNSTREAM	1/1	0/0	0/0	0/1	0/0	0/0	0/0	0/1	0/0	0/0	0/0	0/0	0/0	0/0	0/0	0/0
scaffold120|size57188	44970	G	A	317.42	NON_SYNONYMOUS_CODING	0/0	0/0	0/1	0/0	0/1	0/0	0/0	0/0	0/0	0/0	0/0	0/0	0/0	0/0	0/0	0/0
scaffold12108|size1449	329	G	A	376.06	INTERGENIC	0/1	0/0	0/1	0/0	0/1	0/0	./.	0/0	0/0	0/0	0/0	0/0	0/0	0/0	0/0	0/0
scaffold12108|size1449	344	G	A	408.05	INTERGENIC	0/1	0/0	0/1	0/0	0/1	0/0	./.	0/0	0/0	0/0	0/0	0/0	0/0	0/0	0/0	0/0
scaffold12108|size1449	347	G	A	371.05	INTERGENIC	0/1	0/0	0/1	0/0	0/1	0/0	./.	0/0	0/0	0/0	0/0	0/0	0/0	0/0	0/0	0/0
scaffold12108|size1449	679	C	T	203.91	INTERGENIC	0/0	0/0	0/1	0/0	0/1	0/0	./.	0/0	0/0	0/0	0/0	0/0	0/0	0/0	0/0	0/0
scaffold12108|size1449	689	G	A	132.84	INTERGENIC	0/0	0/0	0/1	0/0	0/1	0/0	./.	0/0	0/0	0/0	0/0	0/0	0/0	0/0	0/0	0/0
scaffold1210|size26582	12254	C	T	2811.15	DOWNSTREAM	0/0	0/0	0/0	0/0	0/0	0/0	0/0	0/0	0/0	0/0	0/0	0/0	0/0	0/0	1/1	0/0
scaffold1210|size26582	22139	C	T	196.06	NON_SYNONYMOUS_CODING	0/0	0/0	0/0	0/0	0/1	0/0	0/0	0/0	0/0	0/0	0/0	0/0	0/0	0/0	0/0	0/0
scaffold1210|size26582	25614	G	A	93.06	DOWNSTREAM	0/0	0/0	0/0	0/0	0/0	0/0	0/0	0/0	0/0	0/0	0/0	0/0	0/0	0/1	0/0	0/0
scaffold1210|size26582	9944	G	A	956.17	DOWNSTREAM	0/0	0/0	0/0	0/0	0/1	0/0	0/0	0/1	0/0	0/0	0/0	0/0	0/0	0/0	0/0	0/0
scaffold12113|size2695	2309	G	A	264.34	INTERGENIC	0/0	0/0	0/0	0/0	0/0	0/0	./.	0/0	0/0	0/0	0/0	0/0	0/0	0/0	0/1	0/0
scaffold12113|size2695	911	G	A	111.53	INTERGENIC	0/1	0/0	0/0	0/0	0/0	0/0	./.	0/0	0/0	0/0	0/0	0/0	0/0	0/0	0/0	0/0
scaffold1211|size18971	1048	C	T	1943.15	DOWNSTREAM	0/0	0/0	0/0	0/0	0/0	0/0	0/0	0/0	0/0	0/0	0/0	1/1	0/0	0/0	0/0	0/0
scaffold12120|size1958	1438	G	A	116.34	INTERGENIC	0/0	0/0	0/0	0/0	0/0	0/0	./.	0/1	0/0	0/0	0/0	0/0	0/0	0/0	0/0	0/0
scaffold12120|size1958	1589	G	A	218.34	INTERGENIC	0/0	0/0	0/0	0/0	0/0	0/0	./.	0/0	0/0	0/0	0/1	0/0	0/0	0/0	0/0	0/0
scaffold12120|size1958	708	G	A	940.38	INTERGENIC	0/0	0/0	0/0	0/0	0/0	0/0	./.	0/0	0/0	0/0	0/1	0/0	0/0	0/0	0/0	0/0
scaffold12120|size1958	816	G	A	799.56	INTERGENIC	0/0	1/1	0/0	./.	0/0	0/0	./.	0/0	0/0	0/0	0/0	0/0	0/0	0/0	0/0	0/0
scaffold12127|size1465	923	C	T	1079.78	INTERGENIC	0/0	0/0	0/0	0/0	0/0	0/0	./.	0/0	0/0	0/0	0/0	1/1	0/0	0/0	0/0	0/0
scaffold1212|size32278	17719	G	A	1617.15	DOWNSTREAM	0/0	0/0	0/0	0/0	0/0	0/0	0/0	0/0	0/0	0/0	1/1	0/0	0/0	0/0	0/0	0/0
scaffold1212|size32278	18616	G	A	201.06	DOWNSTREAM	0/0	0/0	0/0	0/0	0/0	0/0	0/0	0/0	0/0	0/0	0/0	0/0	0/0	0/1	0/0	0/0
scaffold1212|size32278	21847	C	T	583.15	DOWNSTREAM	0/0	0/0	0/0	0/0	0/0	0/0	1/1	0/0	0/0	0/0	0/0	0/0	0/0	0/0	0/0	0/0
scaffold1212|size32278	2916	C	T	1388.56	DOWNSTREAM	1/1	0/0	0/0	0/1	0/0	0/0	0/0	0/1	0/0	0/0	0/0	0/0	0/0	0/0	0/0	0/0
scaffold1212|size32278	492	G	A	1969.06	DOWNSTREAM	0/0	0/0	0/0	0/0	0/0	0/0	0/0	0/0	0/0	0/0	0/1	0/0	0/0	0/0	0/0	0/0
scaffold1212|size32278	5752	C	T	2738.56	UPSTREAM	1/1	0/0	0/0	0/1	0/0	0/0	0/0	0/1	0/0	0/0	0/0	0/0	0/0	0/0	0/0	0/0
scaffold12131|size3746	2863	C	T	1244.34	INTERGENIC	0/0	0/0	0/0	0/0	0/0	0/0	./.	0/0	0/1	0/0	0/0	0/0	0/0	0/0	0/0	0/0
scaffold12131|size3746	420	G	A	341.34	INTERGENIC	0/0	0/0	0/0	0/0	0/0	0/0	./.	0/0	0/0	0/0	0/1	0/0	0/0	0/0	0/0	0/0
scaffold12135|size2057	1283	G	A	862.34	INTERGENIC	0/0	0/0	0/0	0/0	0/0	0/0	./.	0/0	0/1	0/0	0/0	0/0	0/0	0/0	0/0	0/0
scaffold12139|size1438	1144	G	A	190.35	INTERGENIC	0/0	0/0	0/0	0/0	0/0	0/0	./.	0/0	0/0	0/0	0/1	0/0	0/0	0/0	0/0	0/0
scaffold1213|size25236	11801	G	A	1889.15	DOWNSTREAM	0/0	0/0	0/0	0/0	0/0	0/0	0/0	0/0	0/0	0/0	0/0	0/0	0/0	0/0	1/1	0/0
scaffold1213|size25236	12777	G	A	374.17	DOWNSTREAM	0/0	0/0	0/1	0/0	0/1	0/0	0/0	0/0	0/0	0/0	0/0	0/0	0/0	0/0	0/0	0/0
scaffold1214|size26268	11293	C	T	1678.15	DOWNSTREAM	0/0	0/0	0/0	0/0	0/0	0/0	0/0	0/0	0/0	0/0	1/1	0/0	0/0	0/0	0/0	0/0
scaffold1214|size26268	11341	C	T	964.06	DOWNSTREAM	0/0	0/0	0/0	0/0	0/0	0/0	0/0	0/0	0/0	0/0	0/1	0/0	0/0	0/0	0/0	0/0
scaffold1214|size26268	16169	G	A	1409.16	UPSTREAM	0/0	0/0	0/0	0/0	0/0	0/0	0/0	0/0	1/1	0/0	0/0	0/0	0/0	0/0	0/0	0/0
scaffold1214|size26268	23159	C	T	266.91	INTERGENIC	0/0	0/0	0/1	0/0	0/1	0/0	./.	0/0	0/0	0/0	0/0	0/0	0/0	0/0	0/0	0/0
scaffold12151|size1436	621	C	T	255.37	NON_SYNONYMOUS_CODING	0/0	0/0	0/0	0/0	0/1	0/0	./.	0/0	0/0	0/0	0/0	0/0	0/0	0/0	0/0	0/0
scaffold12158|size2769	399	G	A	59.35	INTERGENIC	0/0	0/0	0/0	0/0	0/0	0/0	./.	0/0	0/0	0/0	0/0	0/0	0/0	0/1	0/0	0/0
scaffold12158|size2769	462	G	A	70.34	INTERGENIC	0/0	0/0	0/0	0/0	0/0	0/0	./.	0/0	0/0	0/0	0/0	0/0	0/0	0/1	0/0	0/0
scaffold12158|size2769	476	G	A	32.34	INTERGENIC	0/0	0/0	0/0	0/0	0/0	0/0	./.	0/0	0/0	0/0	0/0	0/0	0/0	0/1	0/0	0/0
scaffold12159|size1434	1030	G	A	136.41	INTERGENIC	0/0	0/0	0/1	0/0	0/1	0/0	./.	0/0	0/0	0/0	0/0	0/0	0/0	0/0	0/0	0/0
scaffold1215|size18940	13243	G	A	1864.34	INTERGENIC	0/0	0/0	0/0	0/0	0/0	0/0	./.	0/0	0/0	0/0	0/1	0/0	0/0	0/0	0/0	0/0
scaffold1215|size18940	16598	C	T	154.34	SYNONYMOUS_CODING	0/0	0/0	0/0	0/0	0/0	0/0	./.	0/0	0/0	0/0	0/1	0/0	0/0	0/0	0/0	0/0
scaffold1215|size18940	9201	G	A	150.36	INTERGENIC	0/0	0/0	0/0	0/0	0/0	0/0	./.	0/0	0/0	0/0	0/0	0/0	0/0	0/1	0/0	0/0
scaffold1215|size18940	9206	C	T	158.36	INTERGENIC	0/0	0/0	0/0	0/0	0/0	0/0	./.	0/0	0/0	0/0	0/0	0/0	0/0	0/1	0/0	0/0
scaffold1216|size23852	12696	C	T	1268.8	DOWNSTREAM	0/0	0/0	0/0	0/0	0/0	0/0	./.	0/0	0/0	0/0	1/1	0/0	0/0	0/0	0/0	0/0
scaffold1216|size23852	20559	G	A	2549.72	INTERGENIC	0/0	0/0	0/0	0/0	0/0	0/0	./.	0/0	0/0	0/0	0/0	0/0	1/1	0/0	0/0	0/0
scaffold1216|size23852	8115	C	T	1715.74	DOWNSTREAM	0/0	0/0	0/0	0/0	0/0	0/0	./.	0/0	0/0	0/0	1/1	0/0	0/0	0/0	0/0	0/0
scaffold12179|size1428	369	C	T	424.83	INTERGENIC	0/0	0/0	0/0	0/0	0/0	0/0	./.	0/1	0/0	0/0	0/0	0/0	0/0	0/1	0/0	0/0
scaffold12179|size1428	399	C	T	282.11	INTERGENIC	0/0	0/0	0/0	0/0	0/0	0/0	./.	0/1	0/0	0/0	0/0	0/0	0/0	0/1	0/0	0/0
scaffold1217|size22926	3540	C	T	55.34	NON_SYNONYMOUS_CODING	0/0	0/0	0/0	0/0	0/0	0/0	./.	0/0	0/0	0/0	0/0	0/0	0/0	0/1	0/0	0/0
scaffold1217|size22926	748	C	T	827.74	SYNONYMOUS_CODING	0/0	0/0	0/0	0/0	0/1	0/0	./.	0/1	0/0	0/0	0/0	0/0	0/0	0/0	0/0	0/0
scaffold12182|size1444	764	C	T	900.34	INTERGENIC	0/0	0/0	0/0	0/0	0/0	0/0	./.	0/0	0/0	0/0	0/1	0/0	0/0	0/0	0/0	0/0
scaffold12188|size1424	867	G	A	899.34	INTERGENIC	0/0	0/0	0/0	0/0	0/0	0/0	./.	0/0	0/0	0/1	0/0	0/0	0/0	0/0	0/0	0/0
scaffold1218|size18927	14573	C	T	260.75	SYNONYMOUS_CODING	0/0	0/0	0/1	0/0	0/1	0/0	./.	0/0	0/0	0/0	0/0	0/0	0/0	0/0	0/0	0/0
scaffold1218|size18927	1525	G	A	2715.74	DOWNSTREAM	1/1	0/0	0/0	0/1	0/0	0/0	./.	0/1	0/0	0/0	0/0	0/0	0/0	0/0	0/0	0/0
scaffold1218|size18927	16892	G	A	104.7	SYNONYMOUS_CODING	0/0	0/0	0/0	0/0	0/0	0/0	./.	0/0	0/0	0/0	0/0	0/0	0/0	0/1	0/0	0/0
scaffold1218|size18927	16935	C	T	88.35	INTRON	0/0	0/0	0/0	0/0	0/0	0/0	./.	0/0	0/0	0/0	0/0	0/0	0/0	0/1	0/0	0/0
scaffold1218|size18927	16962	C	T	140.34	INTRON	0/0	0/0	0/0	0/0	0/0	0/0	./.	0/0	0/0	0/0	0/0	0/0	0/0	0/1	0/0	0/0
scaffold1218|size18927	16973	G	A	118.34	INTRON	0/0	0/0	0/0	0/0	0/0	0/0	./.	0/0	0/0	0/0	0/0	0/0	0/0	0/1	0/0	0/0
scaffold1218|size18927	16974	G	A	132.34	INTRON	0/0	0/0	0/0	0/0	0/0	0/0	./.	0/0	0/0	0/0	0/0	0/0	0/0	0/1	0/0	0/0
scaffold1218|size18927	16998	C	T	137.34	INTRON	0/0	0/0	0/0	0/0	0/0	0/0	./.	0/0	0/0	0/0	0/0	0/0	0/0	0/1	0/0	0/0
scaffold1218|size18927	17000	G	A	132.34	INTRON	0/0	0/0	0/0	0/0	0/0	0/0	./.	0/0	0/0	0/0	0/0	0/0	0/0	0/1	0/0	0/0
scaffold1218|size18927	17052	G	A	296.35	SYNONYMOUS_CODING	0/0	0/0	0/0	0/0	0/0	0/0	./.	0/0	0/0	0/0	0/0	0/0	0/0	0/1	0/0	0/0
scaffold1218|size18927	17064	C	T	255.39	SYNONYMOUS_CODING	0/0	0/0	0/0	0/0	0/0	0/0	./.	0/0	0/0	0/0	0/0	0/0	0/0	0/1	0/0	0/0
scaffold1218|size18927	17603	G	A	108.7	SYNONYMOUS_CODING	0/0	0/0	0/0	0/0	0/0	0/0	./.	0/0	0/0	0/0	0/0	0/0	0/0	0/1	0/0	0/0
scaffold1218|size18927	17604	G	A	109.34	SYNONYMOUS_CODING	0/0	0/0	0/0	0/0	0/0	0/0	./.	0/0	0/0	0/0	0/0	0/0	0/0	0/1	0/0	0/0
scaffold1218|size18927	17613	G	A	162.34	SYNONYMOUS_CODING	0/0	0/0	0/0	0/0	0/0	0/0	./.	0/0	0/0	0/0	0/0	0/0	0/0	0/1	0/0	0/0
scaffold1218|size18927	3228	G	A	728.72	INTERGENIC	0/0	1/1	0/0	0/0	0/0	0/0	./.	0/0	0/0	0/0	0/0	0/0	0/0	0/0	0/0	0/0
scaffold1218|size18927	8704	C	T	287.34	DOWNSTREAM	0/0	0/0	0/0	0/0	0/1	0/0	./.	0/0	0/0	0/0	0/0	0/0	0/0	0/0	0/0	0/0
scaffold12191|size1423	1246	C	T	591.72	INTERGENIC	0/0	0/0	0/0	0/0	0/0	0/0	./.	0/0	1/1	0/0	0/0	0/0	0/0	0/0	0/0	0/0
scaffold12192|size1423	465	G	A	1226.72	INTERGENIC	0/0	0/0	0/0	0/0	0/0	0/0	./.	0/0	1/1	0/0	0/0	0/0	0/0	0/0	0/0	0/0
scaffold12198|size1428	388	C	T	472.74	INTERGENIC	0/1	0/0	0/0	0/1	0/0	0/0	./.	0/0	0/0	0/0	0/0	0/0	0/0	0/0	0/0	0/0
scaffold12198|size1428	807	G	A	43.34	INTERGENIC	0/0	0/0	0/0	0/0	0/0	0/0	./.	0/0	0/0	0/0	0/0	0/0	0/0	0/0	0/1	0/0
scaffold1219|size45961	12698	C	T	1052.34	DOWNSTREAM	0/0	0/0	0/0	0/0	0/0	0/0	./.	0/0	0/0	0/0	0/1	0/0	0/0	0/0	0/0	0/0
scaffold1219|size45961	22863	G	A	1333.72	DOWNSTREAM	0/0	1/1	0/0	0/0	0/0	0/0	./.	0/0	0/0	0/0	0/0	0/0	0/0	0/0	0/0	0/0
scaffold1219|size45961	24728	G	A	77.7	DOWNSTREAM	0/0	0/0	0/0	0/0	0/0	0/0	./.	0/0	0/0	0/0	0/0	0/0	0/0	0/1	0/0	0/0
scaffold1219|size45961	25510	C	T	1195.72	DOWNSTREAM	0/0	0/0	0/0	0/0	0/0	0/0	./.	0/0	0/0	0/0	0/0	0/0	0/0	0/0	1/1	0/0
scaffold1219|size45961	31343	C	T	2019.34	INTERGENIC	0/0	0/0	0/0	0/0	0/0	0/0	./.	0/0	0/0	0/0	0/1	0/0	0/0	0/0	0/0	0/0
scaffold1219|size45961	37046	G	A	441.88	DOWNSTREAM	0/0	0/0	0/0	0/0	0/1	0/0	./.	0/1	0/0	0/0	0/0	0/0	0/0	0/0	0/0	0/0
scaffold1219|size45961	45577	C	T	64.35	NON_SYNONYMOUS_CODING	0/0	0/0	0/0	0/0	0/0	0/0	./.	0/0	0/0	0/0	0/0	0/0	0/0	0/1	0/0	0/0
scaffold1219|size45961	5064	G	A	358.34	NON_SYNONYMOUS_CODING	0/0	0/0	0/0	0/0	0/0	0/0	./.	0/0	0/1	0/0	0/0	0/0	0/0	0/0	0/0	0/0
scaffold121|size41485	28104	C	T	883.19	INTERGENIC	0/0	0/0	0/0	0/0	0/0	0/0	0/1	0/0	0/0	0/0	0/1	0/0	0/0	0/0	0/0	0/0
scaffold121|size41485	5402	C	T	143.06	DOWNSTREAM	0/0	0/0	0/0	0/0	0/0	0/0	0/0	0/0	0/0	0/0	0/0	0/0	0/0	0/1	0/0	0/0
scaffold121|size41485	5423	G	A	152.06	DOWNSTREAM	0/0	0/0	0/0	0/0	0/0	0/0	0/0	0/0	0/0	0/0	0/0	0/0	0/0	0/1	0/0	0/0
scaffold121|size41485	5428	C	T	119.06	DOWNSTREAM	0/0	0/0	0/0	0/0	0/0	0/0	0/0	0/0	0/0	0/0	0/0	0/0	0/0	0/1	0/0	0/0
scaffold121|size41485	5435	C	T	124.06	DOWNSTREAM	0/0	0/0	0/0	0/0	0/0	0/0	0/0	0/0	0/0	0/0	0/0	0/0	0/0	0/1	0/0	0/0
scaffold121|size41485	5438	G	A	123.06	DOWNSTREAM	0/0	0/0	0/0	0/0	0/0	0/0	0/0	0/0	0/0	0/0	0/0	0/0	0/0	0/1	0/0	0/0
scaffold121|size41485	5456	C	T	56.06	DOWNSTREAM	0/0	0/0	0/0	0/0	0/0	0/0	0/0	0/0	0/0	0/0	0/0	0/0	0/0	0/1	0/0	0/0
scaffold121|size41485	5468	C	T	71.06	DOWNSTREAM	0/0	0/0	0/0	0/0	0/0	0/0	0/0	0/0	0/0	0/0	0/0	0/0	0/0	0/1	0/0	0/0
scaffold121|size41485	5480	C	T	64.06	DOWNSTREAM	0/0	0/0	0/0	0/0	0/0	0/0	0/0	0/0	0/0	0/0	0/0	0/0	0/0	0/1	0/0	0/0
scaffold121|size41485	5635	G	A	50.3	DOWNSTREAM	0/0	0/0	0/0	0/1	0/0	0/0	0/0	0/0	0/0	0/0	0/0	0/0	0/0	0/1	0/0	0/0
scaffold12200|size1421	1072	G	A	346.8	INTERGENIC	0/0	0/0	0/0	0/0	0/1	0/0	./.	0/1	0/0	0/0	0/0	0/0	0/0	0/0	0/0	0/0
scaffold12206|size1419	1314	G	A	873.34	INTERGENIC	0/0	0/0	0/0	0/0	0/0	0/0	./.	0/0	0/1	0/0	0/0	0/0	0/0	0/0	0/0	0/0
scaffold1220|size22844	7622	G	A	1866.15	INTERGENIC	1/1	0/0	0/0	0/1	0/0	0/0	./.	0/0	0/0	0/0	0/0	0/0	0/0	0/0	0/0	0/0
scaffold12213|size1417	1238	G	A	676.85	INTERGENIC	1/1	0/0	0/0	0/0	0/0	0/0	./.	0/0	0/0	0/0	0/0	0/0	0/0	0/0	0/0	0/0
scaffold12214|size4738	1612	C	T	275.03	INTERGENIC	0/1	0/0	0/0	0/0	0/0	0/0	./.	0/1	0/0	0/0	0/0	0/0	0/0	0/0	0/0	0/0
scaffold12216|size1416	146	G	A	654.34	INTERGENIC	0/0	0/0	0/0	0/0	0/0	0/0	./.	0/0	0/0	0/0	0/0	0/0	0/0	0/0	0/1	0/0
scaffold1221|size37206	23817	G	A	115.34	DOWNSTREAM	0/0	0/0	0/0	0/0	0/0	0/0	./.	0/0	0/0	0/0	0/0	0/0	0/0	0/1	0/0	0/0
scaffold1221|size37206	23835	C	T	143.34	DOWNSTREAM	0/0	0/0	0/0	0/0	0/0	0/0	./.	0/0	0/0	0/0	0/0	0/0	0/0	0/1	0/0	0/0
scaffold1221|size37206	23904	C	T	45.41	DOWNSTREAM	0/0	0/0	0/0	0/0	0/0	0/0	./.	0/0	0/0	0/0	0/0	0/0	0/0	0/1	0/0	0/0
scaffold1221|size37206	24859	G	A	634.34	DOWNSTREAM	0/0	0/0	0/0	0/0	0/0	0/0	./.	0/0	0/0	0/0	0/1	0/0	0/0	0/0	0/0	0/0
scaffold1221|size37206	51	G	A	350.05	INTERGENIC	0/0	0/0	0/0	0/0	0/0	0/0	./.	0/0	1/1	0/0	0/0	0/0	0/0	0/0	0/0	0/0
scaffold12221|size1415	786	C	T	517.34	INTERGENIC	0/0	0/0	0/0	0/0	0/0	0/0	./.	0/0	0/1	0/0	0/0	0/0	0/0	0/0	0/0	0/0
scaffold12224|size1415	811	C	T	1700.72	INTERGENIC	0/0	0/0	0/0	0/0	0/0	0/0	./.	0/0	0/0	0/0	0/0	1/1	0/0	0/0	0/0	0/0
scaffold12226|size5014	2803	C	T	1224.09	INTERGENIC	1/1	0/0	0/0	0/1	0/0	0/0	./.	0/1	0/0	0/0	0/0	0/0	0/0	0/0	0/0	0/0
scaffold12226|size5014	3790	C	T	303.87	INTERGENIC	0/0	0/0	0/1	0/0	0/1	0/0	./.	0/0	0/0	0/0	0/0	0/0	0/0	0/0	0/0	0/0
scaffold1222|size19083	1095	C	T	1109.03	DOWNSTREAM	1/1	0/0	0/0	0/1	0/0	0/0	./.	0/0	0/0	0/0	0/0	0/0	0/0	0/0	0/0	0/0
scaffold1222|size19083	4853	G	A	826.72	UPSTREAM	0/0	1/1	0/0	0/0	0/0	0/0	./.	0/0	0/0	0/0	0/0	0/0	0/0	0/0	0/0	0/0
scaffold1222|size19083	6319	C	T	153.34	DOWNSTREAM	0/0	0/0	0/0	0/0	0/0	0/0	./.	0/0	0/0	0/0	0/0	0/0	0/0	0/1	0/0	0/0
scaffold12237|size3798	2881	C	T	559.34	INTERGENIC	0/0	0/0	0/0	0/0	0/0	0/0	./.	0/0	0/0	0/0	0/1	0/0	0/0	0/0	0/0	0/0
scaffold1223|size18887	10170	C	T	2375.74	UPSTREAM	1/1	0/0	0/0	0/1	0/0	0/0	./.	0/1	0/0	0/0	0/0	0/0	0/0	0/0	0/0	0/0
scaffold1223|size18887	10209	C	T	605.74	UPSTREAM	0/0	0/0	0/0	0/0	0/1	0/0	./.	0/1	0/0	0/0	0/0	0/0	0/0	0/0	0/0	0/0
scaffold1224|size24124	9171	G	A	1401.73	INTERGENIC	0/0	0/0	0/0	0/0	0/0	0/0	./.	0/0	0/0	0/0	0/0	0/0	1/1	0/0	0/0	0/0
scaffold1225|size19590	4807	C	T	750.72	INTERGENIC	0/0	0/0	0/0	0/0	0/0	0/0	./.	0/0	1/1	0/0	0/0	0/0	0/0	0/0	0/0	0/0
scaffold12262|size1640	723	G	A	231.74	INTERGENIC	0/0	0/0	0/1	0/0	0/1	0/0	./.	0/0	0/0	0/0	0/0	0/0	0/0	0/0	0/0	0/0
scaffold1226|size18864	100	C	T	152.66	INTERGENIC	0/0	0/0	0/0	0/0	1/1	0/0	./.	0/0	0/0	0/0	0/0	0/0	0/0	0/0	0/0	0/0
scaffold1226|size18864	12296	C	T	2181.72	INTERGENIC	0/0	0/0	0/0	0/0	0/0	0/0	./.	0/0	0/0	0/0	0/0	0/0	0/0	0/0	1/1	0/0
scaffold1226|size18864	884	C	T	1893.72	INTERGENIC	0/0	0/0	0/0	0/0	0/0	0/0	./.	0/0	0/0	0/0	0/0	0/0	0/0	0/0	1/1	0/0
scaffold12274|size1398	1127	C	T	1438.96	INTERGENIC	0/0	0/0	0/0	0/0	0/0	0/0	./.	0/0	0/0	0/0	1/1	0/0	0/0	0/0	0/0	0/0
scaffold12276|size1397	175	G	A	512.74	INTERGENIC	0/0	0/0	0/0	0/0	0/0	0/0	./.	0/0	1/1	0/0	0/0	0/0	0/0	0/0	0/0	0/0
scaffold12278|size1714	190	G	A	144.74	INTERGENIC	0/0	0/0	0/0	0/0	0/1	0/0	./.	0/1	0/0	0/0	0/0	0/0	0/0	0/0	0/0	0/0
scaffold1227|size25347	1435	C	T	148.12	DOWNSTREAM	0/0	0/0	0/1	0/0	0/0	0/0	./.	0/0	0/0	0/0	0/0	0/0	0/0	0/1	0/0	0/0
scaffold1227|size25347	1450	C	T	147.93	DOWNSTREAM	0/0	0/0	0/1	0/0	0/0	0/0	./.	0/0	0/0	0/0	0/0	0/0	0/0	0/1	0/0	0/0
scaffold1227|size25347	3150	C	T	160.35	DOWNSTREAM	0/0	0/0	0/0	0/0	0/0	0/0	./.	0/0	0/0	0/0	0/0	0/0	0/0	0/1	0/0	0/0
scaffold12282|size2791	551	C	T	33.34	INTERGENIC	0/0	0/0	0/0	0/0	0/0	0/0	./.	0/1	0/0	0/0	0/0	0/0	0/0	0/0	0/0	0/0
scaffold12284|size1394	589	C	T	157.36	INTERGENIC	0/0	0/0	0/0	0/0	0/0	0/0	./.	0/0	0/0	0/0	0/0	0/0	0/0	0/1	0/0	0/0
scaffold12284|size1394	607	C	T	124.34	INTERGENIC	0/0	0/0	0/0	0/0	0/0	0/0	./.	0/0	0/0	0/0	0/0	0/0	0/0	0/1	0/0	0/0
scaffold12284|size1394	624	G	A	134.34	INTERGENIC	0/0	0/0	0/0	0/0	0/0	0/0	./.	0/0	0/0	0/0	0/0	0/0	0/0	0/1	0/0	0/0
scaffold12284|size1394	631	C	T	126.34	INTERGENIC	0/0	0/0	0/0	0/0	0/0	0/0	./.	0/0	0/0	0/0	0/0	0/0	0/0	0/1	0/0	0/0
scaffold12289|size4692	2657	G	A	584.34	INTERGENIC	0/0	0/0	0/0	0/0	0/0	0/0	./.	0/0	0/0	0/0	0/0	0/0	0/1	0/0	0/0	0/0
scaffold12289|size4692	4183	G	A	2109.72	INTERGENIC	0/0	0/0	0/0	0/0	0/0	0/0	./.	0/0	0/0	0/0	0/0	0/0	0/0	0/0	1/1	0/0
scaffold1228|size18853	13095	C	T	265.2	INTERGENIC	0/0	0/0	0/1	0/0	0/1	0/0	./.	0/0	0/0	0/0	0/0	0/0	0/0	0/0	0/0	0/0
scaffold1228|size18853	14172	C	T	1423.72	INTERGENIC	0/0	0/0	0/0	0/0	0/0	0/0	./.	0/0	0/0	0/0	0/0	0/0	0/0	0/0	1/1	0/0
scaffold12297|size1390	198	G	A	65.17	INTERGENIC	0/0	0/0	0/1	0/0	0/0	0/0	./.	0/0	0/0	0/0	0/0	0/0	0/0	0/1	0/0	0/0
scaffold12297|size1390	201	G	A	69.17	INTERGENIC	0/0	0/0	0/1	0/0	0/0	0/0	./.	0/0	0/0	0/0	0/0	0/0	0/0	0/1	0/0	0/0
scaffold1229|size58503	12337	G	A	2453.72	DOWNSTREAM	0/0	0/0	0/0	0/0	0/0	0/0	./.	0/0	0/0	0/0	0/0	0/0	1/1	0/0	0/0	0/0
scaffold1229|size58503	15379	C	T	146.4	DOWNSTREAM	0/0	0/0	0/0	0/0	0/0	0/0	./.	0/0	0/0	0/0	0/0	0/0	0/0	0/1	0/0	0/0
scaffold1229|size58503	28373	G	A	653.74	DOWNSTREAM	0/0	0/0	0/0	0/0	0/1	0/0	./.	0/1	0/0	0/0	0/0	0/0	0/0	0/0	0/0	0/0
scaffold1229|size58503	30646	C	T	48.34	NON_SYNONYMOUS_CODING	0/0	0/0	0/0	0/0	0/0	0/0	./.	0/0	0/0	0/0	0/0	0/0	0/0	0/1	0/0	0/0
scaffold1229|size58503	31390	C	T	54.34	NON_SYNONYMOUS_CODING	0/0	0/0	0/0	0/0	0/0	0/0	./.	0/0	0/0	0/0	0/0	0/0	0/0	0/1	0/0	0/0
scaffold1229|size58503	32533	C	T	34.34	NON_SYNONYMOUS_CODING	0/0	0/0	0/0	0/0	0/0	0/0	./.	0/0	0/0	0/0	0/0	0/0	0/0	0/1	0/0	0/0
scaffold1229|size58503	32650	G	A	89.34	NON_SYNONYMOUS_CODING	0/0	0/0	0/0	0/0	0/0	0/0	./.	0/0	0/0	0/0	0/0	0/0	0/0	0/1	0/0	0/0
scaffold1229|size58503	33067	C	T	43.34	SYNONYMOUS_CODING	0/0	0/0	0/0	0/0	0/0	0/0	./.	0/0	0/0	0/0	0/0	0/0	0/0	0/1	0/0	0/0
scaffold1229|size58503	33132	G	A	70.34	NON_SYNONYMOUS_CODING	0/0	0/0	0/0	0/0	0/0	0/0	./.	0/0	0/0	0/0	0/0	0/0	0/0	0/1	0/0	0/0
scaffold1229|size58503	35954	C	T	126.34	DOWNSTREAM	0/0	0/0	0/0	0/0	0/0	0/0	./.	0/0	0/0	0/0	0/0	0/0	0/0	0/1	0/0	0/0
scaffold1229|size58503	35966	C	T	65.34	DOWNSTREAM	0/0	0/0	0/0	0/0	0/0	0/0	./.	0/0	0/0	0/0	0/0	0/0	0/0	0/1	0/0	0/0
scaffold1229|size58503	35970	G	A	45.34	DOWNSTREAM	0/0	0/0	0/0	0/0	0/0	0/0	./.	0/0	0/0	0/0	0/0	0/0	0/0	0/1	0/0	0/0
scaffold1229|size58503	36008	C	T	193.34	DOWNSTREAM	0/0	0/0	0/0	0/0	0/0	0/0	./.	0/0	0/0	0/0	0/0	0/0	0/0	0/1	0/0	0/0
scaffold1229|size58503	36026	G	A	1655.34	DOWNSTREAM	0/0	0/0	0/0	0/0	0/0	0/0	./.	0/0	0/0	0/0	0/0	0/0	0/1	0/0	0/0	0/0
scaffold122|size63199	12359	G	A	48.06	NON_SYNONYMOUS_CODING	0/0	0/0	0/0	0/0	0/0	0/0	0/0	0/0	0/0	0/0	0/0	0/0	0/0	0/1	0/0	0/0
scaffold122|size63199	12363	C	T	46.23	SYNONYMOUS_CODING	0/0	0/0	0/0	0/0	0/0	0/0	0/0	0/0	0/0	0/0	0/0	0/0	0/0	0/1	0/0	0/0
scaffold122|size63199	12380	C	T	51.07	NON_SYNONYMOUS_CODING	0/0	0/0	0/0	0/0	0/0	0/0	0/0	0/0	0/0	0/0	0/0	0/0	0/0	0/1	0/0	0/0
scaffold122|size63199	12386	G	A	52.07	NON_SYNONYMOUS_CODING	0/0	0/0	0/0	0/0	0/0	0/0	0/0	0/0	0/0	0/0	0/0	0/0	0/0	0/1	0/0	0/0
scaffold122|size63199	13022	C	T	37.06	DOWNSTREAM	0/0	0/0	0/0	0/0	0/0	0/0	0/0	0/0	0/0	0/0	0/0	0/0	0/0	0/1	0/0	0/0
scaffold122|size63199	13054	C	T	39.06	DOWNSTREAM	0/0	0/0	0/0	0/0	0/0	0/0	0/0	0/0	0/0	0/0	0/0	0/0	0/0	0/1	0/0	0/0
scaffold122|size63199	13056	G	A	35.06	DOWNSTREAM	0/0	0/0	0/0	0/0	0/0	0/0	0/0	0/0	0/0	0/0	0/0	0/0	0/0	0/1	0/0	0/0
scaffold122|size63199	13063	C	T	53.06	DOWNSTREAM	0/0	0/0	0/0	0/0	0/0	0/0	0/0	0/0	0/0	0/0	0/0	0/0	0/0	0/1	0/0	0/0
scaffold122|size63199	13100	C	T	36.06	DOWNSTREAM	0/0	0/0	0/0	0/0	0/0	0/0	0/0	0/0	0/0	0/0	0/0	0/0	0/0	0/1	0/0	0/0
scaffold122|size63199	13117	C	T	47.06	DOWNSTREAM	0/0	0/0	0/0	0/0	0/0	0/0	0/0	0/0	0/0	0/0	0/0	0/0	0/0	0/1	0/0	0/0
scaffold122|size63199	13126	C	T	57.06	DOWNSTREAM	0/0	0/0	0/0	0/0	0/0	0/0	0/0	0/0	0/0	0/0	0/0	0/0	0/0	0/1	0/0	0/0
scaffold122|size63199	15380	G	A	807.07	DOWNSTREAM	0/0	0/0	0/0	0/0	0/0	0/0	0/0	0/0	0/0	0/0	0/1	0/0	0/0	0/0	0/0	0/0
scaffold122|size63199	17314	C	T	1815.06	DOWNSTREAM	0/0	0/0	0/0	0/0	0/0	0/0	0/0	0/0	0/0	0/0	0/0	0/0	0/1	0/0	0/0	0/0
scaffold122|size63199	19427	C	T	1082.15	DOWNSTREAM	0/0	1/1	0/0	0/0	0/0	0/0	0/0	0/0	0/0	0/0	0/0	0/0	0/0	0/0	0/0	0/0
scaffold122|size63199	22450	G	A	48.06	DOWNSTREAM	0/0	0/0	0/0	0/0	0/0	0/0	0/0	0/0	0/0	0/0	0/0	0/0	0/0	0/1	0/0	0/0
scaffold122|size63199	22455	G	A	36.06	DOWNSTREAM	0/0	0/0	0/0	0/0	0/0	0/0	0/0	0/0	0/0	0/0	0/0	0/0	0/0	0/1	0/0	0/0
scaffold122|size63199	32620	C	T	291.23	DOWNSTREAM	0/0	0/0	0/1	0/0	0/1	0/0	0/0	0/0	0/0	0/0	0/0	0/0	0/0	0/0	0/0	0/0
scaffold122|size63199	50724	C	T	2237.15	DOWNSTREAM	0/0	0/0	0/0	0/0	0/0	0/0	0/0	0/0	0/0	0/0	0/0	0/0	1/1	0/0	0/0	0/0
scaffold122|size63199	54084	G	A	546.17	DOWNSTREAM	0/0	0/0	0/0	0/0	0/1	0/0	0/0	0/1	0/0	0/0	0/0	0/0	0/0	0/0	0/0	0/0
scaffold122|size63199	57327	G	A	43.06	START_GAINED	0/0	0/0	0/0	0/0	0/0	0/0	0/0	0/0	0/0	0/0	0/0	0/0	0/0	0/1	0/0	0/0
scaffold122|size63199	6693	C	T	702.17	INTERGENIC	0/0	0/0	0/1	0/0	0/1	0/0	0/0	0/0	0/0	0/0	0/0	0/0	0/0	0/0	0/0	0/0
scaffold122|size63199	9388	C	T	1996.56	INTERGENIC	1/1	0/0	0/0	0/1	0/0	0/0	0/0	0/1	0/0	0/0	0/0	0/0	0/0	0/0	0/0	0/0
scaffold12300|size1923	595	G	A	994.34	INTERGENIC	0/0	0/0	0/0	0/0	0/0	0/0	./.	0/0	0/0	0/0	0/1	0/0	0/0	0/0	0/0	0/0
scaffold12307|size2062	349	C	T	1386.75	INTERGENIC	1/1	0/0	0/0	0/1	0/0	0/0	./.	0/1	0/0	0/0	0/0	0/0	0/0	0/0	0/0	0/0
scaffold12308|size1384	424	G	A	2768.72	INTERGENIC	0/0	0/0	0/0	0/0	0/0	0/0	./.	0/0	0/0	0/0	1/1	0/0	0/0	0/0	0/0	0/0
scaffold1230|size36272	17697	C	T	72.34	DOWNSTREAM	0/0	0/0	0/0	0/0	0/0	0/0	./.	0/0	0/0	0/0	0/0	0/0	0/0	0/1	0/0	0/0
scaffold1230|size36272	17717	G	A	301.34	DOWNSTREAM	0/0	0/0	0/0	0/0	0/0	0/0	./.	0/0	0/0	0/0	0/0	0/0	0/0	0/1	0/0	0/0
scaffold1230|size36272	17960	C	T	367.1	DOWNSTREAM	0/0	0/0	0/1	0/0	0/0	0/0	./.	0/0	0/0	0/0	0/0	0/0	0/0	0/1	0/0	0/0
scaffold1230|size36272	17978	C	T	364.53	DOWNSTREAM	0/0	0/0	0/0	0/0	0/0	0/0	./.	0/0	0/0	0/0	0/0	0/0	0/0	0/1	0/0	0/0
scaffold1230|size36272	18047	C	T	123.34	DOWNSTREAM	0/0	0/0	0/0	0/0	0/0	0/0	./.	0/0	0/0	0/0	0/0	0/0	0/0	0/1	0/0	0/0
scaffold1230|size36272	18103	G	A	158.34	DOWNSTREAM	0/0	0/0	0/0	0/0	0/0	0/0	./.	0/0	0/0	0/0	0/0	0/0	0/0	0/1	0/0	0/0
scaffold1230|size36272	18338	G	A	30.34	DOWNSTREAM	0/0	0/0	0/0	0/0	0/0	0/0	./.	0/0	0/0	0/0	0/0	0/0	0/0	0/1	0/0	0/0
scaffold1230|size36272	18400	G	A	243.34	DOWNSTREAM	0/0	0/0	0/0	0/0	0/0	0/0	./.	0/0	0/0	0/0	0/0	0/0	0/0	0/1	0/0	0/0
scaffold1230|size36272	18416	C	T	169.34	DOWNSTREAM	0/0	0/0	0/0	0/0	0/0	0/0	./.	0/0	0/0	0/0	0/0	0/0	0/0	0/1	0/0	0/0
scaffold1230|size36272	18440	G	A	35.35	DOWNSTREAM	0/0	0/0	0/0	0/0	0/0	0/0	./.	0/0	0/0	0/0	0/0	0/0	0/0	0/1	0/0	0/0
scaffold1230|size36272	18636	G	A	348.34	DOWNSTREAM	0/0	0/0	0/0	0/0	0/0	0/0	./.	0/0	0/0	0/0	0/0	0/0	0/0	0/1	0/0	0/0
scaffold1230|size36272	18666	G	A	293.34	DOWNSTREAM	0/0	0/0	0/0	0/0	0/0	0/0	./.	0/0	0/0	0/0	0/0	0/0	0/0	0/1	0/0	0/0
scaffold1230|size36272	18894	C	T	65.34	DOWNSTREAM	0/0	0/0	0/0	0/0	0/0	0/0	./.	0/0	0/0	0/0	0/0	0/0	0/0	0/1	0/0	0/0
scaffold1230|size36272	18908	C	T	67.34	DOWNSTREAM	0/0	0/0	0/0	0/0	0/0	0/0	./.	0/0	0/0	0/0	0/0	0/0	0/0	0/1	0/0	0/0
scaffold1230|size36272	18945	G	A	61.34	DOWNSTREAM	0/0	0/0	0/0	0/0	0/0	0/0	./.	0/0	0/0	0/0	0/0	0/0	0/0	0/1	0/0	0/0
scaffold1230|size36272	20233	C	T	1118.34	UPSTREAM	0/0	0/1	0/0	0/0	0/0	0/0	./.	0/0	0/0	0/0	0/0	0/0	0/0	0/0	0/0	0/0
scaffold1230|size36272	21299	C	T	188.34	NON_SYNONYMOUS_CODING	0/0	0/0	0/0	0/0	0/0	0/0	./.	0/0	0/0	0/0	0/0	0/0	0/0	0/1	0/0	0/0
scaffold1230|size36272	21307	C	T	140.34	SYNONYMOUS_CODING	0/0	0/0	0/0	0/0	0/0	0/0	./.	0/0	0/0	0/0	0/0	0/0	0/0	0/1	0/0	0/0
scaffold1230|size36272	21314	C	T	75.34	NON_SYNONYMOUS_CODING	0/0	0/0	0/0	0/0	0/0	0/0	./.	0/0	0/0	0/0	0/0	0/0	0/0	0/1	0/0	0/0
scaffold1230|size36272	21355	G	A	122.34	SYNONYMOUS_CODING	0/0	0/0	0/0	0/0	0/0	0/0	./.	0/0	0/0	0/0	0/0	0/0	0/0	0/1	0/0	0/0
scaffold1230|size36272	21463	G	A	215.34	SYNONYMOUS_CODING	0/0	0/0	0/0	0/0	0/0	0/0	./.	0/0	0/0	0/0	0/0	0/0	0/0	0/1	0/0	0/0
scaffold1230|size36272	21841	G	A	42.34	DOWNSTREAM	0/0	0/0	0/0	0/0	0/0	0/0	./.	0/0	0/0	0/0	0/0	0/0	0/0	0/1	0/0	0/0
scaffold1230|size36272	21844	G	A	66.34	DOWNSTREAM	0/0	0/0	0/0	0/0	0/0	0/0	./.	0/0	0/0	0/0	0/0	0/0	0/0	0/1	0/0	0/0
scaffold1230|size36272	21901	G	A	79.34	DOWNSTREAM	0/0	0/0	0/0	0/0	0/0	0/0	./.	0/0	0/0	0/0	0/0	0/0	0/0	0/1	0/0	0/0
scaffold1230|size36272	22129	C	T	145.34	DOWNSTREAM	0/0	0/0	0/0	0/0	0/0	0/0	./.	0/0	0/0	0/0	0/0	0/0	0/0	0/1	0/0	0/0
scaffold1230|size36272	24648	G	A	515.74	DOWNSTREAM	0/0	0/0	0/0	0/0	0/1	0/0	./.	0/1	0/0	0/0	0/0	0/0	0/0	0/0	0/0	0/0
scaffold1230|size36272	28478	C	T	79.34	NON_SYNONYMOUS_CODING	0/0	0/0	0/0	0/0	0/0	0/0	./.	0/0	0/0	0/0	0/0	0/0	0/0	0/1	0/0	0/0
scaffold1230|size36272	28496	G	A	143.34	NON_SYNONYMOUS_CODING	0/0	0/0	0/0	0/0	0/0	0/0	./.	0/0	0/0	0/0	0/0	0/0	0/0	0/1	0/0	0/0
scaffold1230|size36272	28532	G	A	118.34	NON_SYNONYMOUS_CODING	0/0	0/0	0/0	0/0	0/0	0/0	./.	0/0	0/0	0/0	0/0	0/0	0/0	0/1	0/0	0/0
scaffold1230|size36272	28565	G	A	143.34	NON_SYNONYMOUS_CODING	0/0	0/0	0/0	0/0	0/0	0/0	./.	0/0	0/0	0/0	0/0	0/0	0/0	0/1	0/0	0/0
scaffold1230|size36272	28619	G	A	83.34	NON_SYNONYMOUS_CODING	0/0	0/0	0/0	0/0	0/0	0/0	./.	0/0	0/0	0/0	0/0	0/0	0/0	0/1	0/0	0/0
scaffold1230|size36272	30973	G	A	43.34	NON_SYNONYMOUS_CODING	0/0	0/0	0/0	0/0	0/0	0/0	./.	0/0	0/0	0/0	0/0	0/0	0/0	0/1	0/0	0/0
scaffold1230|size36272	31472	C	T	2439.75	NON_SYNONYMOUS_CODING	1/1	0/0	0/0	0/1	0/0	0/0	./.	0/1	0/0	0/0	0/0	0/0	0/0	0/0	0/0	0/0
scaffold1230|size36272	3933	C	T	38.92	DOWNSTREAM	0/0	0/0	0/0	0/0	0/0	0/0	./.	0/0	0/0	0/0	0/0	0/0	0/0	0/1	0/0	0/0
scaffold1230|size36272	3935	C	T	43.65	DOWNSTREAM	0/0	0/0	0/0	0/0	0/0	0/0	./.	0/0	0/0	0/0	0/0	0/0	0/0	0/1	0/0	0/0
scaffold12314|size1384	701	C	T	1664.1	INTERGENIC	0/0	0/0	0/0	0/0	0/0	0/0	./.	0/0	0/0	0/0	1/1	0/0	0/0	0/0	0/0	0/0
scaffold12317|size1383	1140	C	T	1197.95	INTERGENIC	1/1	0/0	0/0	0/1	0/0	0/0	./.	0/1	0/0	0/0	0/0	0/0	0/0	0/0	0/0	0/0
scaffold12317|size1383	1255	C	T	328.96	INTERGENIC	0/0	0/0	0/0	0/0	0/0	0/0	./.	0/0	1/1	0/0	0/0	0/0	0/0	0/0	0/0	0/0
scaffold12318|size1382	950	C	T	1423.72	INTERGENIC	0/0	0/0	0/0	0/0	0/0	0/0	./.	0/0	0/0	0/0	0/0	1/1	0/0	0/0	0/0	0/0
scaffold1231|size19079	10610	C	T	2003.72	INTERGENIC	0/0	0/0	0/0	0/0	0/0	0/0	./.	0/0	0/0	0/0	0/0	0/0	1/1	0/0	0/0	0/0
scaffold1231|size19079	16620	G	A	2786.74	INTERGENIC	1/1	0/0	0/0	0/1	0/0	0/0	./.	0/1	0/0	0/0	0/0	0/0	0/0	0/0	0/0	0/0
scaffold12322|size1382	1001	C	T	1666.72	INTERGENIC	0/0	0/0	0/0	0/0	0/0	0/0	./.	0/0	0/0	0/0	0/0	0/0	1/1	0/0	0/0	0/0
scaffold12328|size1380	590	C	T	75.63	SYNONYMOUS_CODING	0/0	0/0	0/0	0/0	0/1	0/0	./.	0/0	0/0	0/0	0/0	0/0	0/0	0/1	0/0	0/0
scaffold12335|size1707	865	C	T	77.7	INTERGENIC	0/0	0/0	0/0	0/0	0/0	0/0	./.	0/0	0/0	0/0	0/0	0/0	0/0	0/1	0/0	0/0
scaffold12337|size1378	456	C	T	1348.34	INTERGENIC	0/0	0/1	0/0	0/0	0/0	0/0	./.	0/0	0/0	0/0	0/0	0/0	0/0	0/0	0/0	0/0
scaffold1233|size18834	1174	G	A	1022.73	DOWNSTREAM	0/0	0/0	0/0	0/0	0/0	0/0	./.	0/0	0/0	0/0	0/0	0/0	0/0	0/0	1/1	0/0
scaffold1233|size18834	15029	C	T	1609.72	DOWNSTREAM	0/0	0/0	0/0	0/0	0/0	0/0	./.	0/0	0/0	0/0	0/0	1/1	0/0	0/0	0/0	0/0
scaffold1233|size18834	7153	C	T	68.34	INTERGENIC	0/0	0/0	0/0	0/0	0/0	0/0	./.	0/0	0/0	0/0	0/0	0/0	0/0	0/1	0/0	0/0
scaffold12342|size1377	281	C	T	1079.34	INTERGENIC	0/0	0/0	0/0	0/0	0/0	0/0	./.	0/0	0/0	0/0	0/1	0/0	0/0	0/0	0/0	0/0
scaffold12349|size1376	209	C	T	38.34	INTERGENIC	0/0	0/0	0/0	0/0	0/0	0/0	./.	0/1	0/0	0/0	0/0	0/0	0/0	0/0	0/0	0/0
scaffold12349|size1376	396	C	T	586.34	INTERGENIC	0/0	0/1	0/0	0/0	0/0	0/0	./.	0/0	0/0	0/0	0/0	0/0	0/0	0/0	0/0	0/0
scaffold1234|size19254	18276	C	T	101.45	INTERGENIC	0/0	0/0	0/0	0/0	0/0	0/0	./.	0/0	0/0	0/0	0/0	0/0	0/0	0/1	0/0	0/0
scaffold1234|size19254	18284	G	A	101.35	INTERGENIC	0/0	0/0	0/0	0/0	0/0	0/0	./.	0/0	0/0	0/0	0/0	0/0	0/0	0/1	0/0	0/0
scaffold1234|size19254	18293	C	T	113.35	INTERGENIC	0/0	0/0	0/0	0/0	0/0	0/0	./.	0/0	0/0	0/0	0/0	0/0	0/0	0/1	0/0	0/0
scaffold1234|size19254	6472	C	T	2183.72	INTERGENIC	0/0	0/0	0/0	0/0	0/0	0/0	./.	0/0	0/0	0/0	0/0	0/0	0/0	0/0	1/1	0/0
scaffold12350|size2501	1408	G	A	157.53	INTERGENIC	0/0	0/0	0/0	0/0	0/0	0/0	./.	0/0	0/0	0/0	0/0	0/0	0/0	0/1	0/0	0/0
scaffold12350|size2501	1417	G	A	160.34	INTERGENIC	0/0	0/0	0/0	0/0	0/0	0/0	./.	0/0	0/0	0/0	0/0	0/0	0/0	0/1	0/0	0/0
scaffold12350|size2501	1909	G	A	498.34	INTERGENIC	0/0	0/0	0/0	0/0	0/0	0/0	./.	0/0	0/0	0/0	0/0	0/0	0/0	0/1	0/0	0/0
scaffold12351|size1375	222	C	T	1494.73	INTERGENIC	0/0	0/0	0/0	0/0	0/0	0/0	./.	0/0	0/0	0/0	0/0	0/0	1/1	0/0	0/0	0/0
scaffold12358|size9353	2840	CAT	C	23751.3	INTERGENIC	0/1	0/1	0/1	0/1	0/1	0/1	./.	0/1	0/1	0/1	0/1	0/1	0/1	0/1	0/1	0/1
scaffold1235|size18806	13516	C	T	39.34	DOWNSTREAM	0/0	0/0	0/0	0/0	0/0	0/0	./.	0/0	0/0	0/0	0/0	0/0	0/0	0/1	0/0	0/0
scaffold1235|size18806	13530	C	T	37.34	DOWNSTREAM	0/0	0/0	0/0	0/0	0/0	0/0	./.	0/0	0/0	0/0	0/0	0/0	0/0	0/1	0/0	0/0
scaffold1235|size18806	13606	C	T	74.74	DOWNSTREAM	0/0	0/0	0/0	0/0	0/1	0/0	./.	0/0	0/0	0/0	0/0	0/0	0/0	0/1	0/0	0/0
scaffold1235|size18806	13618	C	T	88.74	DOWNSTREAM	0/0	0/0	0/0	0/0	0/1	0/0	./.	0/0	0/0	0/0	0/0	0/0	0/0	0/1	0/0	0/0
scaffold1235|size18806	13699	G	A	110.34	DOWNSTREAM	0/0	0/0	0/0	0/0	0/0	0/0	./.	0/0	0/0	0/0	0/0	0/0	0/0	0/1	0/0	0/0
scaffold1235|size18806	6522	C	T	2382.72	DOWNSTREAM	0/0	0/0	0/0	0/0	0/0	0/0	./.	0/0	0/0	0/0	0/0	0/0	0/0	0/0	1/1	0/0
scaffold12361|size1372	1133	C	T	600.21	INTERGENIC	0/0	0/0	0/0	0/0	0/0	0/0	./.	0/0	0/0	0/0	0/1	0/0	0/0	0/0	0/0	0/0
scaffold1236|size32811	2843	C	T	214.84	SYNONYMOUS_CODING	0/0	0/0	0/1	0/0	0/1	0/0	./.	0/0	0/0	0/0	0/0	0/0	0/0	0/0	0/0	0/0
scaffold1236|size32811	29758	C	T	60.35	SYNONYMOUS_CODING	0/0	0/0	0/0	0/0	0/0	0/0	./.	0/0	0/0	0/0	0/0	0/0	0/0	0/1	0/0	0/0
scaffold1236|size32811	29761	C	T	63.35	SYNONYMOUS_CODING	0/0	0/0	0/0	0/0	0/0	0/0	./.	0/0	0/0	0/0	0/0	0/0	0/0	0/1	0/0	0/0
scaffold1236|size32811	29800	C	T	110.34	SYNONYMOUS_CODING	0/0	0/0	0/0	0/0	0/0	0/0	./.	0/0	0/0	0/0	0/0	0/0	0/0	0/1	0/0	0/0
scaffold1236|size32811	29947	C	T	109.46	SYNONYMOUS_CODING	0/0	0/0	0/0	0/0	0/0	0/0	./.	0/0	0/0	0/0	0/0	0/0	0/0	0/1	0/0	0/0
scaffold1236|size32811	30004	C	T	205.34	SYNONYMOUS_CODING	0/0	0/0	0/0	0/0	0/0	0/0	./.	0/0	0/0	0/0	0/0	0/0	0/0	0/1	0/0	0/0
scaffold1236|size32811	30010	C	T	201.34	SYNONYMOUS_CODING	0/0	0/0	0/0	0/0	0/0	0/0	./.	0/0	0/0	0/0	0/0	0/0	0/0	0/1	0/0	0/0
scaffold1236|size32811	30040	C	T	223.34	SYNONYMOUS_CODING	0/0	0/0	0/0	0/0	0/0	0/0	./.	0/0	0/0	0/0	0/0	0/0	0/0	0/1	0/0	0/0
scaffold1236|size32811	30103	G	A	121.39	SYNONYMOUS_CODING	0/0	0/0	0/0	0/0	0/0	0/0	./.	0/0	0/0	0/0	0/0	0/0	0/0	0/1	0/0	0/0
scaffold1236|size32811	30151	G	A	42.35	SYNONYMOUS_CODING	0/0	0/0	0/0	0/0	0/0	0/0	./.	0/0	0/0	0/0	0/0	0/0	0/0	0/1	0/0	0/0
scaffold12370|size1369	1020	C	T	146.74	INTERGENIC	0/0	0/0	0/1	0/0	0/1	0/0	./.	0/0	0/0	0/0	0/0	0/0	0/0	0/0	0/0	0/0
scaffold12377|size1368	358	C	T	42.76	INTERGENIC	0/0	0/0	0/1	0/0	0/1	0/0	./.	0/0	0/0	0/0	0/0	0/0	0/0	0/0	0/0	0/0
scaffold1237|size18805	2206	G	A	920.74	INTRON	0/0	0/0	0/0	0/0	0/1	0/0	./.	0/1	0/0	0/0	0/0	0/0	0/0	0/0	0/0	0/0
scaffold1237|size18805	7948	C	T	2232.72	INTERGENIC	0/0	0/0	0/0	0/0	0/0	0/0	./.	0/0	0/0	0/0	0/0	0/0	0/0	0/0	1/1	0/0
scaffold12386|size1363	851	G	A	1494.34	INTERGENIC	0/0	0/0	0/0	0/0	0/0	0/0	./.	0/0	0/0	0/0	0/1	0/0	0/0	0/0	0/0	0/0
scaffold1238|size33497	1131	C	T	546.74	INTERGENIC	0/0	0/0	0/0	0/0	0/1	0/0	./.	0/1	0/0	0/0	0/0	0/0	0/0	0/0	0/0	0/0
scaffold1238|size33497	13974	G	A	219.55	SYNONYMOUS_CODING	0/0	0/0	0/0	0/0	0/1	0/0	./.	0/0	0/0	0/0	0/0	0/0	0/0	0/1	0/0	0/0
scaffold1238|size33497	14007	G	A	199.34	SYNONYMOUS_CODING	0/0	0/0	0/0	0/0	0/0	0/0	./.	0/0	0/0	0/0	0/0	0/0	0/0	0/1	0/0	0/0
scaffold1238|size33497	14193	C	T	35.34	SYNONYMOUS_CODING	0/0	0/0	0/0	0/0	0/0	0/0	./.	0/0	0/0	0/0	0/0	0/0	0/0	0/1	0/0	0/0
scaffold1238|size33497	14204	G	A	138.34	SYNONYMOUS_CODING	0/0	0/0	0/0	0/0	0/0	0/0	./.	0/0	0/0	0/0	0/0	0/0	0/0	0/1	0/0	0/0
scaffold1238|size33497	16823	C	T	1860.05	DOWNSTREAM	1/1	0/0	0/0	0/1	0/0	0/0	./.	0/0	0/0	0/0	0/0	0/0	0/0	0/0	0/0	0/0
scaffold1238|size33497	25682	C	T	101.34	SYNONYMOUS_CODING	0/0	0/0	0/0	0/0	0/0	0/0	./.	0/0	0/0	0/0	0/0	0/0	0/0	0/1	0/0	0/0
scaffold1238|size33497	27284	G	A	2044.72	NON_SYNONYMOUS_CODING	0/0	0/0	0/0	0/0	0/0	0/0	./.	0/0	0/0	0/0	0/0	0/0	0/0	0/0	1/1	0/0
scaffold1238|size33497	5399	C	T	64.71	SYNONYMOUS_CODING	0/0	0/0	0/0	0/0	0/1	0/0	./.	0/0	0/0	0/0	0/0	0/0	0/0	0/0	0/0	0/0
scaffold12392|size1363	985	G	A	1045.35	UTR_5_PRIME	0/0	0/0	0/0	0/0	0/0	0/0	./.	0/0	0/0	0/0	0/1	0/0	0/0	0/0	0/0	0/0
scaffold12397|size1361	361	G	A	1473.72	INTERGENIC	0/0	0/0	0/0	0/0	0/0	0/0	./.	0/0	0/0	0/0	0/0	0/0	0/0	0/0	1/1	0/0
scaffold12399|size1360	596	C	T	1450.78	INTERGENIC	1/1	0/0	0/0	0/1	0/0	0/0	./.	0/1	0/0	0/0	0/0	0/0	0/0	0/0	0/0	0/0
scaffold12399|size1360	655	G	A	407.3	INTERGENIC	0/0	0/0	0/0	0/0	0/1	0/0	./.	0/1	0/0	0/0	0/0	0/0	0/0	0/0	0/0	0/0
scaffold1239|size19326	13486	G	A	330.86	INTERGENIC	0/0	0/0	0/1	0/0	0/1	0/0	./.	0/0	0/0	0/0	0/0	0/0	0/0	0/0	0/0	0/0
scaffold1239|size19326	3823	G	A	436.2	INTERGENIC	0/0	0/0	0/1	0/0	0/1	0/0	./.	0/0	0/0	0/0	0/0	0/0	0/0	0/0	0/0	0/0
scaffold1239|size19326	7839	C	T	1440.72	INTERGENIC	0/0	0/0	0/0	0/0	0/0	0/0	./.	0/0	0/0	0/0	0/0	0/0	0/0	0/0	1/1	0/0
scaffold123|size41518	13688	G	A	120.07	NON_SYNONYMOUS_CODING	0/0	0/0	0/0	0/0	0/0	0/0	0/0	0/0	0/0	0/0	0/0	0/0	0/0	0/1	0/0	0/0
scaffold123|size41518	13809	G	A	108.06	NON_SYNONYMOUS_CODING	0/0	0/0	0/0	0/0	0/0	0/0	0/0	0/0	0/0	0/0	0/0	0/0	0/0	0/1	0/0	0/0
scaffold123|size41518	13827	G	A	164.06	NON_SYNONYMOUS_CODING	0/0	0/0	0/0	0/0	0/0	0/0	0/0	0/0	0/0	0/0	0/0	0/0	0/0	0/1	0/0	0/0
scaffold123|size41518	13836	C	T	177.06	STOP_GAINED	0/0	0/0	0/0	0/0	0/0	0/0	0/0	0/0	0/0	0/0	0/0	0/0	0/0	0/1	0/0	0/0
scaffold12401|size1359	622	C	T	205.34	INTERGENIC	0/0	0/0	0/0	0/0	0/0	0/0	./.	0/0	0/0	0/0	0/1	0/0	0/0	0/0	0/0	0/0
scaffold12402|size1359	80	G	A	294.66	INTERGENIC	0/0	0/0	0/0	0/0	0/1	0/0	./.	1/1	0/0	0/0	0/0	0/0	0/0	0/0	0/0	0/0
scaffold1240|size19325	12924	C	T	2690.72	DOWNSTREAM	0/0	0/0	0/0	0/0	0/0	0/0	./.	0/0	0/0	0/0	0/0	0/0	1/1	0/0	0/0	0/0
scaffold1240|size19325	15116	C	T	154.34	DOWNSTREAM	0/0	0/0	0/0	0/0	0/0	0/0	./.	0/0	0/0	0/0	0/0	0/0	0/0	0/1	0/0	0/0
scaffold1240|size19325	18996	C	T	114.12	DOWNSTREAM	0/0	0/0	0/1	0/0	0/0	0/0	./.	0/0	0/0	0/0	0/0	0/0	0/0	0/1	0/0	0/0
scaffold1240|size19325	18999	C	T	107.35	DOWNSTREAM	0/0	0/0	0/0	0/0	0/0	0/0	./.	0/0	0/0	0/0	0/0	0/0	0/0	0/1	0/0	0/0
scaffold12411|size1357	80	G	A	583.42	INTERGENIC	0/0	0/0	0/0	0/0	0/0	0/0	./.	0/0	0/0	0/0	0/0	0/0	0/1	0/0	0/0	0/0
scaffold1241|size18775	471	C	T	2022.75	INTERGENIC	1/1	0/0	0/0	0/1	0/0	0/0	./.	0/1	0/0	0/0	0/0	0/0	0/0	0/0	0/0	0/0
scaffold12422|size1353	244	G	A	303.1	INTERGENIC	0/0	0/0	0/0	0/0	0/0	0/0	./.	0/0	1/1	0/0	0/0	0/0	0/0	0/0	0/0	0/0
scaffold12424|size1353	407	G	A	414.92	INTERGENIC	0/0	0/0	0/0	0/0	0/1	0/0	./.	0/1	0/0	0/0	0/0	0/0	0/0	0/0	0/0	0/0
scaffold1243|size18740	17933	C	T	40.34	DOWNSTREAM	0/0	0/0	0/0	0/0	0/0	0/0	./.	0/0	0/0	0/0	0/0	0/0	0/0	0/1	0/0	0/0
scaffold1243|size18740	17955	G	A	107.91	DOWNSTREAM	0/0	0/0	0/1	0/0	0/0	0/0	./.	0/0	0/0	0/0	0/0	0/0	0/0	0/1	0/0	0/0
scaffold1243|size18740	17968	G	A	133.34	DOWNSTREAM	0/0	0/0	0/0	0/0	0/0	0/0	./.	0/0	0/0	0/0	0/0	0/0	0/0	0/1	0/0	0/0
scaffold1243|size18740	17978	C	T	138.34	DOWNSTREAM	0/0	0/0	0/0	0/0	0/0	0/0	./.	0/0	0/0	0/0	0/0	0/0	0/0	0/1	0/0	0/0
scaffold1243|size18740	18017	C	T	93.34	DOWNSTREAM	0/0	0/0	0/0	0/0	0/0	0/0	./.	0/0	0/0	0/0	0/0	0/0	0/0	0/1	0/0	0/0
scaffold1243|size18740	649	C	T	773.99	INTERGENIC	0/0	0/0	0/0	0/0	0/1	0/0	./.	0/1	0/0	0/0	0/0	0/0	0/0	0/0	0/0	0/0
scaffold12443|size1350	563	G	A	1358.23	INTERGENIC	1/1	0/0	0/0	0/1	0/0	0/0	./.	0/0	0/0	0/0	0/0	0/0	0/0	0/0	0/0	0/0
scaffold12445|size1349	430	G	A	560.17	INTERGENIC	0/1	0/0	0/0	0/1	0/0	0/0	./.	0/1	0/0	0/0	0/0	0/0	0/0	0/0	0/0	0/0
scaffold1244|size18740	17137	G	A	242.74	DOWNSTREAM	0/0	0/0	0/1	0/0	0/1	0/0	./.	0/0	0/0	0/0	0/0	0/0	0/0	0/0	0/0	0/0
scaffold1244|size18740	2762	C	T	915.92	NON_SYNONYMOUS_CODING	0/0	0/0	0/0	0/0	0/1	0/0	./.	0/1	0/0	0/0	0/0	0/0	0/0	0/0	0/0	0/0
scaffold1244|size18740	646	G	A	1735.72	INTERGENIC	0/0	0/0	0/0	0/0	0/0	0/0	./.	0/0	0/0	0/0	0/0	0/0	1/1	0/0	0/0	0/0
scaffold12453|size1996	924	C	T	61.52	INTERGENIC	0/0	0/0	0/0	0/0	0/1	0/0	./.	0/0	0/0	0/0	0/1	0/0	0/0	0/0	0/0	0/0
scaffold12457|size1346	604	C	T	959.78	INTERGENIC	0/0	0/0	0/0	0/0	0/0	0/0	./.	0/0	0/0	0/0	0/0	1/1	0/0	0/0	0/0	0/0
scaffold1245|size35819	2122	C	T	57.34	SYNONYMOUS_CODING	0/0	0/0	0/0	0/0	0/0	0/0	./.	0/0	0/0	0/0	0/0	0/0	0/0	0/1	0/0	0/0
scaffold1245|size35819	2151	G	A	154.34	NON_SYNONYMOUS_CODING	0/0	0/0	0/0	0/0	0/0	0/0	./.	0/0	0/0	0/0	0/0	0/0	0/0	0/1	0/0	0/0
scaffold1245|size35819	29316	C	T	59.34	INTERGENIC	0/0	0/0	0/0	0/0	0/0	0/0	./.	0/0	0/0	0/0	0/0	0/0	0/0	0/1	0/0	0/0
scaffold1245|size35819	30476	C	T	2368.74	INTERGENIC	1/1	0/0	0/0	0/1	0/0	0/0	./.	0/1	0/0	0/0	0/0	0/0	0/0	0/0	0/0	0/0
scaffold1245|size35819	31843	G	A	1312.72	INTERGENIC	0/0	0/0	0/0	0/0	0/0	0/0	./.	0/0	0/0	0/0	0/0	0/0	0/0	0/0	1/1	0/0
scaffold1245|size35819	3238	C	T	87.34	SYNONYMOUS_CODING	0/0	0/0	0/0	0/0	0/0	0/0	./.	0/0	0/0	0/0	0/0	0/0	0/0	0/1	0/0	0/0
scaffold1245|size35819	4806	C	T	137.29	DOWNSTREAM	0/0	0/0	0/0	0/0	0/1	0/0	./.	0/0	0/0	0/0	0/0	0/0	0/0	0/1	0/0	0/0
scaffold12465|size1343	465	C	T	332.75	INTERGENIC	0/0	0/0	0/0	0/0	0/0	0/0	./.	0/0	0/0	0/0	1/1	0/0	0/0	0/0	0/0	0/0
scaffold12469|size1659	1026	C	T	1539.34	INTERGENIC	0/0	0/0	0/0	0/0	0/0	0/0	./.	0/0	0/0	0/0	0/1	0/0	0/0	0/0	0/0	0/0
scaffold1246|size18732	12367	C	T	1795.72	INTERGENIC	0/0	0/0	0/0	0/0	0/0	0/0	./.	0/0	0/0	0/0	0/0	0/0	0/0	0/0	1/1	0/0
scaffold1246|size18732	18112	C	T	804.74	INTERGENIC	0/0	0/0	0/1	0/0	0/0	0/1	./.	0/0	0/0	0/0	0/0	0/0	0/0	0/0	0/0	0/0
scaffold1246|size18732	2211	C	T	137.53	SYNONYMOUS_CODING	0/0	0/0	0/0	0/0	0/0	0/0	./.	0/0	0/0	0/0	0/0	0/0	0/0	0/1	0/0	0/0
scaffold1246|size18732	2220	G	A	107.34	SYNONYMOUS_CODING	0/0	0/0	0/0	0/0	0/0	0/0	./.	0/0	0/0	0/0	0/0	0/0	0/0	0/1	0/0	0/0
scaffold1247|size31936	1808	G	A	110.34	INTERGENIC	0/0	0/0	0/0	0/0	0/0	0/0	./.	0/1	0/0	0/0	0/0	0/0	0/0	0/0	0/0	0/0
scaffold1247|size31936	1975	C	T	332.34	INTERGENIC	0/0	0/0	0/0	0/0	0/0	0/0	./.	0/0	0/1	0/0	0/0	0/0	0/0	0/0	0/0	0/0
scaffold1247|size31936	27864	C	T	2145.03	UPSTREAM	1/1	0/0	0/0	0/1	0/0	0/0	./.	0/0	0/0	0/0	0/0	0/0	0/0	0/0	0/0	0/0
scaffold1247|size31936	29479	G	A	3085.78	INTERGENIC	0/0	0/0	0/0	0/0	0/0	0/0	./.	0/0	0/0	1/1	0/0	0/0	0/0	1/1	0/0	0/0
scaffold1247|size31936	31484	C	T	1321.03	INTERGENIC	1/1	0/0	0/0	0/1	0/0	0/0	./.	0/0	0/0	0/0	0/0	0/0	0/0	0/0	0/0	0/0
scaffold1247|size31936	3609	C	T	56.35	INTERGENIC	0/0	0/0	0/0	0/0	0/1	0/0	./.	0/0	0/0	0/0	0/0	0/0	0/0	0/0	0/0	0/0
scaffold1247|size31936	461	C	T	1102.61	INTERGENIC	1/1	0/0	0/0	0/1	0/0	0/0	./.	0/0	0/0	0/0	0/0	0/0	0/0	0/0	0/0	0/0
scaffold12481|size1339	1254	G	A	505.01	INTERGENIC	0/0	0/0	0/0	0/0	0/0	0/0	./.	0/0	0/0	0/0	0/0	0/0	0/0	1/1	0/0	0/0
scaffold12482|size1739	692	C	T	2065.74	INTERGENIC	0/0	0/0	0/0	0/0	0/0	0/0	./.	0/0	0/0	0/1	0/0	0/0	0/0	0/1	0/0	0/0
scaffold12484|size4460	712	G	A	43.35	INTERGENIC	0/0	0/0	0/0	0/0	0/0	0/0	./.	0/0	0/0	0/0	0/0	0/0	0/0	0/1	0/0	0/0
scaffold12485|size1339	1029	G	A	1089.72	INTERGENIC	0/0	0/0	0/0	0/0	0/0	0/0	./.	0/0	1/1	0/0	0/0	0/0	0/0	0/0	0/0	0/0
scaffold12488|size1338	27	C	T	65.23	INTERGENIC	0/0	0/0	0/0	0/0	0/0	0/0	./.	./.	0/0	0/0	0/1	0/0	0/0	0/0	0/0	0/0
scaffold1248|size22749	131	C	T	777.83	DOWNSTREAM	0/0	0/0	0/0	0/0	0/0	0/0	./.	0/0	0/0	0/0	0/0	0/0	0/0	0/0	1/1	0/0
scaffold1248|size22749	13771	C	T	953.72	SYNONYMOUS_CODING	0/0	0/0	0/0	0/0	0/0	0/0	./.	0/0	0/0	0/0	0/0	0/0	0/0	0/0	1/1	0/0
scaffold1248|size22749	20797	G	A	1861.72	INTERGENIC	0/0	1/1	0/0	0/0	0/0	0/0	./.	0/0	0/0	0/0	0/0	0/0	0/0	0/0	0/0	0/0
scaffold1248|size22749	2253	C	T	183.34	UTR_3_PRIME	0/0	0/0	0/0	0/0	0/1	0/0	./.	0/0	0/0	0/0	0/0	0/0	0/0	0/0	0/0	0/0
scaffold1248|size22749	8338	G	A	1638.34	INTERGENIC	0/0	0/0	0/0	0/0	0/0	0/0	./.	0/0	0/0	0/0	0/1	0/0	0/0	0/0	0/0	0/0
scaffold1248|size22749	9996	G	A	773.74	INTERGENIC	0/0	0/0	0/0	0/0	0/1	0/0	./.	0/1	0/0	0/0	0/0	0/0	0/0	0/0	0/0	0/0
scaffold12493|size1335	1018	C	T	992.34	INTERGENIC	0/0	0/0	0/0	0/0	0/0	0/0	./.	0/0	0/0	0/0	0/1	0/0	0/0	0/0	0/0	0/0
scaffold12495|size1915	1561	C	T	992.37	INTERGENIC	0/0	0/0	0/0	0/0	0/0	0/0	./.	0/0	0/0	0/0	0/1	0/0	0/0	0/0	0/0	0/0
scaffold12497|size1334	1305	G	A	380.34	INTERGENIC	0/0	0/0	0/0	0/0	0/0	0/0	./.	0/0	0/0	0/0	0/1	0/0	0/0	0/0	0/0	0/0
scaffold1249|size21500	10757	G	A	2919.72	DOWNSTREAM	0/0	0/0	0/0	0/0	0/0	0/0	./.	0/0	0/0	0/0	0/0	0/0	1/1	0/0	0/0	0/0
scaffold1249|size21500	14241	C	T	51.34	DOWNSTREAM	0/0	0/0	0/0	0/0	0/0	0/0	./.	0/0	0/0	0/0	0/0	0/0	0/0	0/1	0/0	0/0
scaffold1249|size21500	18710	G	A	893.72	DOWNSTREAM	0/0	0/0	0/0	0/0	0/0	0/0	./.	0/0	1/1	0/0	0/0	0/0	0/0	0/0	0/0	0/0
scaffold1249|size21500	2481	C	T	86.7	SYNONYMOUS_CODING	0/0	0/0	0/0	0/0	0/0	0/0	./.	0/0	0/0	0/0	0/0	0/0	0/0	0/1	0/0	0/0
scaffold1249|size21500	2487	C	T	87.06	SYNONYMOUS_CODING	0/0	0/0	0/0	0/0	0/0	0/0	./.	0/0	0/0	0/0	0/0	0/0	0/0	0/1	0/1	0/0
scaffold124|size48642	12640	C	T	836.17	INTERGENIC	0/0	0/0	0/0	0/0	0/1	0/0	0/0	1/1	0/0	0/0	0/0	0/0	0/0	0/0	0/0	0/0
scaffold124|size48642	16804	C	T	2028.15	UTR_3_PRIME	0/0	0/0	0/0	0/0	0/0	0/0	0/0	0/0	1/1	0/0	0/0	0/0	0/0	0/0	0/0	0/0
scaffold124|size48642	22002	C	T	853.17	DOWNSTREAM	0/0	0/0	0/0	0/0	0/1	0/0	0/0	0/1	0/0	0/0	0/0	0/0	0/0	0/0	0/0	0/0
scaffold124|size48642	34706	G	A	254.17	DOWNSTREAM	0/0	0/0	0/1	0/0	0/1	0/0	0/0	0/0	0/0	0/0	0/0	0/0	0/0	0/0	0/0	0/0
scaffold124|size48642	3564	C	T	133.06	NON_SYNONYMOUS_CODING	0/0	0/0	0/0	0/0	0/1	0/0	0/0	0/0	0/0	0/0	0/0	0/0	0/0	0/0	0/0	0/0
scaffold124|size48642	3800	G	A	49.06	NON_SYNONYMOUS_CODING	0/0	0/0	0/0	0/0	0/0	0/0	0/0	0/0	0/0	0/0	0/0	0/0	0/0	0/1	0/0	0/0
scaffold124|size48642	4352	G	A	778.06	DOWNSTREAM	0/0	0/0	0/0	0/0	0/0	0/0	0/1	0/0	0/0	0/0	0/0	0/0	0/0	0/0	0/0	0/0
scaffold124|size48642	4678	G	A	41.06	DOWNSTREAM	0/0	0/0	0/0	0/0	0/0	0/0	0/0	0/0	0/0	0/0	0/0	0/0	0/0	0/1	0/0	0/0
scaffold124|size48642	4691	G	A	50.06	DOWNSTREAM	0/0	0/0	0/0	0/0	0/0	0/0	0/0	0/0	0/0	0/0	0/0	0/0	0/0	0/1	0/0	0/0
scaffold124|size48642	4718	G	A	141.67	DOWNSTREAM	0/0	0/0	0/0	0/0	0/1	0/0	0/0	0/0	0/0	0/0	0/0	0/0	0/0	0/1	0/0	0/0
scaffold124|size48642	4727	G	A	49.19	DOWNSTREAM	0/0	0/0	0/0	0/0	0/1	0/0	0/0	0/0	0/0	0/0	0/0	0/0	0/0	0/1	0/0	0/0
scaffold124|size48642	4958	G	A	79.06	DOWNSTREAM	0/0	0/0	0/0	0/0	0/0	0/0	0/0	0/0	0/0	0/0	0/0	0/0	0/0	0/1	0/0	0/0
scaffold124|size48642	4961	C	T	75.06	DOWNSTREAM	0/0	0/0	0/0	0/0	0/0	0/0	0/0	0/0	0/0	0/0	0/0	0/0	0/0	0/1	0/0	0/0
scaffold124|size48642	4964	G	A	62.06	DOWNSTREAM	0/0	0/0	0/0	0/0	0/0	0/0	0/0	0/0	0/0	0/0	0/0	0/0	0/0	0/1	0/0	0/0
scaffold124|size48642	4970	G	A	57.06	DOWNSTREAM	0/0	0/0	0/0	0/0	0/0	0/0	0/0	0/0	0/0	0/0	0/0	0/0	0/0	0/1	0/0	0/0
scaffold124|size48642	5416	C	T	85.06	DOWNSTREAM	0/0	0/0	0/0	0/0	0/0	0/0	0/0	0/0	0/0	0/0	0/0	0/0	0/0	0/1	0/0	0/0
scaffold124|size48642	6218	G	A	65.06	DOWNSTREAM	0/0	0/0	0/0	0/0	0/0	0/0	0/0	0/0	0/0	0/0	0/0	0/0	0/0	0/1	0/0	0/0
scaffold124|size48642	6225	G	A	51.06	DOWNSTREAM	0/0	0/0	0/0	0/0	0/0	0/0	0/0	0/0	0/0	0/0	0/0	0/0	0/0	0/1	0/0	0/0
scaffold124|size48642	6753	C	T	87.06	DOWNSTREAM	0/0	0/0	0/0	0/0	0/0	0/0	0/0	0/0	0/0	0/0	0/0	0/0	0/0	0/1	0/0	0/0
scaffold124|size48642	6843	G	A	56.06	DOWNSTREAM	0/0	0/0	0/0	0/0	0/0	0/0	0/0	0/0	0/0	0/0	0/0	0/0	0/0	0/1	0/0	0/0
scaffold124|size48642	6848	G	A	44.06	DOWNSTREAM	0/0	0/0	0/0	0/0	0/0	0/0	0/0	0/0	0/0	0/0	0/0	0/0	0/0	0/1	0/0	0/0
scaffold124|size48642	6855	C	T	42.06	DOWNSTREAM	0/0	0/0	0/0	0/0	0/0	0/0	0/0	0/0	0/0	0/0	0/0	0/0	0/0	0/1	0/0	0/0
scaffold124|size48642	6897	C	T	46.06	DOWNSTREAM	0/0	0/0	0/0	0/0	0/0	0/0	0/0	0/0	0/0	0/0	0/0	0/0	0/0	0/1	0/0	0/0
scaffold12503|size3110	1237	G	A	1467.34	INTERGENIC	0/0	0/0	0/0	0/0	0/0	0/0	./.	0/0	0/0	0/0	0/0	0/0	0/1	0/0	0/0	0/0
scaffold1250|size21457	3180	G	A	548.79	INTERGENIC	0/0	0/0	0/0	0/0	0/1	0/0	./.	0/1	0/0	0/0	0/0	0/0	0/0	0/0	0/0	0/0
scaffold1250|size21457	8308	C	T	83.06	SYNONYMOUS_CODING	0/0	0/0	0/0	0/0	0/0	0/0	./.	0/0	0/0	0/0	0/0	0/0	0/0	0/1	0/0	0/0
scaffold1250|size21457	8311	G	A	78.67	SYNONYMOUS_CODING	0/0	0/0	0/0	0/0	0/0	0/0	./.	0/0	0/0	0/0	0/0	0/0	0/0	0/1	0/0	0/0
scaffold1251|size25876	10776	C	T	982.74	NON_SYNONYMOUS_CODING	0/0	0/0	0/0	0/1	0/0	0/1	./.	0/0	0/0	0/0	0/0	0/0	0/0	0/0	0/0	0/0
scaffold1251|size25876	13617	G	A	203.34	DOWNSTREAM	0/0	0/0	0/0	0/0	0/0	0/0	./.	0/0	0/0	0/0	0/0	0/0	0/0	0/1	0/0	0/0
scaffold1251|size25876	13623	C	T	150.34	DOWNSTREAM	0/0	0/0	0/0	0/0	0/0	0/0	./.	0/0	0/0	0/0	0/0	0/0	0/0	0/1	0/0	0/0
scaffold1251|size25876	13632	C	T	147.34	DOWNSTREAM	0/0	0/0	0/0	0/0	0/0	0/0	./.	0/0	0/0	0/0	0/0	0/0	0/0	0/1	0/0	0/0
scaffold1251|size25876	13677	C	T	45.34	DOWNSTREAM	0/0	0/0	0/0	0/0	0/0	0/0	./.	0/0	0/0	0/0	0/0	0/0	0/0	0/1	0/0	0/0
scaffold1251|size25876	13849	C	T	44.34	DOWNSTREAM	0/0	0/0	0/0	0/0	0/0	0/0	./.	0/0	0/0	0/0	0/0	0/0	0/0	0/1	0/0	0/0
scaffold1251|size25876	13869	G	A	51.35	DOWNSTREAM	0/0	0/0	0/0	0/0	0/0	0/0	./.	0/0	0/0	0/0	0/0	0/0	0/0	0/1	0/0	0/0
scaffold1251|size25876	21177	G	A	40.11	DOWNSTREAM	0/0	0/0	0/0	0/0	0/1	0/0	./.	0/0	0/0	0/0	0/0	0/0	0/0	0/1	0/0	0/0
scaffold1251|size25876	22122	C	T	74.34	DOWNSTREAM	0/0	0/0	0/0	0/0	0/0	0/0	./.	0/0	0/0	0/0	0/0	0/0	0/0	0/1	0/0	0/0
scaffold1251|size25876	22143	G	A	104.34	DOWNSTREAM	0/0	0/0	0/0	0/0	0/0	0/0	./.	0/0	0/0	0/0	0/0	0/0	0/0	0/1	0/0	0/0
scaffold1251|size25876	22555	G	A	98.34	DOWNSTREAM	0/0	0/0	0/0	0/0	0/0	0/0	./.	0/0	0/0	0/0	0/0	0/0	0/0	0/1	0/0	0/0
scaffold1251|size25876	22576	C	T	112.24	DOWNSTREAM	0/0	0/0	0/1	0/0	0/0	0/0	./.	0/0	0/0	0/0	0/0	0/0	0/0	0/1	0/0	0/0
scaffold1251|size25876	25370	C	T	1955.24	DOWNSTREAM	1/1	0/0	0/0	1/1	0/0	0/0	./.	0/1	0/0	0/0	0/0	0/0	0/0	0/0	0/0	0/0
scaffold1252|size23148	17023	C	T	2200.72	INTERGENIC	0/0	0/0	0/0	0/0	0/0	0/0	./.	0/0	0/0	0/0	0/0	0/0	0/0	0/0	1/1	0/0
scaffold1252|size23148	18199	G	A	107.34	INTERGENIC	0/0	0/0	0/0	0/0	0/0	0/0	./.	0/0	0/0	0/0	0/0	0/0	0/0	0/1	0/0	0/0
scaffold1252|size23148	18410	C	T	324.74	INTERGENIC	0/0	0/0	0/0	0/0	0/1	0/0	./.	0/0	0/0	0/0	0/0	0/0	0/0	0/1	0/0	0/0
scaffold1252|size23148	18416	G	A	300.74	INTERGENIC	0/0	0/0	0/0	0/0	0/1	0/0	./.	0/0	0/0	0/0	0/0	0/0	0/0	0/1	0/0	0/0
scaffold1252|size23148	18446	C	T	253.78	INTERGENIC	0/0	0/0	0/0	0/0	0/1	0/0	./.	0/0	0/0	0/0	0/0	0/0	0/0	0/1	0/0	0/0
scaffold12533|size2886	2352	G	A	981.72	INTERGENIC	0/0	0/0	0/0	0/0	0/0	0/0	./.	0/0	1/1	0/0	0/0	0/0	0/0	0/0	0/0	0/0
scaffold12536|size1324	161	C	T	478.34	INTRON	0/0	0/1	0/0	0/0	0/0	0/0	./.	0/0	0/0	0/0	0/0	0/0	0/0	0/0	0/0	0/0
scaffold12536|size1324	650	C	T	122.34	SYNONYMOUS_CODING	0/0	0/0	0/0	0/0	0/0	0/0	./.	0/0	0/0	0/0	0/0	0/0	0/0	0/1	0/0	0/0
scaffold12536|size1324	677	G	A	94.34	SYNONYMOUS_CODING	0/0	0/0	0/0	0/0	0/0	0/0	./.	0/0	0/0	0/0	0/0	0/0	0/0	0/1	0/0	0/0
scaffold12536|size1324	866	C	T	107.34	SYNONYMOUS_CODING	0/0	0/0	0/0	0/0	0/0	0/0	./.	0/0	0/0	0/0	0/0	0/0	0/0	0/1	0/0	0/0
scaffold12536|size1324	899	C	T	310.34	SYNONYMOUS_CODING	0/0	0/0	0/0	0/0	0/0	0/0	./.	0/0	0/0	0/0	0/0	0/0	0/0	0/1	0/0	0/0
scaffold12536|size1324	932	C	T	169.34	SYNONYMOUS_CODING	0/0	0/0	0/0	0/0	0/0	0/0	./.	0/0	0/0	0/0	0/0	0/0	0/0	0/1	0/0	0/0
scaffold12538|size1324	191	C	T	643.75	INTERGENIC	0/0	0/0	0/0	0/0	0/0	0/0	./.	0/0	0/0	0/0	0/0	0/0	0/0	0/0	1/1	0/0
scaffold1253|size32860	10189	G	A	1339.34	INTERGENIC	0/0	0/0	0/0	0/0	0/0	0/0	./.	0/0	0/1	0/0	0/0	0/0	0/0	0/0	0/0	0/0
scaffold1253|size32860	14163	C	T	700.74	DOWNSTREAM	0/0	0/0	0/0	0/0	0/1	0/0	./.	0/1	0/0	0/0	0/0	0/0	0/0	0/0	0/0	0/0
scaffold1253|size32860	14209	C	T	1730.34	DOWNSTREAM	0/0	0/0	0/0	0/0	0/0	0/0	./.	0/0	0/0	0/0	0/0	0/0	0/1	0/0	0/0	0/0
scaffold1253|size32860	17542	G	A	1979.74	SYNONYMOUS_CODING	1/1	0/0	0/0	0/1	0/0	0/0	./.	0/1	0/0	0/0	0/0	0/0	0/0	0/0	0/0	0/0
scaffold1253|size32860	2226	C	T	2399.72	DOWNSTREAM	0/0	0/0	0/0	0/0	0/0	0/0	./.	0/0	0/0	0/0	0/0	0/0	0/0	0/0	1/1	0/0
scaffold1253|size32860	22853	C	T	809.77	DOWNSTREAM	0/0	0/0	0/0	0/0	0/1	0/0	./.	0/1	0/0	0/0	0/0	0/0	0/0	0/0	0/0	0/0
scaffold1253|size32860	30841	C	T	582.03	DOWNSTREAM	0/0	0/0	0/0	0/0	0/1	0/0	./.	0/1	0/0	0/0	0/0	0/0	0/0	0/0	0/0	0/0
scaffold1253|size32860	3548	G	A	233.34	SYNONYMOUS_CODING	0/0	0/0	0/0	0/0	0/0	0/0	./.	0/0	0/0	0/0	0/0	0/0	0/0	0/1	0/0	0/0
scaffold1253|size32860	3578	G	A	212.34	INTRON	0/0	0/0	0/0	0/0	0/0	0/0	./.	0/0	0/0	0/0	0/0	0/0	0/0	0/1	0/0	0/0
scaffold1253|size32860	4014	G	A	167.35	SYNONYMOUS_CODING	0/0	0/0	0/0	0/0	0/0	0/0	./.	0/0	0/0	0/0	0/0	0/0	0/0	0/1	0/0	0/0
scaffold1253|size32860	4041	G	A	89.34	SYNONYMOUS_CODING	0/0	0/0	0/0	0/0	0/0	0/0	./.	0/0	0/0	0/0	0/0	0/0	0/0	0/1	0/0	0/0
scaffold1253|size32860	4075	C	T	97.34	NON_SYNONYMOUS_CODING	0/0	0/0	0/0	0/0	0/0	0/0	./.	0/0	0/0	0/0	0/0	0/0	0/0	0/1	0/0	0/0
scaffold1253|size32860	4083	G	A	53.34	SYNONYMOUS_CODING	0/0	0/0	0/0	0/0	0/0	0/0	./.	0/0	0/0	0/0	0/0	0/0	0/0	0/1	0/0	0/0
scaffold1253|size32860	4089	C	T	38.34	SYNONYMOUS_CODING	0/0	0/0	0/0	0/0	0/0	0/0	./.	0/0	0/0	0/0	0/0	0/0	0/0	0/1	0/0	0/0
scaffold1253|size32860	4092	C	T	90.34	SYNONYMOUS_CODING	0/0	0/0	0/0	0/0	0/0	0/0	./.	0/0	0/0	0/0	0/0	0/0	0/0	0/1	0/0	0/0
scaffold1253|size32860	4095	G	A	79.34	SYNONYMOUS_CODING	0/0	0/0	0/0	0/0	0/0	0/0	./.	0/0	0/0	0/0	0/0	0/0	0/0	0/1	0/0	0/0
scaffold1253|size32860	4107	G	A	130.34	SYNONYMOUS_CODING	0/0	0/0	0/0	0/0	0/0	0/0	./.	0/0	0/0	0/0	0/0	0/0	0/0	0/1	0/0	0/0
scaffold1253|size32860	4149	G	A	129.34	SYNONYMOUS_CODING	0/0	0/0	0/0	0/0	0/0	0/0	./.	0/0	0/0	0/0	0/0	0/0	0/0	0/1	0/0	0/0
scaffold1253|size32860	4155	G	A	113.34	SYNONYMOUS_CODING	0/0	0/0	0/0	0/0	0/0	0/0	./.	0/0	0/0	0/0	0/0	0/0	0/0	0/1	0/0	0/0
scaffold1253|size32860	4158	G	A	140.34	SYNONYMOUS_CODING	0/0	0/0	0/0	0/0	0/0	0/0	./.	0/0	0/0	0/0	0/0	0/0	0/0	0/1	0/0	0/0
scaffold1253|size32860	4212	C	T	38.34	SYNONYMOUS_CODING	0/0	0/0	0/0	0/0	0/0	0/0	./.	0/0	0/0	0/0	0/0	0/0	0/0	0/1	0/0	0/0
scaffold1253|size32860	5243	G	A	157.34	SYNONYMOUS_CODING	0/0	0/0	0/0	0/0	0/0	0/0	./.	0/0	0/0	0/0	0/0	0/0	0/0	0/1	0/0	0/0
scaffold1253|size32860	5279	G	A	122.34	SYNONYMOUS_CODING	0/0	0/0	0/0	0/0	0/0	0/0	./.	0/0	0/0	0/0	0/0	0/0	0/0	0/1	0/0	0/0
scaffold1253|size32860	5321	G	A	40.34	SYNONYMOUS_CODING	0/0	0/0	0/0	0/0	0/0	0/0	./.	0/0	0/0	0/0	0/0	0/0	0/0	0/1	0/0	0/0
scaffold1253|size32860	6467	C	T	45.34	SYNONYMOUS_CODING	0/0	0/0	0/0	0/0	0/0	0/0	./.	0/0	0/0	0/0	0/0	0/0	0/0	0/1	0/0	0/0
scaffold1253|size32860	6518	C	T	49.34	SYNONYMOUS_CODING	0/0	0/0	0/0	0/0	0/0	0/0	./.	0/0	0/0	0/0	0/0	0/0	0/0	0/1	0/0	0/0
scaffold1253|size32860	6560	G	A	57.34	SYNONYMOUS_CODING	0/0	0/0	0/0	0/0	0/0	0/0	./.	0/0	0/0	0/0	0/0	0/0	0/0	0/1	0/0	0/0
scaffold1253|size32860	6820	G	A	73.34	UTR_5_PRIME	0/0	0/0	0/0	0/0	0/0	0/0	./.	0/0	0/0	0/0	0/0	0/0	0/0	0/1	0/0	0/0
scaffold1253|size32860	7006	G	A	203.34	UTR_5_PRIME	0/0	0/0	0/0	0/0	0/0	0/0	./.	0/0	0/0	0/0	0/0	0/0	0/0	0/1	0/0	0/0
scaffold1253|size32860	7255	G	A	1153.34	INTRON	0/0	0/0	0/0	0/0	0/0	0/0	./.	0/0	0/1	0/0	0/0	0/0	0/0	0/0	0/0	0/0
scaffold1253|size32860	7303	G	A	196.34	INTRON	0/0	0/0	0/0	0/0	0/0	0/0	./.	0/0	0/0	0/0	0/0	0/0	0/0	0/1	0/0	0/0
scaffold1253|size32860	7325	G	A	211.34	INTRON	0/0	0/0	0/0	0/0	0/0	0/0	./.	0/0	0/0	0/0	0/0	0/0	0/0	0/1	0/0	0/0
scaffold1253|size32860	7334	C	T	167.34	INTRON	0/0	0/0	0/0	0/0	0/0	0/0	./.	0/0	0/0	0/0	0/0	0/0	0/0	0/1	0/0	0/0
scaffold1253|size32860	7432	G	A	51.34	INTRON	0/0	0/0	0/0	0/0	0/0	0/0	./.	0/0	0/0	0/0	0/0	0/0	0/0	0/1	0/0	0/0
scaffold1253|size32860	7480	G	A	193.34	INTRON	0/0	0/0	0/0	0/0	0/0	0/0	./.	0/0	0/0	0/0	0/0	0/0	0/0	0/1	0/0	0/0
scaffold1253|size32860	7516	C	T	243.1	INTRON	0/0	0/0	0/0	0/0	0/1	0/0	./.	0/0	0/0	0/0	0/0	0/0	0/0	0/1	0/0	0/0
scaffold1253|size32860	7540	G	A	131.34	UTR_5_PRIME	0/0	0/0	0/0	0/0	0/0	0/0	./.	0/0	0/0	0/0	0/0	0/0	0/0	0/1	0/0	0/0
scaffold1253|size32860	7630	G	A	38.79	START_GAINED	0/0	0/0	0/0	0/0	0/0	0/0	./.	0/0	0/0	0/0	0/0	0/0	0/0	0/1	0/0	0/0
scaffold1253|size32860	7688	C	T	217.34	UTR_5_PRIME	0/0	0/0	0/0	0/0	0/0	0/0	./.	0/0	0/0	0/0	0/0	0/0	0/0	0/1	0/0	0/0
scaffold1253|size32860	7777	C	T	62.34	UTR_5_PRIME	0/0	0/0	0/0	0/0	0/0	0/0	./.	0/0	0/0	0/0	0/0	0/0	0/0	0/1	0/0	0/0
scaffold1253|size32860	8085	C	T	70.34	INTERGENIC	0/0	0/0	0/0	0/0	0/0	0/0	./.	0/0	0/0	0/0	0/0	0/0	0/0	0/1	0/0	0/0
scaffold1253|size32860	8100	C	T	44.34	INTERGENIC	0/0	0/0	0/0	0/0	0/0	0/0	./.	0/0	0/0	0/0	0/0	0/0	0/0	0/1	0/0	0/0
scaffold1253|size32860	8163	G	A	179.34	INTERGENIC	0/0	0/0	0/0	0/0	0/0	0/0	./.	0/0	0/0	0/0	0/0	0/0	0/0	0/1	0/0	0/0
scaffold1253|size32860	8170	G	A	139.34	INTERGENIC	0/0	0/0	0/0	0/0	0/0	0/0	./.	0/0	0/0	0/0	0/0	0/0	0/0	0/1	0/0	0/0
scaffold1254|size22470	17891	C	T	2218.72	DOWNSTREAM	0/0	0/0	0/0	0/0	0/0	0/0	./.	0/0	0/0	0/0	0/0	0/0	1/1	0/0	0/0	0/0
scaffold1254|size22470	19337	C	T	80.34	NON_SYNONYMOUS_CODING	0/0	0/0	0/0	0/0	0/0	0/0	./.	0/0	0/0	0/0	0/0	0/0	0/0	0/1	0/0	0/0
scaffold1254|size22470	19488	G	A	56.34	SYNONYMOUS_CODING	0/0	0/0	0/0	0/0	0/0	0/0	./.	0/0	0/0	0/0	0/0	0/0	0/0	0/1	0/0	0/0
scaffold1254|size22470	19575	C	T	107.34	START_GAINED	0/0	0/0	0/0	0/0	0/0	0/0	./.	0/0	0/0	0/0	0/0	0/0	0/0	0/1	0/0	0/0
scaffold1254|size22470	4975	C	T	138.59	INTERGENIC	0/0	0/0	0/0	0/0	0/1	0/0	./.	0/0	0/0	0/0	0/0	0/0	0/0	0/1	0/0	0/0
scaffold1254|size22470	5928	C	T	1035.72	INTERGENIC	0/0	0/0	0/0	0/0	0/0	0/0	./.	0/0	1/1	0/0	0/0	0/0	0/0	0/0	0/0	0/0
scaffold1254|size22470	7207	G	A	148.79	INTERGENIC	0/0	0/0	0/0	0/0	0/0	0/0	./.	0/0	0/0	0/0	0/0	0/0	0/0	0/1	0/0	0/0
scaffold12555|size1320	283	G	A	322.74	INTERGENIC	0/0	0/0	0/1	0/0	0/1	0/0	./.	0/0	0/0	0/0	0/0	0/0	0/0	0/0	0/0	0/0
scaffold12555|size1320	525	G	A	2175.72	INTERGENIC	0/0	0/0	0/0	0/0	0/0	0/0	./.	0/0	0/0	0/0	0/0	0/0	1/1	0/0	0/0	0/0
scaffold1255|size18652	16258	G	A	1131.03	INTERGENIC	1/1	0/0	0/0	0/1	0/0	0/0	./.	0/0	0/0	0/0	0/0	0/0	0/0	0/0	0/0	0/0
scaffold12568|size1316	855	C	T	942.74	INTERGENIC	0/1	0/0	0/0	0/1	0/0	0/0	./.	0/0	0/0	0/0	0/0	0/0	0/0	0/0	0/0	0/0
scaffold12569|size2277	1173	C	T	3102.74	DOWNSTREAM	0/0	0/0	0/0	0/0	0/0	0/0	./.	0/0	0/0	0/1	0/0	0/0	0/0	0/1	0/0	0/0
scaffold1256|size26341	20506	C	T	183.34	SYNONYMOUS_CODING	0/0	0/0	0/0	0/0	0/0	0/0	./.	0/0	0/0	0/0	0/0	0/0	0/0	0/1	0/0	0/0
scaffold1256|size26341	20524	C	T	146.34	SYNONYMOUS_CODING	0/0	0/0	0/0	0/0	0/0	0/0	./.	0/0	0/0	0/0	0/0	0/0	0/0	0/1	0/0	0/0
scaffold1256|size26341	20797	C	T	221.34	SYNONYMOUS_CODING	0/0	0/0	0/0	0/0	0/0	0/0	./.	0/0	0/0	0/0	0/0	0/0	0/0	0/1	0/0	0/0
scaffold1256|size26341	20839	G	A	92.34	SYNONYMOUS_CODING	0/0	0/0	0/0	0/0	0/0	0/0	./.	0/0	0/0	0/0	0/0	0/0	0/0	0/1	0/0	0/0
scaffold1256|size26341	21151	C	T	128.34	SYNONYMOUS_CODING	0/0	0/0	0/0	0/0	0/0	0/0	./.	0/0	0/0	0/0	0/0	0/0	0/0	0/1	0/0	0/0
scaffold1256|size26341	21202	C	T	150.34	SYNONYMOUS_CODING	0/0	0/0	0/0	0/0	0/0	0/0	./.	0/0	0/0	0/0	0/0	0/0	0/0	0/1	0/0	0/0
scaffold1256|size26341	21223	G	A	159.7	SYNONYMOUS_CODING	0/0	0/0	0/0	0/0	0/0	0/0	./.	0/0	0/0	0/0	0/0	0/0	0/0	0/1	0/0	0/0
scaffold1256|size26341	21385	G	A	48.34	SYNONYMOUS_CODING	0/0	0/0	0/0	0/0	0/0	0/0	./.	0/0	0/0	0/0	0/0	0/0	0/0	0/1	0/0	0/0
scaffold1256|size26341	23106	C	T	33.34	SYNONYMOUS_CODING	0/0	0/0	0/0	0/0	0/1	0/0	./.	0/0	0/0	0/0	0/0	0/0	0/0	0/0	0/0	0/0
scaffold1256|size26341	25098	C	T	75.34	DOWNSTREAM	0/0	0/0	0/0	0/0	0/0	0/0	./.	0/0	0/0	0/0	0/0	0/0	0/0	0/1	0/0	0/0
scaffold1256|size26341	26002	G	A	359.74	DOWNSTREAM	0/0	0/0	0/0	0/1	0/0	0/1	./.	0/0	0/0	0/0	0/0	0/0	0/0	0/0	0/0	0/0
scaffold1256|size26341	8043	C	T	234.34	STOP_GAINED	0/0	0/0	0/0	0/0	0/1	0/0	./.	0/0	0/0	0/0	0/0	0/0	0/0	0/0	0/0	0/0
scaffold12570|size1325	1101	G	A	303.56	INTERGENIC	0/0	0/0	0/1	0/0	0/1	0/0	./.	0/0	0/0	0/0	0/0	0/0	0/0	0/1	0/0	0/0
scaffold12570|size1325	1116	G	A	179.33	INTERGENIC	0/0	0/0	0/0	0/0	0/1	0/0	./.	0/0	0/0	0/0	0/0	0/0	0/0	0/1	0/0	0/0
scaffold12570|size1325	406	C	T	224.34	INTERGENIC	0/0	0/0	0/0	0/0	0/0	0/0	./.	0/0	0/0	0/0	0/0	0/0	0/0	0/1	0/0	0/0
scaffold12575|size2307	1243	G	A	45.34	INTERGENIC	0/0	0/0	0/0	0/0	0/0	0/0	./.	0/1	0/0	0/0	0/0	0/0	0/0	0/0	0/0	0/0
scaffold12575|size2307	1471	C	T	403.34	INTERGENIC	0/1	0/0	0/0	0/0	0/0	0/0	./.	0/0	0/0	0/0	0/0	0/0	0/0	0/0	0/0	0/0
scaffold1257|size18636	8362	C	T	203.06	DOWNSTREAM	0/0	0/0	0/1	0/0	0/1	0/0	./.	0/0	0/0	0/0	0/0	0/0	0/0	0/0	0/0	0/0
scaffold1258|size43323	15202	C	T	43.34	STOP_GAINED	0/0	0/0	0/0	0/0	0/0	0/0	./.	0/0	0/0	0/0	0/0	0/0	0/0	0/1	0/0	0/0
scaffold1258|size43323	15462	G	A	48.34	NON_SYNONYMOUS_CODING	0/0	0/0	0/0	0/0	0/0	0/0	./.	0/0	0/0	0/0	0/0	0/0	0/0	0/1	0/0	0/0
scaffold1258|size43323	15477	C	T	117.34	NON_SYNONYMOUS_CODING	0/0	0/0	0/0	0/0	0/0	0/0	./.	0/0	0/0	0/0	0/0	0/0	0/0	0/1	0/0	0/0
scaffold1258|size43323	15525	G	A	187.34	NON_SYNONYMOUS_CODING	0/0	0/0	0/0	0/0	0/0	0/0	./.	0/0	0/0	0/0	0/0	0/0	0/0	0/1	0/0	0/0
scaffold1258|size43323	15528	C	T	217.34	STOP_GAINED	0/0	0/0	0/0	0/0	0/0	0/0	./.	0/0	0/0	0/0	0/0	0/0	0/0	0/1	0/0	0/0
scaffold1258|size43323	18720	C	T	128.34	DOWNSTREAM	0/0	0/0	0/0	0/0	0/0	0/0	./.	0/0	0/0	0/0	0/0	0/0	0/0	0/1	0/0	0/0
scaffold1258|size43323	18729	C	T	123.34	DOWNSTREAM	0/0	0/0	0/0	0/0	0/0	0/0	./.	0/0	0/0	0/0	0/0	0/0	0/0	0/1	0/0	0/0
scaffold1258|size43323	20334	C	T	706.74	DOWNSTREAM	0/0	0/0	0/0	0/0	0/1	0/0	./.	0/1	0/0	0/0	0/0	0/0	0/0	0/0	0/0	0/0
scaffold1258|size43323	30538	C	T	1605.79	INTERGENIC	1/1	0/0	0/0	0/1	0/0	0/0	./.	0/1	0/0	0/0	0/0	0/0	0/0	0/0	0/0	0/0
scaffold1258|size43323	31725	C	T	841.46	NON_SYNONYMOUS_CODING	1/1	0/0	0/0	0/1	0/0	0/0	./.	0/1	0/0	0/0	0/0	0/0	0/0	0/0	0/0	0/0
scaffold1258|size43323	39953	G	A	1104.72	SYNONYMOUS_CODING	0/0	0/0	0/0	0/0	0/0	0/0	./.	0/0	1/1	0/0	0/0	0/0	0/0	0/0	0/0	0/0
scaffold1258|size43323	41843	C	T	87.35	SYNONYMOUS_CODING	0/0	0/0	0/0	0/0	0/1	0/0	./.	0/0	0/0	0/0	0/0	0/0	0/0	0/0	0/0	0/0
scaffold12594|size1311	1131	G	A	962.42	INTERGENIC	0/0	0/0	0/0	0/0	0/0	0/0	./.	0/0	0/0	0/0	0/1	0/0	0/0	0/0	0/0	0/0
scaffold12595|size1310	238	C	T	1364.72	INTERGENIC	0/0	0/0	0/0	0/0	0/0	0/0	./.	0/0	0/0	0/0	1/1	0/0	0/0	0/0	0/0	0/0
scaffold12595|size1310	697	G	A	1532.73	INTERGENIC	0/0	0/0	0/0	0/0	0/0	0/0	./.	0/0	0/0	0/0	0/0	0/0	0/0	0/0	1/1	0/0
scaffold1259|size26239	10194	C	T	1946.34	INTERGENIC	0/0	0/0	0/0	0/0	0/0	0/0	./.	0/0	0/0	0/0	0/1	0/0	0/0	0/0	0/0	0/0
scaffold1259|size26239	12248	C	T	70.86	SYNONYMOUS_CODING	0/0	0/0	0/0	0/0	0/1	0/0	./.	0/0	0/0	0/0	0/0	0/0	0/0	0/1	0/0	0/0
scaffold1259|size26239	13994	G	A	52.34	NON_SYNONYMOUS_CODING	0/0	0/0	0/0	0/0	0/0	0/0	./.	0/0	0/0	0/0	0/0	0/0	0/0	0/1	0/0	0/0
scaffold1259|size26239	14001	G	A	56.34	SYNONYMOUS_CODING	0/0	0/0	0/0	0/0	0/0	0/0	./.	0/0	0/0	0/0	0/0	0/0	0/0	0/1	0/0	0/0
scaffold1259|size26239	14349	G	A	73.34	SYNONYMOUS_CODING	0/0	0/0	0/0	0/0	0/0	0/0	./.	0/0	0/0	0/0	0/0	0/0	0/0	0/1	0/0	0/0
scaffold1259|size26239	17928	G	A	47.34	DOWNSTREAM	0/0	0/0	0/0	0/0	0/0	0/0	./.	0/0	0/0	0/0	0/0	0/0	0/0	0/1	0/0	0/0
scaffold1259|size26239	17946	C	T	65.34	DOWNSTREAM	0/0	0/0	0/0	0/0	0/0	0/0	./.	0/0	0/0	0/0	0/0	0/0	0/0	0/1	0/0	0/0
scaffold1259|size26239	1852	G	A	47.34	SYNONYMOUS_CODING	0/0	0/0	0/0	0/0	0/0	0/0	./.	0/0	0/0	0/0	0/0	0/0	0/0	0/1	0/0	0/0
scaffold1259|size26239	1930	G	A	77.34	SYNONYMOUS_CODING	0/0	0/0	0/0	0/0	0/0	0/0	./.	0/0	0/0	0/0	0/0	0/0	0/0	0/1	0/0	0/0
scaffold1259|size26239	1948	C	T	47.34	SYNONYMOUS_CODING	0/0	0/0	0/0	0/0	0/0	0/0	./.	0/0	0/0	0/0	0/0	0/0	0/0	0/1	0/0	0/0
scaffold1259|size26239	1993	G	A	97.34	SYNONYMOUS_CODING	0/0	0/0	0/0	0/0	0/0	0/0	./.	0/0	0/0	0/0	0/0	0/0	0/0	0/1	0/0	0/0
scaffold1259|size26239	2050	C	T	79.34	SYNONYMOUS_CODING	0/0	0/0	0/0	0/0	0/0	0/0	./.	0/0	0/0	0/0	0/0	0/0	0/0	0/1	0/0	0/0
scaffold1259|size26239	21428	C	T	1968.74	DOWNSTREAM	1/1	0/0	0/0	0/1	0/0	0/0	./.	0/1	0/0	0/0	0/0	0/0	0/0	0/0	0/0	0/0
scaffold1259|size26239	2539	G	A	151.34	SYNONYMOUS_CODING	0/0	0/0	0/0	0/0	0/0	0/0	./.	0/0	0/0	0/0	0/0	0/0	0/0	0/1	0/0	0/0
scaffold1259|size26239	25421	G	A	1152.75	INTERGENIC	0/0	0/0	0/0	0/0	0/0	0/0	./.	0/0	0/0	0/0	0/0	0/0	1/1	0/0	0/0	0/0
scaffold1259|size26239	2578	C	T	283.34	SYNONYMOUS_CODING	0/0	0/0	0/0	0/0	0/0	0/0	./.	0/0	0/0	0/0	0/0	0/0	0/0	0/1	0/0	0/0
scaffold1259|size26239	2587	G	A	254.34	SYNONYMOUS_CODING	0/0	0/0	0/0	0/0	0/0	0/0	./.	0/0	0/0	0/0	0/0	0/0	0/0	0/1	0/0	0/0
scaffold1259|size26239	279	C	T	1620.34	NON_SYNONYMOUS_CODING	0/0	0/0	0/0	0/0	0/0	0/0	./.	0/0	0/0	0/0	0/0	0/0	0/1	0/0	0/0	0/0
scaffold1259|size26239	2944	G	A	139.74	SYNONYMOUS_CODING	0/0	0/0	0/0	0/0	0/1	0/0	./.	0/0	0/0	0/0	0/0	0/0	0/0	0/1	0/0	0/0
scaffold1259|size26239	2977	G	A	113.62	SYNONYMOUS_CODING	0/0	0/0	0/0	0/0	0/1	0/0	./.	0/0	0/0	0/0	0/0	0/0	0/0	0/1	0/0	0/0
scaffold1259|size26239	3189	G	A	177.34	SYNONYMOUS_CODING	0/0	0/0	0/0	0/0	0/0	0/0	./.	0/0	0/0	0/0	0/0	0/0	0/0	0/1	0/0	0/0
scaffold1259|size26239	3210	G	A	184.74	SYNONYMOUS_CODING	0/0	0/0	0/0	0/0	0/1	0/0	./.	0/0	0/0	0/0	0/0	0/0	0/0	0/1	0/0	0/0
scaffold1259|size26239	3249	G	A	86.34	SYNONYMOUS_CODING	0/0	0/0	0/0	0/0	0/0	0/0	./.	0/0	0/0	0/0	0/0	0/0	0/0	0/1	0/0	0/0
scaffold1259|size26239	3652	C	T	113.34	SYNONYMOUS_CODING	0/0	0/0	0/0	0/0	0/0	0/0	./.	0/0	0/0	0/0	0/0	0/0	0/0	0/1	0/0	0/0
scaffold1259|size26239	367	C	T	67.34	SYNONYMOUS_CODING	0/0	0/0	0/0	0/0	0/0	0/0	./.	0/0	0/0	0/0	0/0	0/0	0/0	0/1	0/0	0/0
scaffold1259|size26239	376	G	A	55.34	SYNONYMOUS_CODING	0/0	0/0	0/0	0/0	0/0	0/0	./.	0/0	0/0	0/0	0/0	0/0	0/0	0/1	0/0	0/0
scaffold1259|size26239	3833	G	A	107.34	SYNONYMOUS_CODING	0/0	0/0	0/0	0/0	0/0	0/0	./.	0/0	0/0	0/0	0/0	0/0	0/0	0/1	0/0	0/0
scaffold1259|size26239	3839	C	T	56.34	SYNONYMOUS_CODING	0/0	0/0	0/0	0/0	0/0	0/0	./.	0/0	0/0	0/0	0/0	0/0	0/0	0/1	0/0	0/0
scaffold1259|size26239	385	G	A	86.34	SYNONYMOUS_CODING	0/0	0/0	0/0	0/0	0/0	0/0	./.	0/0	0/0	0/0	0/0	0/0	0/0	0/1	0/0	0/0
scaffold1259|size26239	3911	C	T	45.34	SYNONYMOUS_CODING	0/0	0/0	0/0	0/0	0/0	0/0	./.	0/0	0/0	0/0	0/0	0/0	0/0	0/1	0/0	0/0
scaffold1259|size26239	415	G	A	52.34	SYNONYMOUS_CODING	0/0	0/0	0/0	0/0	0/0	0/0	./.	0/0	0/0	0/0	0/0	0/0	0/0	0/1	0/0	0/0
scaffold125|size54173	14433	C	T	56.06	SYNONYMOUS_CODING	0/0	0/0	0/0	0/0	0/0	0/0	0/0	0/0	0/0	0/0	0/0	0/0	0/0	0/1	0/0	0/0
scaffold125|size54173	14448	C	T	58.15	SYNONYMOUS_CODING	0/0	0/0	0/0	0/0	0/0	0/0	0/0	0/0	0/0	0/0	0/0	0/0	0/0	0/1	0/0	0/0
scaffold125|size54173	14451	G	A	60.15	SYNONYMOUS_CODING	0/0	0/0	0/0	0/0	0/0	0/0	0/0	0/0	0/0	0/0	0/0	0/0	0/0	0/1	0/0	0/0
scaffold125|size54173	20489	G	A	1284.06	DOWNSTREAM	0/0	0/1	0/0	0/0	0/0	0/0	0/0	0/0	0/0	0/0	0/0	0/0	0/0	0/0	0/0	0/0
scaffold125|size54173	21679	G	A	1026.06	INTERGENIC	0/0	0/0	0/0	0/0	0/0	0/0	0/0	0/0	0/0	0/0	0/1	0/0	0/0	0/0	0/0	0/0
scaffold125|size54173	32656	G	A	2641.17	DOWNSTREAM	0/1	0/0	0/0	0/1	0/0	0/0	0/0	0/0	0/0	0/0	0/0	0/0	0/0	0/0	0/0	0/0
scaffold125|size54173	32942	G	A	1104.17	DOWNSTREAM	0/0	0/0	0/0	0/0	0/1	0/0	0/0	0/1	0/0	0/0	0/0	0/0	0/0	0/0	0/0	0/0
scaffold125|size54173	37178	C	T	49.06	DOWNSTREAM	0/0	0/0	0/0	0/0	0/0	0/0	0/0	0/0	0/0	0/0	0/0	0/0	0/0	0/1	0/0	0/0
scaffold125|size54173	42754	C	T	1691.06	DOWNSTREAM	0/0	0/0	0/0	0/0	0/0	0/0	0/0	0/0	0/0	0/0	0/0	0/0	0/0	0/0	0/1	0/0
scaffold125|size54173	47323	G	A	1011.06	DOWNSTREAM	0/0	0/1	0/0	0/0	0/0	0/0	0/0	0/0	0/0	0/0	0/0	0/0	0/0	0/0	0/0	0/0
scaffold125|size54173	48889	C	T	117.09	DOWNSTREAM	0/0	0/0	0/0	0/0	0/0	0/0	0/0	0/0	0/0	0/0	0/0	0/0	0/0	0/1	0/0	0/0
scaffold125|size54173	854	G	A	357.17	INTERGENIC	0/0	0/0	0/0	0/0	0/1	0/0	0/0	0/1	0/0	0/0	0/0	0/0	0/0	0/0	0/0	0/0
scaffold12602|size1309	650	G	A	1400.74	INTERGENIC	0/1	0/0	0/0	0/1	0/0	0/0	./.	0/0	0/0	0/0	0/0	0/0	0/0	0/0	0/0	0/0
scaffold12602|size1309	816	C	T	1849.34	INTERGENIC	0/0	0/0	0/0	0/0	0/0	0/0	./.	0/0	0/0	0/0	0/1	0/0	0/0	0/0	0/0	0/0
scaffold1260|size30076	17807	C	T	2360.72	DOWNSTREAM	0/0	0/0	0/0	0/0	0/0	0/0	./.	0/0	0/0	0/0	0/0	0/0	0/0	0/0	1/1	0/0
scaffold12615|size2553	2326	C	T	799.73	INTERGENIC	0/0	1/1	0/0	0/0	0/0	0/0	./.	0/0	0/0	0/0	0/0	0/0	0/0	0/0	0/0	0/0
scaffold1261|size34365	6935	G	A	1376.72	DOWNSTREAM	0/0	0/0	0/0	0/0	0/0	0/0	./.	0/0	0/0	0/0	0/0	1/1	0/0	0/0	0/0	0/0
scaffold1261|size34365	7785	G	A	1375.72	DOWNSTREAM	0/0	0/0	0/0	0/0	0/0	0/0	./.	0/0	1/1	0/0	0/0	0/0	0/0	0/0	0/0	0/0
scaffold12625|size1936	1368	C	T	803.74	INTERGENIC	0/1	0/0	0/0	0/1	0/0	0/0	./.	0/0	0/0	0/0	0/0	0/0	0/0	0/0	0/0	0/0
scaffold12625|size1936	902	C	T	1717.34	INTERGENIC	0/0	0/0	0/0	0/0	0/0	0/0	./.	0/0	0/0	0/0	0/0	0/0	0/0	0/0	0/1	0/0
scaffold12627|size1303	752	C	T	2667.74	INTERGENIC	0/0	0/0	0/0	0/0	0/0	0/0	./.	0/0	0/0	0/1	0/0	0/0	0/0	0/1	0/0	0/0
scaffold1262|size18965	2135	C	T	1021.72	INTERGENIC	0/0	1/1	0/0	0/0	0/0	0/0	./.	0/0	0/0	0/0	0/0	0/0	0/0	0/0	0/0	0/0
scaffold1262|size18965	9239	G	A	1146.72	INTERGENIC	0/0	0/0	0/0	0/0	0/0	0/0	./.	0/0	1/1	0/0	0/0	0/0	0/0	0/0	0/0	0/0
scaffold1263|size30527	10053	C	T	313.34	DOWNSTREAM	0/0	0/0	0/0	0/0	0/1	0/0	./.	0/0	0/0	0/0	0/0	0/0	0/0	0/0	0/0	0/0
scaffold1263|size30527	10275	G	A	62.34	DOWNSTREAM	0/0	0/0	0/0	0/0	0/1	0/0	./.	0/0	0/0	0/0	0/0	0/0	0/0	0/0	0/0	0/0
scaffold1263|size30527	10299	G	A	67.35	DOWNSTREAM	0/0	0/0	0/0	0/0	0/1	0/0	./.	0/0	0/0	0/0	0/0	0/0	0/0	0/0	0/0	0/0
scaffold1263|size30527	10568	C	T	55.34	DOWNSTREAM	0/0	0/0	0/0	0/0	0/1	0/0	./.	0/0	0/0	0/0	0/0	0/0	0/0	0/0	0/0	0/0
scaffold1263|size30527	10637	G	A	41.34	DOWNSTREAM	0/0	0/0	0/0	0/0	0/0	0/0	./.	0/0	0/0	0/0	0/0	0/0	0/0	0/1	0/0	0/0
scaffold1263|size30527	1788	G	A	983.05	SYNONYMOUS_CODING	0/1	0/0	0/0	0/1	0/0	0/0	./.	0/1	0/0	0/0	0/0	0/0	0/0	0/0	0/0	0/0
scaffold1263|size30527	24637	C	T	2043.36	DOWNSTREAM	0/0	0/0	0/0	0/0	0/0	0/0	./.	0/0	0/0	0/0	0/0	0/0	0/1	0/0	0/0	0/0
scaffold1263|size30527	30450	C	T	628.39	INTERGENIC	0/0	0/0	0/0	0/0	0/0	0/0	./.	0/0	0/0	0/0	0/1	0/0	0/0	0/0	0/0	0/0
scaffold1263|size30527	7058	G	A	95.34	SYNONYMOUS_CODING	0/0	0/0	0/0	0/0	0/0	0/0	./.	0/0	0/0	0/0	0/0	0/0	0/0	0/1	0/0	0/0
scaffold1263|size30527	7112	C	T	185.34	SYNONYMOUS_CODING	0/0	0/0	0/0	0/0	0/0	0/0	./.	0/0	0/0	0/0	0/0	0/0	0/0	0/1	0/0	0/0
scaffold1263|size30527	7208	C	T	273.34	SYNONYMOUS_CODING	0/0	0/0	0/0	0/0	0/0	0/0	./.	0/0	0/0	0/0	0/0	0/0	0/0	0/1	0/0	0/0
scaffold1263|size30527	7229	C	T	211.34	SYNONYMOUS_CODING	0/0	0/0	0/0	0/0	0/0	0/0	./.	0/0	0/0	0/0	0/0	0/0	0/0	0/1	0/0	0/0
scaffold1263|size30527	7262	C	T	138.34	SYNONYMOUS_CODING	0/0	0/0	0/0	0/0	0/0	0/0	./.	0/0	0/0	0/0	0/0	0/0	0/0	0/1	0/0	0/0
scaffold1263|size30527	7264	C	T	186.34	NON_SYNONYMOUS_CODING	0/0	0/0	0/0	0/0	0/0	0/0	./.	0/0	0/0	0/0	0/0	0/0	0/0	0/1	0/0	0/0
scaffold1263|size30527	7373	C	T	276.74	SYNONYMOUS_CODING	0/0	0/0	0/0	0/0	0/1	0/0	./.	0/0	0/0	0/0	0/0	0/0	0/0	0/1	0/0	0/0
scaffold1263|size30527	7657	C	T	94.34	SYNONYMOUS_CODING	0/0	0/0	0/0	0/0	0/0	0/0	./.	0/0	0/0	0/0	0/0	0/0	0/0	0/1	0/0	0/0
scaffold1263|size30527	7666	G	A	114.34	SYNONYMOUS_CODING	0/0	0/0	0/0	0/0	0/0	0/0	./.	0/0	0/0	0/0	0/0	0/0	0/0	0/1	0/0	0/0
scaffold1263|size30527	7723	C	T	160.06	SYNONYMOUS_CODING	0/0	0/0	0/0	0/0	0/1	0/0	./.	0/0	0/0	0/0	0/0	0/0	0/0	0/1	0/0	0/0
scaffold12641|size1300	621	C	T	1224.72	INTERGENIC	0/0	0/0	0/0	0/0	0/0	0/0	./.	0/0	1/1	0/0	0/0	0/0	0/0	0/0	0/0	0/0
scaffold12641|size1300	902	G	A	263.74	INTERGENIC	0/0	0/0	0/0	0/1	0/0	0/0	./.	0/1	0/0	0/0	0/0	0/0	0/0	0/0	0/0	0/0
scaffold1264|size22909	6678	C	T	1970.72	DOWNSTREAM	0/0	0/0	0/0	0/0	0/0	0/0	./.	0/0	0/0	0/0	0/0	0/0	1/1	0/0	0/0	0/0
scaffold1264|size22909	9057	G	A	824.73	DOWNSTREAM	0/0	0/0	0/0	0/0	0/0	0/0	./.	0/0	1/1	0/0	0/0	0/0	0/0	0/0	0/0	0/0
scaffold12652|size2269	928	G	A	1195.72	INTERGENIC	0/0	0/0	0/0	0/0	0/0	0/0	./.	0/0	1/1	0/0	0/0	0/0	0/0	0/0	0/0	0/0
scaffold1265|size36525	16524	G	A	1873.34	DOWNSTREAM	0/0	0/0	0/0	0/0	0/0	0/0	./.	0/0	0/0	0/0	0/1	0/0	0/0	0/0	0/0	0/0
scaffold1265|size36525	29352	C	T	1235.72	SYNONYMOUS_CODING	0/0	1/1	0/0	0/0	0/0	0/0	./.	0/0	0/0	0/0	0/0	0/0	0/0	0/0	0/0	0/0
scaffold1266|size22598	18039	C	T	2383.72	INTERGENIC	0/0	0/0	0/0	0/0	0/0	0/0	./.	0/0	0/0	0/0	1/1	0/0	0/0	0/0	0/0	0/0
scaffold1266|size22598	4321	G	A	519.74	DOWNSTREAM	0/0	0/0	0/0	0/0	0/1	0/0	./.	0/1	0/0	0/0	0/0	0/0	0/0	0/0	0/0	0/0
scaffold12670|size1568	231	C	T	98.34	INTERGENIC	0/0	0/0	0/0	0/0	0/0	0/0	./.	0/0	0/1	0/0	0/0	0/0	0/0	0/0	0/0	0/0
scaffold12671|size2994	870	G	A	973.74	INTERGENIC	0/0	0/0	0/0	0/0	0/1	0/0	./.	0/1	0/0	0/0	0/0	0/0	0/0	0/0	0/0	0/0
scaffold1267|size18608	15026	G	A	2134.78	DOWNSTREAM	0/0	0/0	0/0	0/0	0/0	0/0	./.	0/0	0/0	0/0	0/0	0/0	1/1	0/0	0/0	0/0
scaffold12682|size1288	188	C	T	59.36	INTERGENIC	0/0	0/0	0/0	0/0	0/0	0/0	./.	0/0	0/0	0/0	0/0	0/0	0/0	0/1	0/0	0/0
scaffold12682|size1288	212	C	T	33.36	INTERGENIC	0/0	0/0	0/0	0/0	0/0	0/0	./.	0/0	0/0	0/0	0/0	0/0	0/0	0/1	0/0	0/0
scaffold12687|size1288	420	C	T	1048.34	INTERGENIC	0/0	0/0	0/0	0/0	0/0	0/0	./.	0/0	0/0	0/0	0/0	0/0	0/0	0/0	0/1	0/0
scaffold1268|size18595	5556	G	A	1463.39	DOWNSTREAM	0/0	0/0	0/0	0/0	0/0	0/0	./.	0/0	0/0	0/0	0/1	0/0	0/0	0/0	0/0	0/0
scaffold12696|size1286	989	C	T	1137.72	INTERGENIC	0/0	0/0	0/0	0/0	0/0	0/0	./.	0/0	0/0	0/0	0/0	0/0	0/0	0/0	1/1	0/0
scaffold1269|size28947	16902	G	A	2336.74	DOWNSTREAM	1/1	0/0	0/0	0/1	0/0	0/0	./.	0/1	0/0	0/0	0/0	0/0	0/0	0/0	0/0	0/0
scaffold1269|size28947	18855	C	T	87.34	DOWNSTREAM	0/0	0/0	0/0	0/0	0/0	0/0	./.	0/0	0/0	0/0	0/0	0/0	0/0	0/1	0/0	0/0
scaffold1269|size28947	18877	C	T	104.34	DOWNSTREAM	0/0	0/0	0/0	0/0	0/0	0/0	./.	0/0	0/0	0/0	0/0	0/0	0/0	0/1	0/0	0/0
scaffold1269|size28947	23336	G	A	406.74	STOP_GAINED	0/0	0/0	0/1	0/0	0/1	0/0	./.	0/0	0/0	0/0	0/0	0/0	0/0	0/0	0/0	0/0
scaffold1269|size28947	25204	C	T	1480.74	DOWNSTREAM	0/1	0/0	0/0	0/0	0/0	0/0	./.	0/1	0/0	0/0	0/0	0/0	0/0	0/0	0/0	0/0
scaffold1269|size28947	25961	G	A	1763.74	DOWNSTREAM	0/1	0/0	0/0	0/1	0/0	0/0	./.	0/0	0/0	0/0	0/0	0/0	0/0	0/0	0/0	0/0
scaffold1269|size28947	26537	G	A	711.34	DOWNSTREAM	0/0	0/0	0/0	0/0	0/0	0/0	./.	0/1	0/0	0/0	0/0	0/0	0/0	0/0	0/0	0/0
scaffold1269|size28947	2711	G	A	1981.97	INTERGENIC	1/1	0/0	0/0	0/1	0/0	0/0	./.	0/1	0/0	0/0	0/0	0/0	0/0	0/0	0/0	0/0
scaffold126|size41220	4084	C	T	31.14	DOWNSTREAM	0/0	0/0	0/0	0/0	0/0	0/0	0/0	0/1	0/0	0/0	0/0	0/0	0/0	0/1	0/0	0/0
scaffold12702|size1878	379	C	T	451.74	INTERGENIC	0/0	0/0	0/0	0/0	0/1	0/0	./.	0/1	0/0	0/0	0/0	0/0	0/0	0/0	0/0	0/0
scaffold1270|size32036	2554	C	T	2097.72	INTERGENIC	0/0	0/0	0/0	0/0	0/0	0/0	./.	0/0	0/0	0/0	1/1	0/0	0/0	0/0	0/0	0/0
scaffold12712|size2082	271	G	A	1287.79	INTERGENIC	0/0	0/0	0/0	0/0	0/0	0/0	./.	0/0	0/0	0/0	0/0	0/0	0/0	0/0	1/1	0/0
scaffold1271|size23437	12426	G	A	3019.34	DOWNSTREAM	0/0	0/0	0/0	0/0	0/0	0/0	./.	0/0	0/0	0/0	0/1	0/0	0/0	0/0	0/0	0/0
scaffold1271|size23437	14147	G	A	1289.34	INTERGENIC	0/0	0/0	0/0	0/0	0/0	0/0	./.	0/0	0/0	0/0	0/1	0/0	0/0	0/0	0/0	0/0
scaffold1271|size23437	16371	G	A	1352.34	INTERGENIC	0/0	0/0	0/0	0/0	0/0	0/0	./.	0/0	0/0	0/0	0/1	0/0	0/0	0/0	0/0	0/0
scaffold1271|size23437	17540	C	T	425.46	INTERGENIC	0/0	0/0	0/0	0/0	0/1	0/0	./.	0/1	0/0	0/0	0/0	0/0	0/0	0/0	0/0	0/0
scaffold1271|size23437	6426	C	T	57.34	START_GAINED	0/0	0/0	0/0	0/0	0/0	0/0	./.	0/0	0/0	0/0	0/0	0/0	0/0	0/1	0/0	0/0
scaffold1271|size23437	7122	C	T	45.34	SYNONYMOUS_CODING	0/0	0/0	0/0	0/0	0/0	0/0	./.	0/0	0/0	0/0	0/0	0/0	0/0	0/1	0/0	0/0
scaffold1271|size23437	7143	G	A	179.34	SYNONYMOUS_CODING	0/0	0/0	0/0	0/0	0/0	0/0	./.	0/0	0/0	0/0	0/0	0/0	0/0	0/1	0/0	0/0
scaffold1271|size23437	7188	C	T	230.34	SYNONYMOUS_CODING	0/0	0/0	0/0	0/0	0/0	0/0	./.	0/0	0/0	0/0	0/0	0/0	0/0	0/1	0/0	0/0
scaffold1271|size23437	7542	G	A	148.34	SYNONYMOUS_CODING	0/0	0/0	0/0	0/0	0/0	0/0	./.	0/0	0/0	0/0	0/0	0/0	0/0	0/1	0/0	0/0
scaffold1271|size23437	7545	G	A	110.34	SYNONYMOUS_CODING	0/0	0/0	0/0	0/0	0/0	0/0	./.	0/0	0/0	0/0	0/0	0/0	0/0	0/1	0/0	0/0
scaffold12720|size1282	203	G	A	573.68	INTERGENIC	0/0	0/0	0/0	0/0	./.	0/0	./.	./.	0/0	0/0	0/0	0/0	1/1	0/0	0/0	0/0
scaffold12721|size1282	267	G	A	678.62	INTERGENIC	0/0	0/0	0/0	0/0	0/0	0/0	./.	0/0	1/1	0/0	0/0	0/0	0/0	0/0	0/0	0/0
scaffold12724|size1280	549	C	T	482.97	INTERGENIC	0/0	0/0	0/1	0/0	0/1	0/0	./.	0/0	0/0	0/0	0/0	0/0	0/0	0/0	0/0	0/0
scaffold1272|size18569	14354	C	T	77.34	SYNONYMOUS_CODING	0/0	0/0	0/0	0/0	0/0	0/0	./.	0/0	0/0	0/0	0/0	0/0	0/0	0/1	0/0	0/0
scaffold1272|size18569	14367	C	T	103.34	SYNONYMOUS_CODING	0/0	0/0	0/0	0/0	0/0	0/0	./.	0/0	0/0	0/0	0/0	0/0	0/0	0/1	0/0	0/0
scaffold1272|size18569	14391	G	A	112.35	INTRON	0/0	0/0	0/0	0/0	0/0	0/0	./.	0/0	0/0	0/0	0/0	0/0	0/0	0/1	0/0	0/0
scaffold1273|size18568	13290	C	T	677.94	UPSTREAM	0/0	1/1	0/0	0/0	0/0	0/0	./.	0/0	0/0	0/0	0/0	0/0	0/0	0/0	0/0	0/0
scaffold1273|size18568	15040	G	A	198.43	UPSTREAM	0/0	0/0	0/0	0/0	0/0	0/0	./.	0/0	0/0	0/0	0/0	0/0	0/0	0/1	0/0	0/0
scaffold12742|size2558	1675	C	T	1617.34	INTERGENIC	0/0	0/0	0/0	0/0	0/0	0/0	./.	0/0	0/0	0/0	0/0	0/0	0/0	0/0	0/1	0/0
scaffold1274|size18985	15548	C	T	1109.72	DOWNSTREAM	0/0	0/0	0/0	0/0	0/0	0/0	./.	0/0	0/0	0/0	0/0	0/0	1/1	0/0	0/0	0/0
scaffold1274|size18985	8825	G	A	304.12	INTERGENIC	0/0	0/0	0/1	0/0	0/1	0/0	./.	0/0	0/0	0/0	0/0	0/0	0/0	0/0	0/0	0/0
scaffold12751|size2136	804	G	A	328.52	INTERGENIC	0/0	0/0	0/0	0/0	0/0	0/0	./.	0/0	0/0	0/0	0/0	0/0	1/1	0/0	0/0	0/0
scaffold12751|size2136	951	G	A	796.33	INTERGENIC	0/0	0/0	0/0	./.	0/0	0/0	./.	0/0	0/0	0/0	0/0	0/0	1/1	0/0	0/0	0/0
scaffold12752|size1610	106	C	T	339.76	INTERGENIC	0/0	0/0	0/0	0/0	0/0	0/0	./.	0/0	0/0	0/0	1/1	0/0	0/0	0/0	0/0	0/0
scaffold12758|size2313	105	C	T	205.41	INTERGENIC	0/0	0/0	0/0	0/0	0/1	0/0	./.	0/0	0/0	0/0	0/0	0/0	0/0	0/0	0/0	0/0
scaffold12759|size1273	875	G	A	303.34	INTERGENIC	0/0	0/0	0/0	0/0	0/0	0/0	./.	0/0	0/0	0/0	0/0	0/0	0/0	0/1	0/0	0/0
scaffold1275|size19289	2043	G	A	91.34	DOWNSTREAM	0/0	0/0	0/0	0/0	0/0	0/0	./.	0/0	0/0	0/0	0/0	0/0	0/0	0/1	0/0	0/0
scaffold1275|size19289	2088	C	T	31.37	DOWNSTREAM	0/0	0/0	0/0	0/0	0/0	0/0	./.	0/0	0/0	0/0	0/0	0/0	0/0	0/1	0/0	0/0
scaffold1275|size19289	2259	C	T	82.34	NON_SYNONYMOUS_CODING	0/0	0/0	0/0	0/0	0/0	0/0	./.	0/0	0/0	0/0	0/0	0/0	0/0	0/1	0/0	0/0
scaffold1276|size18881	13870	G	A	42.35	INTERGENIC	0/0	0/0	0/0	0/0	0/0	0/0	./.	0/0	0/0	0/0	0/0	0/0	0/0	0/1	0/0	0/0
scaffold1276|size18881	3817	C	T	1364.72	INTERGENIC	0/0	1/1	0/0	0/0	0/0	0/0	./.	0/0	0/0	0/0	0/0	0/0	0/0	0/0	0/0	0/0
scaffold1277|size26076	21167	G	A	69.21	DOWNSTREAM	0/0	0/0	0/0	0/1	0/0	0/0	./.	0/0	0/0	0/0	0/0	0/0	0/0	0/1	0/0	0/0
scaffold1277|size26076	21188	G	A	31.6	DOWNSTREAM	0/0	0/0	0/0	0/0	0/0	0/0	./.	0/0	0/0	0/0	0/0	0/0	0/0	0/1	0/0	0/0
scaffold1277|size26076	21270	C	T	81.84	DOWNSTREAM	0/0	0/0	0/1	0/0	0/0	0/0	./.	0/0	0/0	0/0	0/0	0/0	0/0	0/1	0/0	0/0
scaffold1277|size26076	21278	G	A	57.46	DOWNSTREAM	0/0	0/0	0/1	0/0	0/0	0/0	./.	0/0	0/0	0/0	0/0	0/0	0/0	0/1	0/0	0/0
scaffold1277|size26076	6987	C	T	345.79	INTERGENIC	0/0	0/0	0/0	0/0	0/1	0/0	./.	0/1	0/0	0/0	0/0	0/0	0/0	0/0	0/0	0/0
scaffold12786|size1733	1275	C	T	638.34	INTERGENIC	0/0	0/0	0/0	0/0	0/0	0/0	./.	0/0	0/0	0/0	0/0	0/0	0/1	0/0	0/0	0/0
scaffold12786|size1733	629	C	T	218.34	INTERGENIC	0/0	0/0	0/0	0/0	0/0	0/0	./.	0/1	0/0	0/0	0/0	0/0	0/0	0/0	0/0	0/0
scaffold12786|size1733	781	C	T	1602.34	INTERGENIC	0/0	0/0	0/0	0/0	0/0	0/0	./.	0/0	0/0	0/0	0/0	0/0	0/1	0/0	0/0	0/0
scaffold1278|size18524	13433	C	T	1869.72	UPSTREAM	0/0	0/0	0/0	0/0	0/0	0/0	./.	0/0	0/0	0/0	0/0	0/0	1/1	0/0	0/0	0/0
scaffold1278|size18524	14482	G	A	1037.72	UPSTREAM	0/0	1/1	0/0	0/0	0/0	0/0	./.	0/0	0/0	0/0	0/0	0/0	0/0	0/0	0/0	0/0
scaffold1278|size18524	2300	C	T	35.34	SYNONYMOUS_CODING	0/0	0/0	0/0	0/0	0/0	0/0	./.	0/0	0/0	0/0	0/0	0/0	0/0	0/1	0/0	0/0
scaffold1278|size18524	2303	G	A	73.34	SYNONYMOUS_CODING	0/0	0/0	0/0	0/0	0/0	0/0	./.	0/0	0/0	0/0	0/0	0/0	0/0	0/1	0/0	0/0
scaffold1278|size18524	2354	G	A	74.34	SYNONYMOUS_CODING	0/0	0/0	0/0	0/0	0/0	0/0	./.	0/0	0/0	0/0	0/0	0/0	0/0	0/1	0/0	0/0
scaffold1278|size18524	2795	G	A	1041.34	NON_SYNONYMOUS_CODING	0/0	0/0	0/0	0/0	0/0	0/0	./.	0/0	0/1	0/0	0/0	0/0	0/0	0/0	0/0	0/0
scaffold1278|size18524	9161	G	A	168.35	DOWNSTREAM	0/0	0/0	0/0	0/0	0/0	0/0	./.	0/0	0/0	0/0	0/0	0/0	0/0	0/1	0/0	0/0
scaffold12792|size1264	322	C	T	507.45	INTERGENIC	0/0	0/0	0/0	0/0	0/0	0/0	./.	0/0	0/0	0/0	0/0	0/0	0/0	0/0	0/1	0/0
scaffold1279|size18521	14276	C	T	831.51	INTERGENIC	0/0	0/0	0/0	0/0	0/1	0/0	./.	1/1	0/0	0/0	0/0	0/0	0/0	0/0	0/0	0/0
scaffold1279|size18521	14526	C	T	1406.6	INTERGENIC	1/1	0/0	0/0	0/1	0/0	0/0	./.	0/1	0/0	0/0	0/0	0/0	0/0	0/0	0/0	0/0
scaffold1279|size18521	5481	C	T	3537.74	INTERGENIC	0/0	0/0	0/0	0/0	0/0	0/0	./.	0/0	0/0	1/1	0/0	0/0	0/0	1/1	0/0	0/0
scaffold1279|size18521	6465	C	T	277.2	INTERGENIC	0/0	0/0	0/1	0/0	0/1	0/0	./.	0/0	0/0	0/0	0/0	0/0	0/0	0/0	0/0	0/0
scaffold127|size41171	1177	C	T	1408.15	INTERGENIC	0/0	0/0	0/0	0/0	0/0	0/0	0/0	0/0	0/0	0/0	0/0	0/0	0/0	0/0	1/1	0/0
scaffold127|size41171	16541	G	A	1353.56	DOWNSTREAM	1/1	0/0	0/0	0/1	0/0	0/0	0/0	0/1	0/0	0/0	0/0	0/0	0/0	0/0	0/0	0/0
scaffold127|size41171	20577	G	A	853.17	DOWNSTREAM	0/0	0/0	0/0	0/0	0/1	0/0	0/0	0/1	0/0	0/0	0/0	0/0	0/0	0/0	0/0	0/0
scaffold127|size41171	28759	G	A	1647.15	NON_SYNONYMOUS_CODING	0/0	0/0	0/0	0/0	0/0	0/0	0/0	0/0	0/0	0/0	0/0	0/0	1/1	0/0	0/0	0/0
scaffold127|size41171	31972	G	A	350.17	SYNONYMOUS_CODING	0/0	0/0	0/1	0/0	0/1	0/0	0/0	0/0	0/0	0/0	0/0	0/0	0/0	0/0	0/0	0/0
scaffold127|size41171	37464	G	A	3082.57	DOWNSTREAM	1/1	0/0	0/0	0/1	0/0	0/0	0/0	0/1	0/0	0/0	0/0	0/0	0/0	0/0	0/0	0/0
scaffold127|size41171	39648	C	T	365.07	INTERGENIC	0/0	0/0	0/0	0/0	0/0	0/0	0/0	0/0	0/0	0/0	0/0	0/0	0/0	0/1	0/0	0/0
scaffold1280|size23833	11986	G	A	121.36	DOWNSTREAM	0/0	0/0	0/0	0/0	0/0	0/0	./.	0/0	0/0	0/0	0/0	0/0	0/0	0/1	0/0	0/0
scaffold1280|size23833	12022	G	A	104.37	DOWNSTREAM	0/0	0/0	0/0	0/0	0/0	0/0	./.	0/0	0/0	0/0	0/0	0/0	0/0	0/1	0/0	0/0
scaffold1280|size23833	12037	G	A	41.7	DOWNSTREAM	0/0	0/0	0/0	0/0	0/0	0/0	./.	0/0	0/0	0/0	0/0	0/0	0/0	0/1	0/0	0/0
scaffold1280|size23833	17020	G	A	1471.72	NON_SYNONYMOUS_CODING	0/0	0/0	0/0	0/0	0/0	0/0	./.	0/0	0/0	0/0	0/0	1/1	0/0	0/0	0/0	0/0
scaffold1280|size23833	2661	G	A	1044.72	INTERGENIC	0/0	0/0	0/0	0/0	0/0	0/0	./.	0/0	1/1	0/0	0/0	0/0	0/0	0/0	0/0	0/0
scaffold1280|size23833	2702	C	T	85.34	INTERGENIC	0/0	0/0	0/0	0/0	0/0	0/0	./.	0/0	0/0	0/0	0/0	0/0	0/0	0/1	0/0	0/0
scaffold1280|size23833	4565	C	T	39.2	INTERGENIC	0/0	0/0	0/1	0/0	0/0	0/0	./.	0/0	0/0	0/0	0/0	0/0	0/0	0/1	0/0	0/0
scaffold12810|size1261	689	G	A	80.34	INTERGENIC	0/0	0/0	0/0	0/0	0/1	0/0	./.	0/0	0/0	0/0	0/0	0/0	0/0	0/0	0/0	0/0
scaffold1282|size19247	143	C	T	636.74	DOWNSTREAM	0/0	1/1	0/0	0/0	0/0	0/0	./.	0/0	0/0	0/0	0/0	0/0	0/0	0/0	0/0	0/0
scaffold1282|size19247	15684	C	T	73.34	SYNONYMOUS_CODING	0/0	0/0	0/0	0/0	0/1	0/0	./.	0/0	0/0	0/0	0/0	0/0	0/0	0/0	0/0	0/0
scaffold1282|size19247	15696	G	A	89.34	SYNONYMOUS_CODING	0/0	0/0	0/0	0/0	0/1	0/0	./.	0/0	0/0	0/0	0/0	0/0	0/0	0/0	0/0	0/0
scaffold1282|size19247	15735	G	A	989.81	INTRON	0/0	0/0	0/0	0/0	0/1	0/0	./.	0/1	0/0	0/0	0/0	0/0	0/0	0/0	0/0	0/0
scaffold1282|size19247	4605	G	A	1555.72	DOWNSTREAM	0/0	0/0	0/0	0/0	0/0	0/0	./.	0/0	0/0	0/0	1/1	0/0	0/0	0/0	0/0	0/0
scaffold12835|size1253	665	C	T	514.91	INTERGENIC	0/0	0/0	0/0	0/0	0/0	0/0	./.	0/0	0/0	0/0	0/0	0/0	1/1	0/0	./.	0/0
scaffold12835|size1253	952	C	T	171.48	INTERGENIC	0/0	0/0	0/0	0/0	0/0	0/0	./.	0/0	0/1	0/0	0/0	0/0	1/1	0/0	./.	0/0
scaffold1283|size33392	124	C	T	1165.35	DOWNSTREAM	0/0	0/0	0/0	0/0	0/0	0/0	./.	0/0	0/0	0/0	0/0	0/0	0/0	0/0	0/1	0/0
scaffold1283|size33392	15908	G	A	781.76	DOWNSTREAM	0/0	0/0	0/0	0/0	0/0	0/0	./.	0/0	0/0	0/0	1/1	0/0	0/0	0/0	0/0	0/0
scaffold1283|size33392	16437	G	A	56.34	DOWNSTREAM	0/0	0/0	0/0	0/0	0/0	0/0	./.	0/0	0/0	0/0	0/0	0/0	0/0	0/1	0/0	0/0
scaffold1283|size33392	16461	G	A	35.34	DOWNSTREAM	0/0	0/0	0/0	0/0	0/0	0/0	./.	0/0	0/0	0/0	0/0	0/0	0/0	0/1	0/0	0/0
scaffold1283|size33392	16481	G	A	36.34	DOWNSTREAM	0/0	0/0	0/0	0/0	0/0	0/0	./.	0/0	0/0	0/0	0/0	0/0	0/0	0/1	0/0	0/0
scaffold1283|size33392	16503	G	A	33.44	DOWNSTREAM	0/0	0/0	0/0	0/0	0/0	0/0	./.	0/0	0/0	0/0	0/0	0/0	0/0	0/1	0/0	0/0
scaffold1283|size33392	16548	G	A	59.34	DOWNSTREAM	0/0	0/0	0/0	0/0	0/0	0/0	./.	0/0	0/0	0/0	0/0	0/0	0/0	0/1	0/0	0/0
scaffold1283|size33392	16560	G	A	93.36	DOWNSTREAM	0/0	0/0	0/0	0/0	0/0	0/0	./.	0/0	0/0	0/0	0/0	0/0	0/0	0/1	0/0	0/0
scaffold1283|size33392	16572	G	A	78.35	DOWNSTREAM	0/0	0/0	0/0	0/0	0/0	0/0	./.	0/0	0/0	0/0	0/0	0/0	0/0	0/1	0/0	0/0
scaffold1283|size33392	16575	C	T	54.35	DOWNSTREAM	0/0	0/0	0/0	0/0	0/0	0/0	./.	0/0	0/0	0/0	0/0	0/0	0/0	0/1	0/0	0/0
scaffold1283|size33392	19852	G	A	2297.03	NON_SYNONYMOUS_CODING	1/1	0/0	0/0	0/1	0/0	0/0	./.	0/0	0/0	0/0	0/0	0/0	0/0	0/0	0/0	0/0
scaffold1283|size33392	26245	C	T	47.74	DOWNSTREAM	0/0	0/0	0/0	0/0	0/1	0/0	./.	0/0	0/0	0/0	0/0	0/0	0/0	0/1	0/0	0/0
scaffold1283|size33392	6394	G	A	55.89	SYNONYMOUS_CODING	0/0	0/0	0/0	0/0	0/1	0/0	./.	0/0	0/0	0/0	0/0	0/0	0/0	0/1	0/0	0/0
scaffold1283|size33392	6397	G	A	49.89	SYNONYMOUS_CODING	0/0	0/0	0/0	0/0	0/1	0/0	./.	0/0	0/0	0/0	0/0	0/0	0/0	0/1	0/0	0/0
scaffold1283|size33392	8714	C	T	2282.72	DOWNSTREAM	0/0	0/0	0/0	0/0	0/0	0/0	./.	0/0	0/0	0/0	0/0	0/0	1/1	0/0	0/0	0/0
scaffold12844|size1250	314	C	T	469.76	INTERGENIC	0/0	0/0	0/0	0/0	0/1	0/0	./.	0/1	0/0	0/0	0/0	0/0	0/0	0/0	0/0	0/0
scaffold12845|size1249	1228	G	A	295.52	INTERGENIC	0/0	0/0	0/0	0/0	0/0	0/0	./.	0/0	0/0	0/0	1/1	0/0	0/0	./.	0/0	0/0
scaffold1284|size25398	10869	G	A	604.1	INTERGENIC	0/0	0/0	0/0	0/0	0/0	0/0	./.	0/0	1/1	0/0	0/0	0/0	0/0	0/0	0/0	0/0
scaffold1284|size25398	16951	C	T	652.74	DOWNSTREAM	0/0	0/0	0/1	0/0	0/1	0/0	./.	0/0	0/0	0/0	0/0	0/0	0/0	0/0	0/0	0/0
scaffold1284|size25398	20261	C	T	86.34	DOWNSTREAM	0/0	0/0	0/0	0/0	0/0	0/0	./.	0/0	0/0	0/0	0/0	0/0	0/0	0/1	0/0	0/0
scaffold1284|size25398	23695	C	T	114.34	DOWNSTREAM	0/0	0/0	0/0	0/0	0/0	0/0	./.	0/0	0/0	0/0	0/0	0/0	0/0	0/1	0/0	0/0
scaffold1284|size25398	24454	G	A	67.35	DOWNSTREAM	0/0	0/0	0/0	0/0	0/0	0/0	./.	0/0	0/0	0/0	0/0	0/0	0/0	0/1	0/0	0/0
scaffold12850|size1248	275	G	A	89.87	INTERGENIC	0/0	0/0	0/1	0/0	0/1	0/0	./.	0/0	0/0	0/0	0/0	0/0	0/0	0/0	0/0	0/0
scaffold12851|size1380	356	G	A	41.34	INTERGENIC	0/0	0/0	0/0	0/0	0/0	0/0	./.	0/0	0/0	0/0	0/0	0/0	0/0	0/1	0/0	0/0
scaffold12851|size1380	409	C	T	229.34	INTERGENIC	0/0	0/0	0/0	0/0	0/0	0/0	./.	0/0	0/0	0/0	0/0	0/0	0/0	0/1	0/0	0/0
scaffold12851|size1380	413	G	A	277.34	INTERGENIC	0/0	0/0	0/0	0/0	0/0	0/0	./.	0/0	0/0	0/0	0/0	0/0	0/0	0/1	0/0	0/0
scaffold12851|size1380	445	G	A	404.34	INTERGENIC	0/0	0/0	0/0	0/0	0/0	0/0	./.	0/0	0/0	0/0	0/0	0/0	0/0	0/1	0/0	0/0
scaffold12851|size1380	470	G	A	516.34	INTERGENIC	0/0	0/0	0/0	0/0	0/0	0/0	./.	0/0	0/0	0/0	0/0	0/0	0/0	0/1	0/0	0/0
scaffold12851|size1380	485	C	T	725.74	INTERGENIC	0/0	0/0	0/0	0/0	0/0	0/0	./.	0/0	0/0	0/0	0/0	0/0	0/0	0/1	0/1	0/0
scaffold12851|size1380	494	C	T	66.34	INTERGENIC	0/0	0/0	0/0	0/0	0/0	0/0	./.	0/0	0/0	0/0	0/0	0/0	0/0	0/1	0/0	0/0
scaffold12851|size1380	506	C	T	749.74	INTERGENIC	0/0	0/0	0/0	0/0	0/0	0/0	./.	0/0	0/0	0/0	0/0	0/0	0/0	0/1	0/1	0/0
scaffold12851|size1380	508	G	A	957.74	INTERGENIC	0/0	0/0	0/0	0/0	0/0	0/0	./.	0/0	0/0	0/0	0/0	0/0	0/0	0/1	0/1	0/0
scaffold12851|size1380	901	G	A	476.34	INTERGENIC	0/0	0/0	0/0	0/0	0/0	0/0	./.	0/0	0/0	0/0	0/0	0/0	0/0	0/1	0/0	0/0
scaffold12853|size1339	630	G	A	54.63	INTERGENIC	0/0	0/0	0/0	0/0	0/0	0/0	./.	0/0	0/0	0/0	0/0	0/0	0/0	0/1	0/0	0/0
scaffold12853|size1339	664	G	A	50.49	INTERGENIC	0/0	0/0	0/0	0/0	0/0	0/0	./.	0/0	0/0	0/0	0/0	0/0	0/0	0/1	0/0	0/0
scaffold12853|size1339	727	G	A	125.6	INTERGENIC	0/0	0/0	0/1	0/0	0/0	0/0	./.	0/0	0/0	0/0	0/0	0/0	0/0	0/1	0/0	0/0
scaffold12853|size1339	736	C	T	435.01	INTERGENIC	0/0	0/0	0/1	0/0	0/1	0/0	./.	0/0	0/0	0/0	0/0	0/0	0/0	0/1	0/0	0/0
scaffold12853|size1339	754	G	A	433.12	INTERGENIC	0/0	0/0	0/1	0/0	0/1	0/0	./.	0/0	0/0	0/0	0/0	0/0	0/0	0/1	0/0	0/0
scaffold12856|size1247	455	C	T	1494.72	INTRON	0/0	0/0	0/0	0/0	0/0	0/0	./.	0/0	0/0	0/0	1/1	0/0	0/0	0/0	0/0	0/0
scaffold12861|size2448	206	G	A	916.81	INTERGENIC	0/0	0/0	0/0	0/0	0/0	0/0	./.	0/0	0/0	0/0	0/0	0/0	1/1	0/0	0/0	0/0
scaffold12861|size2448	619	C	T	1567.34	INTERGENIC	0/0	0/0	0/0	0/0	0/0	0/0	./.	0/0	0/0	0/0	0/1	0/0	0/0	0/0	0/0	0/0
scaffold1286|size29350	22935	G	A	634.34	INTRON	0/0	0/0	0/0	0/0	0/0	0/0	./.	0/0	0/0	0/0	0/0	0/0	0/0	0/0	0/1	0/0
scaffold1286|size29350	23485	G	A	925.34	NON_SYNONYMOUS_CODING	0/0	0/0	0/0	0/0	0/0	0/0	./.	0/0	0/0	0/0	0/1	0/0	0/0	0/0	0/0	0/0
scaffold1286|size29350	2960	G	A	1698.72	NON_SYNONYMOUS_CODING	0/0	0/0	0/0	0/0	0/0	0/0	./.	0/0	0/0	0/0	0/0	1/1	0/0	0/0	0/0	0/0
scaffold12871|size2284	1351	C	T	160.34	INTERGENIC	0/0	0/0	0/0	0/0	0/0	0/0	./.	0/1	0/0	0/0	0/0	0/0	0/0	0/0	0/0	0/0
scaffold12871|size2284	886	C	T	41.34	INTERGENIC	0/0	0/0	0/0	0/0	0/0	0/0	./.	0/1	0/0	0/0	0/0	0/0	0/0	0/0	0/0	0/0
scaffold12874|size1243	871	C	T	537.37	INTERGENIC	0/0	0/0	0/0	0/0	0/0	0/0	./.	0/0	0/0	0/0	0/0	0/0	0/0	0/0	0/1	0/0
scaffold12879|size1242	388	G	A	59.35	INTERGENIC	0/0	0/0	0/0	0/0	0/0	0/0	./.	0/0	0/0	0/0	0/0	0/0	0/0	0/0	0/1	0/0
scaffold1287|size30225	1428	C	T	56.34	SYNONYMOUS_CODING	0/0	0/0	0/0	0/0	0/0	0/0	./.	0/0	0/0	0/0	0/0	0/0	0/0	0/1	0/0	0/0
scaffold1287|size30225	21107	G	A	113.34	DOWNSTREAM	0/0	0/0	0/0	0/0	0/0	0/0	./.	0/0	0/0	0/0	0/0	0/0	0/0	0/1	0/0	0/0
scaffold1287|size30225	2317	C	T	47.34	SYNONYMOUS_CODING	0/0	0/0	0/0	0/0	0/0	0/0	./.	0/0	0/0	0/0	0/0	0/0	0/0	0/1	0/0	0/0
scaffold1287|size30225	2335	C	T	118.34	SYNONYMOUS_CODING	0/0	0/0	0/0	0/0	0/0	0/0	./.	0/0	0/0	0/0	0/0	0/0	0/0	0/1	0/0	0/0
scaffold1287|size30225	23381	G	A	1147.34	DOWNSTREAM	0/0	0/0	0/0	0/0	0/0	0/0	./.	0/0	0/0	0/0	0/1	0/0	0/0	0/0	0/0	0/0
scaffold1287|size30225	2354	C	T	72.34	SYNONYMOUS_CODING	0/0	0/0	0/0	0/0	0/0	0/0	./.	0/0	0/0	0/0	0/0	0/0	0/0	0/1	0/0	0/0
scaffold1287|size30225	24521	C	T	42.34	DOWNSTREAM	0/0	0/0	0/0	0/0	0/0	0/0	./.	0/0	0/0	0/0	0/0	0/0	0/0	0/1	0/0	0/0
scaffold1287|size30225	24560	G	A	218.34	DOWNSTREAM	0/0	0/0	0/0	0/0	0/0	0/0	./.	0/0	0/0	0/0	0/0	0/0	0/0	0/1	0/0	0/0
scaffold1287|size30225	24638	G	A	204.34	DOWNSTREAM	0/0	0/0	0/0	0/0	0/0	0/0	./.	0/0	0/0	0/0	0/0	0/0	0/0	0/1	0/0	0/0
scaffold1287|size30225	24737	G	A	90.34	DOWNSTREAM	0/0	0/0	0/0	0/0	0/0	0/0	./.	0/0	0/0	0/0	0/0	0/0	0/0	0/1	0/0	0/0
scaffold1287|size30225	24770	C	T	169.34	DOWNSTREAM	0/0	0/0	0/0	0/0	0/0	0/0	./.	0/0	0/0	0/0	0/0	0/0	0/0	0/1	0/0	0/0
scaffold1287|size30225	24800	G	A	37.34	DOWNSTREAM	0/0	0/0	0/0	0/0	0/0	0/0	./.	0/0	0/0	0/0	0/0	0/0	0/0	0/1	0/0	0/0
scaffold1287|size30225	25785	G	A	215.55	DOWNSTREAM	0/0	0/0	0/0	0/0	0/1	0/0	./.	0/0	0/0	0/0	0/0	0/0	0/0	0/1	0/0	0/0
scaffold1287|size30225	26160	G	A	114.34	DOWNSTREAM	0/0	0/0	0/0	0/0	0/0	0/0	./.	0/0	0/0	0/0	0/0	0/0	0/0	0/1	0/0	0/0
scaffold1287|size30225	26214	G	A	137.34	DOWNSTREAM	0/0	0/0	0/0	0/0	0/0	0/0	./.	0/0	0/0	0/0	0/0	0/0	0/0	0/1	0/0	0/0
scaffold1287|size30225	26286	G	A	39.35	DOWNSTREAM	0/0	0/0	0/0	0/0	0/0	0/0	./.	0/0	0/0	0/0	0/0	0/0	0/0	0/1	0/0	0/0
scaffold1287|size30225	3425	C	T	247.74	DOWNSTREAM	0/0	0/0	0/1	0/0	0/1	0/0	./.	0/0	0/0	0/0	0/0	0/0	0/0	0/0	0/0	0/0
scaffold1287|size30225	4587	C	T	540.72	DOWNSTREAM	0/0	0/0	0/0	0/0	0/0	0/0	./.	0/0	1/1	0/0	0/0	0/0	0/0	0/0	0/0	0/0
scaffold1287|size30225	5010	C	T	97.34	DOWNSTREAM	0/0	0/0	0/0	0/0	0/0	0/0	./.	0/0	0/0	0/0	0/0	0/0	0/0	0/1	0/0	0/0
scaffold1287|size30225	5013	G	A	130.34	DOWNSTREAM	0/0	0/0	0/0	0/0	0/0	0/0	./.	0/0	0/0	0/0	0/0	0/0	0/0	0/1	0/0	0/0
scaffold1287|size30225	5055	C	T	264.57	DOWNSTREAM	0/0	0/0	0/0	0/0	0/0	0/0	./.	0/0	0/0	0/0	0/0	0/0	0/0	0/1	0/1	0/0
scaffold1287|size30225	5097	G	A	72.56	DOWNSTREAM	0/0	0/0	0/0	0/0	0/0	0/0	./.	0/0	0/0	0/0	0/0	0/0	0/0	0/1	0/0	0/0
scaffold1287|size30225	5103	G	A	290.74	DOWNSTREAM	0/0	0/0	0/0	0/0	0/1	0/0	./.	0/0	0/0	0/0	0/0	0/0	0/0	0/1	0/0	0/0
scaffold1287|size30225	5121	G	A	156.74	DOWNSTREAM	0/0	0/0	0/0	0/0	0/1	0/0	./.	0/0	0/0	0/0	0/0	0/0	0/0	0/1	0/0	0/0
scaffold1287|size30225	5442	G	A	238.04	DOWNSTREAM	0/0	0/0	0/1	0/0	0/0	0/0	./.	0/0	0/0	0/0	0/0	0/0	0/0	0/1	0/0	0/0
scaffold1287|size30225	6895	G	A	2271.03	DOWNSTREAM	1/1	0/0	0/0	0/1	0/0	0/0	./.	0/0	0/0	0/0	0/0	0/0	0/0	0/0	0/0	0/0
scaffold12884|size1760	264	C	T	848.05	INTERGENIC	0/1	0/0	0/0	0/1	0/0	0/0	./.	0/1	0/0	0/0	0/0	0/0	0/0	0/0	0/0	0/0
scaffold12887|size1241	510	G	A	123.86	INTERGENIC	0/0	0/0	0/1	0/0	0/1	0/0	./.	0/0	0/0	0/0	0/0	0/0	0/0	0/0	0/0	0/0
scaffold1288|size32027	29356	G	A	2062.72	INTERGENIC	0/0	0/0	0/0	0/0	0/0	0/0	./.	0/0	0/0	0/0	0/0	0/0	0/0	0/0	1/1	0/0
scaffold1288|size32027	4695	G	A	1139.72	DOWNSTREAM	0/0	0/0	0/0	0/0	0/0	0/0	./.	0/0	1/1	0/0	0/0	0/0	0/0	0/0	0/0	0/0
scaffold12891|size1241	49	G	A	298.34	INTERGENIC	0/0	0/0	0/0	0/0	0/0	0/0	./.	0/0	0/0	0/0	0/0	0/0	0/1	0/0	0/0	0/0
scaffold12892|size1349	1172	C	T	201.34	INTERGENIC	0/0	0/0	0/0	0/0	0/0	0/0	./.	0/0	0/0	0/0	0/0	0/0	0/0	0/0	0/1	0/0
scaffold12895|size1240	997	C	T	1847.72	INTERGENIC	0/0	0/0	0/0	0/0	0/0	0/0	./.	0/0	0/0	0/0	0/0	0/0	1/1	0/0	0/0	0/0
scaffold12897|size1240	115	G	A	80.34	INTERGENIC	0/0	0/0	0/0	0/0	0/0	0/0	./.	0/0	0/0	0/0	0/0	0/0	0/0	0/0	0/1	0/0
scaffold12897|size1240	455	C	T	244.34	INTERGENIC	0/0	0/0	0/0	0/0	0/0	0/0	./.	0/0	0/0	0/0	0/1	0/0	0/0	0/0	0/0	0/0
scaffold12897|size1240	968	G	A	108.34	INTERGENIC	0/0	0/0	0/0	0/0	0/0	0/0	./.	0/0	0/1	0/0	0/0	0/0	0/0	0/0	0/0	0/0
scaffold12898|size2395	1065	C	T	642.46	INTERGENIC	0/0	0/0	0/0	0/0	0/0	0/0	./.	0/0	0/0	0/0	0/1	0/0	0/0	0/0	0/0	0/0
scaffold12899|size1240	578	C	T	146.34	INTERGENIC	0/0	0/0	0/0	0/0	0/0	0/0	./.	0/0	0/0	0/0	0/0	0/0	0/1	0/0	0/0	0/0
scaffold1289|size23155	21007	G	A	1498.72	INTERGENIC	0/0	0/0	0/0	0/0	0/0	0/0	./.	0/0	1/1	0/0	0/0	0/0	0/0	0/0	0/0	0/0
scaffold1289|size23155	5641	G	A	2283.74	INTRON	1/1	0/0	0/0	0/1	0/0	0/0	./.	0/1	0/0	0/0	0/0	0/0	0/0	0/0	0/0	0/0
scaffold1289|size23155	6121	G	A	91.34	SYNONYMOUS_CODING	0/0	0/0	0/1	0/0	0/0	0/0	./.	0/0	0/0	0/0	0/0	0/0	0/0	0/1	0/0	0/0
scaffold128|size41418	28046	G	A	1211.15	DOWNSTREAM	0/0	1/1	0/0	0/0	0/0	0/0	0/0	0/0	0/0	0/0	0/0	0/0	0/0	0/0	0/0	0/0
scaffold1290|size18427	16178	C	T	2430.72	DOWNSTREAM	0/0	0/0	0/0	0/0	0/0	0/0	./.	0/0	0/0	0/0	0/0	0/0	0/0	0/0	1/1	0/0
scaffold1290|size18427	8448	G	A	55.49	SYNONYMOUS_CODING	0/0	0/0	0/0	0/0	0/0	0/0	./.	0/0	0/0	0/0	0/0	0/0	0/0	0/1	0/0	0/0
scaffold1290|size18427	8540	G	A	812.72	NON_SYNONYMOUS_CODING	0/0	1/1	0/0	0/0	0/0	0/0	./.	0/0	0/0	0/0	0/0	0/0	0/0	0/0	0/0	0/0
scaffold12911|size1236	876	G	A	275.34	INTERGENIC	0/0	0/0	0/0	0/0	0/0	0/0	./.	0/0	0/1	0/0	0/0	0/0	0/0	0/0	0/0	0/0
scaffold12917|size1235	208	G	A	1691.34	INTERGENIC	0/0	0/0	0/0	0/0	0/0	0/0	./.	0/0	0/0	0/0	0/0	0/0	0/1	0/0	0/0	0/0
scaffold1291|size19718	14369	G	A	397.35	DOWNSTREAM	0/0	0/0	0/0	0/0	0/0	0/0	./.	0/0	0/0	0/0	0/0	0/0	0/0	0/1	0/0	0/0
scaffold12922|size2448	1390	C	T	1098.34	INTERGENIC	0/0	0/0	0/0	0/0	0/0	0/0	./.	0/0	0/0	0/0	0/1	0/0	0/0	0/0	0/0	0/0
scaffold12922|size2448	1535	C	T	139.35	INTERGENIC	0/0	0/0	0/0	0/0	0/0	0/0	./.	0/0	0/0	0/0	0/0	0/0	0/0	0/1	0/0	0/0
scaffold12922|size2448	1541	C	T	156.34	INTERGENIC	0/0	0/0	0/0	0/0	0/0	0/0	./.	0/0	0/0	0/0	0/0	0/0	0/0	0/1	0/0	0/0
scaffold12922|size2448	1576	C	T	141.34	INTERGENIC	0/0	0/0	0/0	0/0	0/0	0/0	./.	0/0	0/0	0/0	0/0	0/0	0/0	0/1	0/0	0/0
scaffold12922|size2448	1674	C	T	33.35	INTERGENIC	0/0	0/0	0/0	0/0	0/0	0/0	./.	0/0	0/0	0/0	0/0	0/0	0/0	0/1	0/0	0/0
scaffold12922|size2448	1686	C	T	45.34	INTERGENIC	0/0	0/0	0/0	0/0	0/0	0/0	./.	0/0	0/0	0/0	0/0	0/0	0/0	0/1	0/0	0/0
scaffold12922|size2448	1703	G	A	74.34	INTERGENIC	0/0	0/0	0/0	0/0	0/0	0/0	./.	0/0	0/0	0/0	0/0	0/0	0/0	0/1	0/0	0/0
scaffold12922|size2448	1728	G	A	80.34	INTERGENIC	0/0	0/0	0/0	0/0	0/0	0/0	./.	0/0	0/0	0/0	0/0	0/0	0/0	0/1	0/0	0/0
scaffold12928|size1232	1117	C	T	823.75	INTERGENIC	0/0	0/0	0/0	0/0	0/0	0/0	./.	0/0	0/0	0/0	0/0	0/0	0/0	0/0	1/1	0/0
scaffold1292|size18418	6386	C	T	95.63	NON_SYNONYMOUS_CODING	0/0	0/0	0/1	0/0	0/0	0/0	./.	0/0	0/0	0/0	0/0	0/0	0/0	0/1	0/0	0/0
scaffold1292|size18418	6420	G	A	197.79	SYNONYMOUS_CODING	0/0	0/0	0/0	0/0	0/0	0/0	./.	0/0	0/0	0/0	0/0	0/0	0/0	0/1	0/0	0/0
scaffold1292|size18418	6446	G	A	147.63	NON_SYNONYMOUS_CODING	0/0	0/0	0/0	0/0	0/0	0/0	./.	0/0	0/0	0/0	0/0	0/0	0/0	0/1	0/0	0/0
scaffold1292|size18418	6513	G	A	182.04	SYNONYMOUS_CODING	0/0	0/0	0/0	0/0	0/1	0/0	./.	0/0	0/0	0/0	0/0	0/0	0/0	0/1	0/0	0/0
scaffold1292|size18418	6518	G	A	192.46	SYNONYMOUS_CODING	0/0	0/0	0/0	0/0	0/1	0/0	./.	0/0	0/0	0/0	0/0	0/0	0/0	0/1	0/0	0/0
scaffold1292|size18418	6552	G	A	66.42	SYNONYMOUS_CODING	0/0	0/0	0/0	0/0	0/0	0/0	./.	0/0	0/0	0/0	0/0	0/0	0/0	0/1	0/0	0/0
scaffold1292|size18418	7114	G	A	36.34	SYNONYMOUS_CODING	0/0	0/0	0/0	0/0	0/0	0/0	./.	0/0	0/0	0/0	0/0	0/0	0/0	0/1	0/0	0/0
scaffold12933|size1231	772	C	T	173.62	INTERGENIC	0/0	0/0	0/0	0/0	0/0	0/0	./.	0/0	0/0	0/0	0/0	0/0	0/0	0/0	0/1	0/0
scaffold1293|size40929	29285	G	A	315.74	UPSTREAM	0/0	0/0	0/1	0/0	0/1	0/0	./.	0/0	0/0	0/0	0/0	0/0	0/0	0/0	0/0	0/0
scaffold1293|size40929	35928	G	A	560.34	INTERGENIC	0/0	0/0	0/0	0/0	0/0	0/0	./.	0/0	0/0	0/0	0/0	0/0	0/0	0/0	0/1	0/0
scaffold1293|size40929	37084	C	T	764.34	INTERGENIC	0/0	0/0	0/0	0/0	0/0	0/0	./.	0/0	0/1	0/0	0/0	0/0	0/0	0/0	0/0	0/0
scaffold1293|size40929	39488	C	T	737.74	INTERGENIC	0/1	0/0	0/0	0/1	0/0	0/0	./.	0/0	0/0	0/0	0/0	0/0	0/0	0/0	0/0	0/0
scaffold1293|size40929	4475	G	A	1403.75	INTERGENIC	0/1	0/0	0/0	0/1	0/0	0/0	./.	0/0	0/0	0/0	0/0	0/0	0/0	0/0	0/0	0/0
scaffold1293|size40929	6003	G	A	1080.34	INTERGENIC	0/0	0/1	0/0	0/0	0/0	0/0	./.	0/0	0/0	0/0	0/0	0/0	0/0	0/0	0/0	0/0
scaffold12941|size1229	262	G	A	163.07	INTERGENIC	0/0	0/0	0/0	0/0	0/0	./.	./.	0/0	0/0	0/0	0/0	0/0	0/0	0/0	0/1	0/0
scaffold12949|size2372	1205	G	A	1347.34	INTERGENIC	0/0	0/0	0/0	0/0	0/0	0/0	./.	0/0	0/0	0/0	0/0	0/0	0/1	0/0	0/0	0/0
scaffold1294|size30912	1126	G	A	998.72	DOWNSTREAM	0/0	1/1	0/0	0/0	0/0	0/0	./.	0/0	0/0	0/0	0/0	0/0	0/0	0/0	0/0	0/0
scaffold1294|size30912	12125	C	T	475.74	INTERGENIC	0/0	0/0	0/1	0/0	0/1	0/0	./.	0/0	0/0	0/0	0/0	0/0	0/0	0/0	0/0	0/0
scaffold1294|size30912	14152	G	A	2226.72	INTERGENIC	0/0	0/0	0/0	0/0	0/0	0/0	./.	0/0	0/0	0/0	0/0	0/0	1/1	0/0	0/0	0/0
scaffold1294|size30912	2799	G	A	1870.77	DOWNSTREAM	1/1	0/0	0/0	0/1	0/0	0/0	./.	0/0	0/0	0/0	0/0	0/0	0/0	0/0	0/0	0/0
scaffold1294|size30912	3974	G	A	1723.74	DOWNSTREAM	1/1	0/0	0/0	0/1	0/0	0/0	./.	0/1	0/0	0/0	0/0	0/0	0/0	0/0	0/0	0/0
scaffold1294|size30912	4415	C	T	504.85	DOWNSTREAM	0/0	0/0	0/0	0/0	0/1	0/0	./.	0/1	0/0	0/0	0/0	0/0	0/0	0/0	0/0	0/0
scaffold12955|size1361	1019	G	A	405.75	INTERGENIC	0/0	0/0	0/0	0/0	0/1	0/0	./.	0/0	0/0	0/0	0/0	0/0	0/0	0/1	0/0	0/0
scaffold1295|size42425	10857	G	A	1000.72	NON_SYNONYMOUS_CODING	0/0	1/1	0/0	0/0	0/0	0/0	./.	0/0	0/0	0/0	0/0	0/0	0/0	0/0	0/0	0/0
scaffold1295|size42425	1600	G	A	584.74	DOWNSTREAM	0/0	0/0	0/0	0/0	0/1	0/0	./.	0/1	0/0	0/0	0/0	0/0	0/0	0/0	0/0	0/0
scaffold1295|size42425	2577	G	A	1902.74	DOWNSTREAM	0/1	0/0	0/0	0/1	0/0	0/0	./.	0/0	0/0	0/0	0/0	0/0	0/0	0/0	0/0	0/0
scaffold1295|size42425	35331	G	A	122.34	DOWNSTREAM	0/0	0/0	0/0	0/0	0/0	0/0	./.	0/0	0/0	0/0	0/0	0/0	0/0	0/1	0/0	0/0
scaffold1295|size42425	35342	C	T	56.34	DOWNSTREAM	0/0	0/0	0/0	0/0	0/0	0/0	./.	0/0	0/0	0/0	0/0	0/0	0/0	0/1	0/0	0/0
scaffold1295|size42425	35385	G	A	52.34	DOWNSTREAM	0/0	0/0	0/0	0/0	0/0	0/0	./.	0/0	0/0	0/0	0/0	0/0	0/0	0/1	0/0	0/0
scaffold1295|size42425	35472	C	T	56.34	DOWNSTREAM	0/0	0/0	0/0	0/0	0/0	0/0	./.	0/0	0/0	0/0	0/0	0/0	0/0	0/1	0/0	0/0
scaffold1296|size18384	8425	G	A	1630.34	DOWNSTREAM	0/0	0/0	0/0	0/0	0/0	0/0	./.	0/0	0/0	0/0	0/1	0/0	0/0	0/0	0/0	0/0
scaffold1297|size18383	15880	G	A	5100.73	UPSTREAM	0/0	0/0	0/0	0/0	0/0	0/0	./.	0/0	0/0	1/1	0/0	0/0	0/0	1/1	0/0	0/0
scaffold12981|size1220	962	G	A	464.34	INTERGENIC	0/0	0/1	0/0	0/0	0/0	0/0	./.	0/0	0/0	0/0	0/0	0/0	0/0	0/0	0/0	0/0
scaffold12983|size1219	1087	C	T	679.34	INTERGENIC	0/0	0/0	0/0	0/0	0/0	0/0	./.	0/0	0/0	0/0	0/0	0/0	0/0	0/0	0/1	0/0
scaffold12986|size3339	2217	G	A	680.34	INTERGENIC	0/0	0/0	0/0	0/0	0/0	0/0	./.	0/0	0/0	0/0	0/1	0/0	0/0	0/0	0/0	0/0
scaffold1298|size28159	22050	C	T	1735.72	DOWNSTREAM	0/0	1/1	0/0	0/0	0/0	0/0	./.	0/0	0/0	0/0	0/0	0/0	0/0	0/0	0/0	0/0
scaffold1298|size28159	539	G	A	310.46	DOWNSTREAM	0/0	0/0	0/0	0/0	0/1	0/0	./.	0/0	0/0	0/0	0/0	0/0	0/0	0/0	0/0	0/0
scaffold1298|size28159	8400	G	A	651.72	DOWNSTREAM	0/0	0/0	0/0	0/0	0/0	0/0	./.	0/0	1/1	0/0	0/0	0/0	0/0	0/0	0/0	0/0
scaffold1299|size21491	4912	C	T	1172.34	DOWNSTREAM	0/0	0/0	0/0	0/0	0/0	0/0	./.	0/0	0/0	0/0	0/1	0/0	0/0	0/0	0/0	0/0
scaffold1299|size21491	6357	G	A	851.74	DOWNSTREAM	0/0	0/0	0/0	0/0	0/1	0/0	./.	0/1	0/0	0/0	0/0	0/0	0/0	0/0	0/0	0/0
scaffold129|size40943	2681	C	T	1255.16	DOWNSTREAM	0/0	0/0	0/0	0/0	0/0	0/0	1/1	0/0	0/0	0/0	0/1	0/0	0/0	0/0	0/0	0/0
scaffold129|size40943	27638	C	T	208.35	DOWNSTREAM	0/0	0/0	0/0	0/0	0/0	0/0	0/0	0/1	0/0	0/0	0/0	0/0	0/0	0/1	0/0	0/0
scaffold129|size40943	27661	G	A	225.28	DOWNSTREAM	0/0	0/0	0/0	0/0	0/0	0/0	0/0	0/0	0/0	0/0	0/0	0/0	0/0	0/1	0/0	0/0
scaffold129|size40943	28759	G	A	947.17	DOWNSTREAM	0/0	0/0	0/0	0/0	0/1	0/0	0/0	0/1	0/0	0/0	0/0	0/0	0/0	0/0	0/0	0/0
scaffold129|size40943	38887	G	A	1886.15	UPSTREAM	0/0	0/0	0/0	0/0	0/0	0/0	0/0	0/0	0/0	0/0	0/0	1/1	0/0	0/0	0/0	0/0
scaffold129|size40943	6756	G	A	2232.15	DOWNSTREAM	0/0	0/0	0/0	0/0	0/0	0/0	0/0	0/0	0/0	0/0	0/0	0/0	1/1	0/0	0/0	0/0
scaffold129|size40943	8589	G	A	2032.31	DOWNSTREAM	1/1	0/0	0/0	0/1	0/0	0/0	0/0	0/0	0/0	0/0	0/0	0/0	0/0	0/0	0/0	0/0
scaffold12|size135980	108477	C	T	207.18	DOWNSTREAM	0/1	0/0	0/1	0/0	0/1	0/0	0/0	0/0	0/0	0/0	0/0	0/0	0/0	0/0	0/0	0/0
scaffold12|size135980	127835	G	A	1076.06	INTERGENIC	0/0	0/0	0/0	0/0	0/0	0/0	0/0	0/0	0/1	0/0	0/0	0/0	0/0	0/0	0/0	0/0
scaffold12|size135980	130451	C	T	753.17	DOWNSTREAM	0/0	0/0	0/0	0/0	0/1	0/0	0/0	0/1	0/0	0/0	0/0	0/0	0/0	0/0	0/0	0/0
scaffold12|size135980	20480	C	T	34.06	DOWNSTREAM	0/0	0/0	0/0	0/0	0/0	0/0	0/0	0/0	0/0	0/0	0/0	0/0	0/0	0/1	0/0	0/0
scaffold12|size135980	34144	G	A	1509.19	DOWNSTREAM	0/0	1/1	0/0	0/0	0/0	0/0	0/0	0/0	0/0	0/0	0/0	0/0	0/0	0/0	0/0	0/0
scaffold12|size135980	54702	G	A	511.17	DOWNSTREAM	0/0	0/0	0/0	0/0	0/1	0/0	0/0	0/1	0/0	0/0	0/0	0/0	0/0	0/0	0/0	0/0
scaffold12|size135980	6370	C	T	1794.12	DOWNSTREAM	0/0	0/0	0/0	0/0	0/1	0/0	0/0	0/0	0/0	0/0	1/1	0/0	0/0	0/0	0/0	0/0
scaffold12|size135980	82606	G	A	420.12	DOWNSTREAM	0/0	0/0	0/1	0/0	0/1	0/0	0/0	0/0	0/0	0/0	0/0	0/0	0/0	0/0	0/0	0/0
scaffold13009|size1687	1181	G	A	594.34	INTERGENIC	0/0	0/1	0/0	0/0	0/0	0/0	./.	0/0	0/0	0/0	0/0	0/0	0/0	0/0	0/0	0/0
scaffold1300|size50368	1163	G	A	209.74	INTERGENIC	0/0	0/0	0/1	0/0	0/1	0/0	./.	0/0	0/0	0/0	0/0	0/0	0/0	0/0	0/0	0/0
scaffold1300|size50368	29960	C	T	86.35	DOWNSTREAM	0/0	0/0	0/0	0/0	0/0	0/0	./.	0/0	0/0	0/0	0/0	0/0	0/0	0/1	0/0	0/0
scaffold1300|size50368	29966	C	T	135.35	DOWNSTREAM	0/0	0/0	0/0	0/0	0/0	0/0	./.	0/0	0/0	0/0	0/0	0/0	0/0	0/1	0/0	0/0
scaffold1300|size50368	29978	C	T	1002.34	DOWNSTREAM	0/0	0/0	0/0	0/0	0/0	0/0	./.	0/0	0/1	0/0	0/0	0/0	0/0	0/0	0/0	0/0
scaffold1300|size50368	30137	C	T	75.34	DOWNSTREAM	0/0	0/0	0/0	0/0	0/0	0/0	./.	0/0	0/0	0/0	0/0	0/0	0/0	0/1	0/0	0/0
scaffold1300|size50368	30213	C	T	33.11	DOWNSTREAM	0/0	0/0	0/0	0/0	0/1	0/0	./.	0/0	0/0	0/0	0/0	0/0	0/0	0/1	0/0	0/0
scaffold1300|size50368	31946	G	A	110.34	DOWNSTREAM	0/0	0/0	0/0	0/0	0/0	0/0	./.	0/0	0/0	0/0	0/0	0/0	0/0	0/1	0/0	0/0
scaffold1300|size50368	31964	C	T	110.34	DOWNSTREAM	0/0	0/0	0/0	0/0	0/0	0/0	./.	0/0	0/0	0/0	0/0	0/0	0/0	0/1	0/0	0/0
scaffold1300|size50368	32045	G	A	60.34	DOWNSTREAM	0/0	0/0	0/0	0/0	0/0	0/0	./.	0/0	0/0	0/0	0/0	0/0	0/0	0/1	0/0	0/0
scaffold1300|size50368	35497	G	A	80.34	DOWNSTREAM	0/0	0/0	0/0	0/0	0/0	0/0	./.	0/0	0/0	0/0	0/0	0/0	0/0	0/1	0/0	0/0
scaffold1300|size50368	36724	C	T	1763.34	DOWNSTREAM	0/0	0/0	0/0	0/0	0/0	0/0	./.	0/0	0/0	0/0	0/1	0/0	0/0	0/0	0/0	0/0
scaffold13010|size2002	454	G	A	1387.73	INTERGENIC	0/0	0/0	0/0	0/0	0/0	0/0	./.	0/0	0/0	0/0	1/1	0/0	0/0	0/0	0/0	0/0
scaffold13012|size1648	1012	C	T	1984.86	INTERGENIC	1/1	0/0	0/0	0/1	0/0	0/0	./.	0/1	0/0	0/0	0/0	0/0	0/0	0/0	0/0	0/0
scaffold13014|size1212	123	C	T	256.42	INTERGENIC	0/0	0/0	0/0	0/0	0/0	0/0	./.	0/0	0/0	0/0	0/0	0/0	0/1	0/0	0/0	0/0
scaffold13014|size1212	376	C	T	762.34	INTERGENIC	0/0	0/0	0/0	0/0	0/0	0/0	./.	0/0	0/0	0/0	0/0	0/0	0/1	0/0	0/0	0/0
scaffold1301|size20364	1238	G	A	89.36	INTERGENIC	0/0	0/0	0/0	0/0	0/1	0/0	./.	0/0	0/0	0/0	0/0	0/0	0/0	0/0	0/0	0/0
scaffold1301|size20364	1250	G	A	72.36	INTERGENIC	0/0	0/0	0/0	0/0	0/1	0/0	./.	0/0	0/0	0/0	0/0	0/0	0/0	0/0	0/0	0/0
scaffold1301|size20364	18399	G	A	2188.72	INTERGENIC	1/1	0/0	0/0	0/0	0/0	0/0	./.	0/0	0/0	0/0	0/0	0/0	0/0	0/0	0/0	0/0
scaffold13021|size1210	422	G	A	2582.74	INTERGENIC	1/1	0/0	0/0	0/1	0/0	0/0	./.	0/1	0/0	0/0	0/0	0/0	0/0	0/0	0/0	0/0
scaffold1302|size82822	17048	G	A	2483.72	DOWNSTREAM	0/0	0/0	0/0	0/0	0/0	0/0	./.	0/0	0/0	0/0	0/0	0/0	0/0	0/0	1/1	0/0
scaffold1302|size82822	17923	G	A	2131.73	INTRON	0/0	0/0	0/0	0/0	0/0	0/0	./.	0/0	0/0	0/0	0/0	1/1	0/0	0/0	0/0	0/0
scaffold1302|size82822	21300	C	T	777.74	INTERGENIC	0/0	0/0	0/0	0/0	0/1	0/0	./.	0/1	0/0	0/0	0/0	0/0	0/0	0/0	0/0	0/0
scaffold1302|size82822	22904	C	T	149.34	INTERGENIC	0/0	0/0	0/0	0/0	0/0	0/0	./.	0/0	0/0	0/0	0/0	0/0	0/0	0/1	0/0	0/0
scaffold1302|size82822	22925	C	T	89.35	INTERGENIC	0/0	0/0	0/0	0/0	0/0	0/0	./.	0/0	0/0	0/0	0/0	0/0	0/0	0/1	0/0	0/0
scaffold1302|size82822	22939	C	T	62.35	INTERGENIC	0/0	0/0	0/0	0/0	0/0	0/0	./.	0/0	0/0	0/0	0/0	0/0	0/0	0/1	0/0	0/0
scaffold1302|size82822	23707	G	A	219.36	NON_SYNONYMOUS_CODING	0/0	0/0	0/0	0/0	0/0	0/0	./.	0/0	0/0	0/0	0/0	0/0	0/0	0/1	0/0	0/0
scaffold1302|size82822	24697	C	T	176.37	NON_SYNONYMOUS_CODING	0/0	0/0	0/0	0/0	0/0	0/0	./.	0/0	0/0	0/0	0/0	0/0	0/0	0/1	0/0	0/0
scaffold1302|size82822	24715	G	A	277.48	STOP_GAINED	0/0	0/0	0/0	0/0	0/0	0/0	./.	0/0	0/0	0/0	0/0	0/0	0/0	0/1	0/0	0/0
scaffold1302|size82822	24721	C	T	275.59	NON_SYNONYMOUS_CODING	0/0	0/0	0/0	0/0	0/0	0/0	./.	0/0	0/0	0/0	0/0	0/0	0/0	0/1	0/0	0/0
scaffold1302|size82822	24722	G	A	265.48	SYNONYMOUS_CODING	0/0	0/0	0/0	0/0	0/0	0/0	./.	0/0	0/0	0/0	0/0	0/0	0/0	0/1	0/0	0/0
scaffold1302|size82822	24767	G	A	192.94	SYNONYMOUS_CODING	0/0	0/0	0/0	0/0	0/1	0/0	./.	0/0	0/0	0/0	0/0	0/0	0/0	0/1	0/0	0/0
scaffold1302|size82822	24768	C	T	191.94	NON_SYNONYMOUS_CODING	0/0	0/0	0/0	0/0	0/1	0/0	./.	0/0	0/0	0/0	0/0	0/0	0/0	0/1	0/0	0/0
scaffold1302|size82822	24790	C	T	218.23	NON_SYNONYMOUS_CODING	0/0	0/0	0/0	0/0	0/1	0/0	./.	0/0	0/0	0/0	0/0	0/0	0/0	0/1	0/0	0/0
scaffold1302|size82822	24859	C	T	203.68	NON_SYNONYMOUS_CODING	0/1	0/0	0/1	0/0	0/1	0/0	./.	0/0	0/0	0/0	0/0	0/0	0/0	0/1	0/0	0/0
scaffold1302|size82822	24886	C	T	139.61	NON_SYNONYMOUS_CODING	0/0	0/0	0/0	0/0	0/1	0/0	./.	0/0	0/0	0/0	0/0	0/0	0/0	0/1	0/1	0/0
scaffold1302|size82822	24931	C	T	226.36	NON_SYNONYMOUS_CODING	0/0	0/0	0/0	0/0	0/1	0/0	./.	0/0	0/0	0/0	0/0	0/0	0/0	0/1	0/0	0/0
scaffold1302|size82822	24940	G	A	229.1	NON_SYNONYMOUS_CODING	0/0	0/0	0/0	0/0	0/1	0/0	./.	0/0	0/0	0/0	0/0	0/0	0/0	0/1	0/0	0/0
scaffold1302|size82822	24990	G	A	190.53	DOWNSTREAM	0/0	0/0	0/0	0/0	0/1	0/0	./.	0/0	0/0	0/0	0/0	0/0	0/0	0/1	0/0	0/0
scaffold1302|size82822	34311	G	A	98.34	NON_SYNONYMOUS_CODING	0/0	0/0	0/0	0/0	0/0	0/0	./.	0/0	0/0	0/0	0/0	0/0	0/0	0/1	0/0	0/0
scaffold1302|size82822	39034	C	T	444.91	INTERGENIC	0/1	0/0	0/1	0/0	0/1	0/0	./.	0/0	0/0	0/0	0/0	0/0	0/0	0/0	0/0	0/0
scaffold1302|size82822	39052	C	T	149.74	INTERGENIC	0/1	0/0	0/0	0/0	0/1	0/0	./.	0/0	0/0	0/0	0/0	0/0	0/0	0/0	0/0	0/0
scaffold1302|size82822	39060	G	A	964.08	INTERGENIC	0/1	0/0	0/1	0/0	0/1	0/0	./.	0/0	0/0	0/0	0/0	0/0	0/0	0/0	0/0	0/0
scaffold1302|size82822	39121	C	T	550.34	INTERGENIC	0/1	0/0	0/0	0/0	0/0	0/0	./.	0/0	0/0	0/0	0/0	0/0	0/0	0/0	0/0	0/0
scaffold1302|size82822	41466	G	A	749.72	INTERGENIC	0/0	0/0	0/0	0/0	0/0	0/0	./.	0/0	1/1	0/0	0/0	0/0	0/0	0/0	0/0	0/0
scaffold1302|size82822	49719	G	A	262.34	INTERGENIC	0/0	0/0	0/0	0/0	0/1	0/0	./.	0/0	0/0	0/0	0/0	0/0	0/0	0/0	0/0	0/0
scaffold1302|size82822	62568	G	A	117.34	NON_SYNONYMOUS_CODING	0/0	0/0	0/0	0/0	0/1	0/0	./.	0/0	0/0	0/0	0/0	0/0	0/0	0/0	0/0	0/0
scaffold1302|size82822	63931	G	A	37.34	DOWNSTREAM	0/0	0/0	0/0	0/0	0/0	0/0	./.	0/0	0/0	0/0	0/0	0/0	0/0	0/1	0/0	0/0
scaffold1302|size82822	63949	C	T	43.34	DOWNSTREAM	0/0	0/0	0/0	0/0	0/0	0/0	./.	0/0	0/0	0/0	0/0	0/0	0/0	0/1	0/0	0/0
scaffold1302|size82822	66063	C	T	64.34	DOWNSTREAM	0/0	0/0	0/0	0/0	0/0	0/0	./.	0/0	0/0	0/0	0/0	0/0	0/0	0/1	0/0	0/0
scaffold1302|size82822	66421	G	A	64.34	DOWNSTREAM	0/0	0/0	0/0	0/0	0/0	0/0	./.	0/0	0/0	0/0	0/0	0/0	0/0	0/1	0/0	0/0
scaffold1302|size82822	69310	G	A	983.73	DOWNSTREAM	0/0	1/1	0/0	0/0	0/0	0/0	./.	0/0	0/0	0/0	0/0	0/0	0/0	0/0	0/0	0/0
scaffold1302|size82822	78132	G	A	1075.34	UPSTREAM	0/0	0/1	0/0	0/0	0/0	0/0	./.	0/0	0/0	0/0	0/0	0/0	0/0	0/0	0/0	0/0
scaffold1302|size82822	79043	G	A	127.34	UPSTREAM	0/0	0/0	0/0	0/0	0/0	0/0	./.	0/0	0/0	0/0	0/0	0/0	0/0	0/1	0/0	0/0
scaffold1302|size82822	80039	G	A	75.7	UPSTREAM	0/0	0/0	0/0	0/0	0/0	0/0	./.	0/0	0/0	0/0	0/0	0/0	0/0	0/1	0/0	0/0
scaffold1302|size82822	80718	C	T	666.81	INTERGENIC	0/0	0/0	0/1	0/0	0/1	0/0	./.	0/0	0/0	0/0	0/0	0/0	0/0	0/0	0/0	0/0
scaffold13037|size2885	1426	G	A	693.93	INTERGENIC	0/1	0/0	0/0	0/1	0/0	0/0	./.	0/1	0/0	0/0	0/0	0/0	0/0	0/0	0/0	0/0
scaffold1303|size18376	16070	G	A	2222.72	DOWNSTREAM	0/0	0/0	0/0	0/0	0/0	0/0	./.	0/0	0/0	0/0	0/0	0/0	1/1	0/0	0/0	0/0
scaffold1304|size18327	11708	C	T	1861.75	DOWNSTREAM	0/0	0/0	0/0	0/0	0/0	0/0	./.	0/0	0/0	0/0	0/0	0/0	1/1	0/0	0/0	0/0
scaffold1304|size18327	15664	C	T	2628.72	DOWNSTREAM	0/0	0/0	0/0	0/0	0/0	0/0	./.	0/0	0/0	0/0	0/0	0/0	0/0	0/0	1/1	0/0
scaffold1304|size18327	1821	G	A	78.63	INTERGENIC	0/0	0/0	0/0	0/0	0/0	0/0	./.	0/0	0/0	0/0	0/0	0/0	0/0	0/1	0/0	0/0
scaffold1304|size18327	3835	G	A	895.57	INTERGENIC	0/0	0/0	0/0	0/0	0/0	0/0	./.	1/1	0/0	0/0	0/0	0/0	0/0	0/0	0/0	0/0
scaffold13051|size1203	1063	C	T	398.27	INTERGENIC	0/0	0/0	0/0	0/0	0/0	0/0	./.	0/0	0/0	0/0	0/0	0/0	0/0	0/0	1/1	0/0
scaffold1305|size26709	18890	C	T	162.34	DOWNSTREAM	0/0	0/0	0/0	0/0	0/0	0/0	./.	0/0	0/0	0/0	0/0	0/0	0/0	0/1	0/0	0/0
scaffold1305|size26709	24083	G	A	575.65	UPSTREAM	0/0	0/0	0/0	0/0	0/0	0/0	./.	0/0	0/0	0/0	0/1	0/0	0/0	0/0	0/0	0/0
scaffold13067|size1200	771	C	T	856.44	INTERGENIC	0/0	0/0	0/0	0/0	0/0	0/0	./.	0/0	0/0	0/0	0/1	0/0	0/0	0/0	0/0	0/0
scaffold1306|size18332	6531	C	T	123.35	DOWNSTREAM	0/0	0/0	0/0	0/0	0/0	0/0	./.	0/0	0/0	0/0	0/0	0/0	0/0	0/1	0/0	0/0
scaffold1306|size18332	6534	C	T	121.34	DOWNSTREAM	0/0	0/0	0/0	0/0	0/0	0/0	./.	0/0	0/0	0/0	0/0	0/0	0/0	0/1	0/0	0/0
scaffold1306|size18332	6543	C	T	151.16	DOWNSTREAM	0/0	0/0	0/0	0/1	0/1	0/0	./.	0/0	0/0	0/0	0/0	0/0	0/0	0/1	0/0	0/0
scaffold1306|size18332	7223	C	T	2032.72	DOWNSTREAM	0/0	0/0	0/0	0/0	0/0	0/0	./.	0/0	0/0	0/0	0/0	0/0	0/0	0/0	1/1	0/0
scaffold13072|size1200	320	C	T	69.34	INTERGENIC	0/0	0/0	0/0	0/0	0/0	0/0	./.	0/0	0/0	0/0	0/0	0/0	0/0	0/1	0/0	0/0
scaffold13072|size1200	323	C	T	68.34	INTERGENIC	0/0	0/0	0/0	0/0	0/0	0/0	./.	0/0	0/0	0/0	0/0	0/0	0/0	0/1	0/0	0/0
scaffold1307|size31672	15450	C	T	42.36	SYNONYMOUS_CODING	0/0	0/0	0/0	0/0	0/0	0/0	./.	0/0	0/0	0/0	0/0	0/0	0/0	0/1	0/0	0/0
scaffold1307|size31672	15501	G	A	42.42	SYNONYMOUS_CODING	0/0	0/0	0/0	0/0	0/0	0/0	./.	0/0	0/0	0/0	0/0	0/0	0/0	0/1	0/0	0/0
scaffold1307|size31672	23255	C	T	877.72	INTERGENIC	0/0	1/1	0/0	0/0	0/0	0/0	./.	0/0	0/0	0/0	0/0	0/0	0/0	0/0	0/0	0/0
scaffold1307|size31672	26127	G	A	932.72	INTERGENIC	0/0	0/0	0/0	0/0	0/0	0/0	./.	0/0	1/1	0/0	0/0	0/0	0/0	0/0	0/0	0/0
scaffold1307|size31672	26773	G	A	1789.72	INTERGENIC	0/0	0/0	0/0	0/0	0/0	0/0	./.	0/0	0/0	0/0	0/0	0/0	1/1	0/0	0/0	0/0
scaffold1307|size31672	3910	G	A	1597.72	DOWNSTREAM	0/0	0/0	0/0	0/0	0/0	0/0	./.	0/0	0/0	0/0	0/0	0/0	1/1	0/0	0/0	0/0
scaffold1308|size30514	11061	C	T	926.49	DOWNSTREAM	0/0	0/0	0/0	0/0	0/0	0/0	./.	0/0	0/0	0/0	0/1	0/0	0/0	0/0	0/0	0/0
scaffold1308|size30514	12922	G	A	1251.72	DOWNSTREAM	0/0	0/0	0/0	0/0	0/0	0/0	./.	0/0	0/0	0/0	0/0	0/0	1/1	0/0	0/0	0/0
scaffold1308|size30514	21467	G	A	2467.72	NON_SYNONYMOUS_CODING	0/0	0/0	0/0	0/0	0/0	0/0	./.	0/0	0/0	0/0	0/0	0/0	0/0	0/0	1/1	0/0
scaffold1308|size30514	25015	C	T	70.84	DOWNSTREAM	0/0	0/0	0/0	0/0	0/0	0/0	./.	0/0	0/0	0/0	0/0	0/0	0/0	0/1	0/0	0/0
scaffold1308|size30514	477	G	A	1713.73	DOWNSTREAM	0/0	0/0	0/0	0/0	0/0	0/0	./.	0/0	0/0	0/0	0/0	1/1	0/0	0/0	0/0	0/0
scaffold1308|size30514	6826	G	A	1576.34	DOWNSTREAM	0/0	0/0	0/0	0/0	0/0	0/0	./.	0/0	0/0	0/0	0/0	0/0	0/0	0/0	0/1	0/0
scaffold1309|size18276	13005	C	T	68.7	SYNONYMOUS_CODING	0/0	0/0	0/0	0/0	0/0	0/0	./.	0/0	0/0	0/0	0/0	0/0	0/0	0/1	0/0	0/0
scaffold1309|size18276	13010	G	A	102.4	NON_SYNONYMOUS_CODING	0/0	0/0	0/0	0/0	0/1	0/0	./.	0/0	0/0	0/0	0/0	0/0	0/0	0/1	0/0	0/0
scaffold1309|size18276	13170	C	T	300.34	SYNONYMOUS_CODING	0/0	0/0	0/0	0/0	0/0	0/0	./.	0/0	0/0	0/0	0/0	0/0	0/0	0/1	0/0	0/0
scaffold1309|size18276	13188	C	T	182.34	SYNONYMOUS_CODING	0/0	0/0	0/0	0/0	0/0	0/0	./.	0/0	0/0	0/0	0/0	0/0	0/0	0/1	0/0	0/0
scaffold1309|size18276	13306	G	A	160.36	NON_SYNONYMOUS_CODING	0/0	0/0	0/0	0/0	0/0	0/0	./.	0/0	0/0	0/0	0/0	0/0	0/0	0/1	0/0	0/0
scaffold1309|size18276	13567	C	T	151.34	SYNONYMOUS_CODING	0/0	0/0	0/0	0/0	0/0	0/0	./.	0/0	0/0	0/0	0/0	0/0	0/0	0/1	0/0	0/0
scaffold1309|size18276	13578	C	T	155.91	SYNONYMOUS_CODING	0/0	0/0	0/1	0/0	0/0	0/0	./.	0/0	0/0	0/0	0/0	0/0	0/0	0/1	0/0	0/0
scaffold1309|size18276	13728	G	A	51.34	SYNONYMOUS_CODING	0/0	0/0	0/0	0/0	0/0	0/0	./.	0/0	0/0	0/0	0/0	0/0	0/0	0/1	0/0	0/0
scaffold1309|size18276	13756	C	T	51.34	NON_SYNONYMOUS_CODING	0/0	0/0	0/0	0/0	0/0	0/0	./.	0/0	0/0	0/0	0/0	0/0	0/0	0/1	0/0	0/0
scaffold1309|size18276	13765	C	T	137.34	NON_SYNONYMOUS_CODING	0/0	0/0	0/0	0/0	0/0	0/0	./.	0/0	0/0	0/0	0/0	0/0	0/0	0/1	0/0	0/0
scaffold1309|size18276	13822	C	T	219.34	NON_SYNONYMOUS_CODING	0/0	0/0	0/0	0/0	0/0	0/0	./.	0/0	0/0	0/0	0/0	0/0	0/0	0/1	0/0	0/0
scaffold1309|size18276	13828	G	A	189.34	NON_SYNONYMOUS_CODING	0/0	0/0	0/0	0/0	0/0	0/0	./.	0/0	0/0	0/0	0/0	0/0	0/0	0/1	0/0	0/0
scaffold1309|size18276	13829	C	T	228.34	NON_SYNONYMOUS_CODING	0/0	0/0	0/0	0/0	0/0	0/0	./.	0/0	0/0	0/0	0/0	0/0	0/0	0/1	0/0	0/0
scaffold1309|size18276	13859	C	T	114.34	NON_SYNONYMOUS_CODING	0/0	0/0	0/0	0/0	0/0	0/0	./.	0/0	0/0	0/0	0/0	0/0	0/0	0/1	0/0	0/0
scaffold1309|size18276	13864	G	A	132.34	NON_SYNONYMOUS_CODING	0/0	0/0	0/0	0/0	0/0	0/0	./.	0/0	0/0	0/0	0/0	0/0	0/0	0/1	0/0	0/0
scaffold1309|size18276	13877	G	A	101.34	NON_SYNONYMOUS_CODING	0/0	0/0	0/0	0/0	0/0	0/0	./.	0/0	0/0	0/0	0/0	0/0	0/0	0/1	0/0	0/0
scaffold1309|size18276	14121	C	T	147.34	SYNONYMOUS_CODING	0/0	0/0	0/0	0/0	0/0	0/0	./.	0/0	0/0	0/0	0/0	0/0	0/0	0/1	0/0	0/0
scaffold1309|size18276	14715	G	A	33.34	SYNONYMOUS_CODING	0/0	0/0	0/0	0/0	0/0	0/0	./.	0/0	0/0	0/0	0/0	0/0	0/0	0/1	0/0	0/0
scaffold1309|size18276	14716	G	A	33.34	NON_SYNONYMOUS_CODING	0/0	0/0	0/0	0/0	0/0	0/0	./.	0/0	0/0	0/0	0/0	0/0	0/0	0/1	0/0	0/0
scaffold1309|size18276	14782	G	A	252.36	NON_SYNONYMOUS_CODING	0/0	0/0	0/0	0/0	0/0	0/0	./.	0/0	0/0	0/0	0/0	0/0	0/0	0/1	0/0	0/0
scaffold1309|size18276	14964	G	A	130.78	SYNONYMOUS_CODING	0/0	0/0	0/0	0/0	0/1	0/0	./.	0/0	0/0	0/0	0/0	0/0	0/0	0/1	0/0	0/0
scaffold1309|size18276	15160	C	T	2047.72	STOP_GAINED	0/0	0/0	0/0	0/0	0/0	0/0	./.	0/0	0/0	0/0	0/0	0/0	1/1	0/0	0/0	0/0
scaffold1309|size18276	15208	C	T	565.74	DOWNSTREAM	0/0	0/0	0/0	0/0	0/1	0/0	./.	0/0	0/0	0/0	0/0	0/0	0/0	0/1	0/0	0/0
scaffold1309|size18276	15264	G	A	465.35	DOWNSTREAM	0/0	0/0	0/0	0/0	0/0	0/0	./.	0/0	0/0	0/0	0/0	0/0	0/0	0/1	0/0	0/0
scaffold1309|size18276	5476	G	A	560.88	DOWNSTREAM	0/0	0/0	0/0	0/0	0/1	0/0	./.	0/1	0/0	0/0	0/0	0/0	0/0	0/0	0/0	0/0
scaffold130|size40910	11189	G	A	82.34	INTERGENIC	0/0	0/0	0/0	0/0	0/1	0/0	0/0	0/1	0/0	0/0	0/0	0/0	0/0	0/1	0/0	0/0
scaffold130|size40910	12708	G	A	157.17	INTERGENIC	0/0	0/0	0/0	0/0	0/1	0/0	0/0	0/0	0/0	0/0	0/0	0/0	0/0	0/1	0/0	0/0
scaffold130|size40910	13281	G	A	308.23	DOWNSTREAM	0/0	0/0	0/1	0/0	0/0	0/0	0/0	0/0	0/0	0/0	0/0	0/0	0/0	0/1	0/0	0/0
scaffold130|size40910	17994	G	A	1623.16	DOWNSTREAM	0/0	0/0	0/0	0/0	0/0	0/0	0/0	0/0	0/0	0/0	0/0	0/0	0/0	0/0	1/1	0/0
scaffold130|size40910	26619	G	A	2292.16	INTERGENIC	1/1	0/0	0/0	0/1	0/0	0/0	0/0	0/0	0/0	0/0	0/0	0/0	0/0	0/0	0/0	0/0
scaffold130|size40910	33052	C	T	1934.57	INTERGENIC	1/1	0/0	0/0	0/1	0/0	0/0	0/0	0/1	0/0	0/0	0/0	0/0	0/0	0/0	0/0	0/0
scaffold130|size40910	37134	G	A	1065.15	INTERGENIC	0/0	0/0	0/0	0/0	0/0	0/0	0/0	0/0	1/1	0/0	0/0	0/0	0/0	0/0	0/0	0/0
scaffold130|size40910	7461	G	A	164.06	INTERGENIC	0/0	0/0	0/0	0/0	0/0	0/0	0/0	0/0	0/0	0/0	0/0	0/0	0/0	0/1	0/0	0/0
scaffold13100|size2388	408	C	T	1873.72	INTERGENIC	0/0	0/0	0/0	0/0	0/0	0/0	./.	0/0	0/0	0/0	0/0	0/0	0/0	0/0	1/1	0/0
scaffold13108|size1194	679	G	A	1236.31	INTERGENIC	0/0	1/1	0/0	0/0	0/0	0/0	./.	0/0	0/0	0/0	0/0	0/0	0/0	0/0	0/0	0/0
scaffold13108|size1194	87	C	T	961.43	INTERGENIC	0/0	0/0	0/0	0/0	0/0	0/0	./.	0/0	0/0	1/1	0/0	0/0	0/0	0/1	0/0	0/0
scaffold1310|size18276	9303	G	A	358.74	DOWNSTREAM	0/0	0/0	0/1	0/0	0/1	0/0	./.	0/0	0/0	0/0	0/0	0/0	0/0	0/0	0/0	0/0
scaffold13110|size2442	2002	G	A	1237.38	INTERGENIC	0/0	0/0	0/0	0/0	0/0	0/0	./.	0/0	0/0	0/0	0/0	0/0	0/0	0/0	0/1	0/0
scaffold13116|size2887	1940	G	A	1324.34	NON_SYNONYMOUS_CODING	0/0	0/0	0/0	0/0	0/0	0/0	./.	0/0	0/0	0/0	0/0	0/1	0/0	0/0	0/0	0/0
scaffold1311|size27758	11950	G	A	1209.34	DOWNSTREAM	0/0	0/0	0/0	0/0	0/0	0/0	./.	0/0	0/0	0/0	0/1	0/0	0/0	0/0	0/0	0/0
scaffold1311|size27758	19715	G	A	759.74	INTERGENIC	0/0	0/0	0/0	0/0	0/1	0/0	./.	0/1	0/0	0/0	0/0	0/0	0/0	0/0	0/0	0/0
scaffold1311|size27758	19783	C	T	2273.72	INTERGENIC	0/0	0/0	0/0	0/0	0/0	0/0	./.	0/0	0/0	0/0	0/0	0/0	1/1	0/0	0/0	0/0
scaffold1311|size27758	21154	G	A	97.44	DOWNSTREAM	0/0	0/0	0/1	0/0	0/0	0/0	./.	0/0	0/0	0/0	0/0	0/0	0/0	0/1	0/1	0/0
scaffold1311|size27758	21172	G	A	139.75	DOWNSTREAM	0/0	0/0	0/0	0/0	0/0	0/0	./.	0/0	0/0	0/0	0/0	0/0	0/0	0/1	0/1	0/0
scaffold1311|size27758	21360	C	T	181.34	DOWNSTREAM	0/0	0/0	0/0	0/0	0/0	0/0	./.	0/0	0/0	0/0	0/0	0/0	0/0	0/1	0/0	0/0
scaffold1311|size27758	21386	G	A	146.34	DOWNSTREAM	0/0	0/0	0/0	0/0	0/0	0/0	./.	0/0	0/0	0/0	0/0	0/0	0/0	0/1	0/0	0/0
scaffold1311|size27758	21413	C	T	87.34	DOWNSTREAM	0/0	0/0	0/0	0/0	0/0	0/0	./.	0/0	0/0	0/0	0/0	0/0	0/0	0/1	0/0	0/0
scaffold1311|size27758	21446	G	A	161.34	DOWNSTREAM	0/0	0/0	0/0	0/0	0/0	0/0	./.	0/0	0/0	0/0	0/0	0/0	0/0	0/1	0/0	0/0
scaffold1311|size27758	21626	G	A	263.34	DOWNSTREAM	0/0	0/0	0/0	0/0	0/0	0/0	./.	0/0	0/0	0/0	0/0	0/0	0/0	0/1	0/0	0/0
scaffold1311|size27758	22051	C	T	84.41	DOWNSTREAM	0/0	0/0	0/0	0/0	0/0	0/0	./.	0/0	0/0	0/0	0/0	0/0	0/0	0/1	0/0	0/0
scaffold1311|size27758	22055	C	T	88.35	DOWNSTREAM	0/0	0/0	0/0	0/0	0/0	0/0	./.	0/0	0/0	0/0	0/0	0/0	0/0	0/1	0/0	0/0
scaffold1311|size27758	22076	G	A	100.36	DOWNSTREAM	0/0	0/0	0/0	0/0	0/0	0/0	./.	0/0	0/0	0/0	0/0	0/0	0/0	0/1	0/0	0/0
scaffold1311|size27758	22090	C	T	98.36	DOWNSTREAM	0/0	0/0	0/0	0/0	0/0	0/0	./.	0/0	0/0	0/0	0/0	0/0	0/0	0/1	0/0	0/0
scaffold1311|size27758	22100	G	A	83.38	DOWNSTREAM	0/0	0/0	0/0	0/0	0/0	0/0	./.	0/0	0/0	0/0	0/0	0/0	0/0	0/1	0/0	0/0
scaffold1311|size27758	22676	C	T	108.08	DOWNSTREAM	0/0	0/0	0/0	0/0	0/1	0/0	./.	0/0	0/0	0/0	0/0	0/0	0/0	0/1	0/0	0/0
scaffold1311|size27758	25525	C	T	1564.72	NON_SYNONYMOUS_CODING	0/0	0/0	0/0	0/0	0/0	0/0	./.	0/0	1/1	0/0	0/0	0/0	0/0	0/0	0/0	0/0
scaffold1312|size33535	10297	C	T	2135.72	DOWNSTREAM	0/0	0/0	0/0	0/0	0/0	0/0	./.	0/0	0/0	0/0	0/0	1/1	0/0	0/0	0/0	0/0
scaffold1312|size33535	12911	C	T	872.72	DOWNSTREAM	0/0	0/0	0/0	0/0	0/0	0/0	./.	0/0	1/1	0/0	0/0	0/0	0/0	0/0	0/0	0/0
scaffold1312|size33535	30668	G	A	410.74	INTERGENIC	0/0	0/0	0/1	0/0	0/1	0/0	./.	0/0	0/0	0/0	0/0	0/0	0/0	0/0	0/0	0/0
scaffold1312|size33535	5517	C	T	31.34	SYNONYMOUS_CODING	0/0	0/0	0/0	0/0	0/0	0/0	./.	0/0	0/0	0/0	0/0	0/0	0/0	0/1	0/0	0/0
scaffold1312|size33535	5532	C	T	62.34	SYNONYMOUS_CODING	0/0	0/0	0/0	0/0	0/0	0/0	./.	0/0	0/0	0/0	0/0	0/0	0/0	0/1	0/0	0/0
scaffold1312|size33535	5559	C	T	158.34	SYNONYMOUS_CODING	0/0	0/0	0/0	0/0	0/0	0/0	./.	0/0	0/0	0/0	0/0	0/0	0/0	0/1	0/0	0/0
scaffold1312|size33535	5604	C	T	56.34	SYNONYMOUS_CODING	0/0	0/0	0/0	0/0	0/0	0/0	./.	0/0	0/0	0/0	0/0	0/0	0/0	0/1	0/0	0/0
scaffold1312|size33535	8231	G	A	1460.34	DOWNSTREAM	0/0	0/0	0/0	0/0	0/0	0/0	./.	0/0	0/0	0/0	0/1	0/0	0/0	0/0	0/0	0/0
scaffold13134|size1185	171	C	T	553.94	INTERGENIC	0/0	0/0	0/0	0/0	0/0	0/0	./.	0/0	1/1	0/0	0/0	0/0	0/0	0/0	0/0	0/0
scaffold13134|size1185	694	C	T	709.32	INTERGENIC	0/0	0/0	0/0	0/0	0/1	0/0	./.	0/1	0/0	0/0	0/0	0/0	0/0	0/0	0/0	0/0
scaffold13135|size1185	531	G	A	336.74	INTERGENIC	0/0	0/0	0/0	0/0	0/1	0/0	./.	0/1	0/0	0/0	0/0	0/0	0/0	0/0	0/0	0/0
scaffold1313|size18270	10056	G	A	1921.72	NON_SYNONYMOUS_CODING	1/1	0/0	0/0	0/0	0/0	0/0	./.	0/0	0/0	0/0	0/0	0/0	0/0	0/0	0/0	0/0
scaffold1314|size26836	14244	C	T	1881.72	DOWNSTREAM	0/0	0/0	0/0	0/0	0/0	0/0	./.	0/0	0/0	0/0	0/0	0/0	1/1	0/0	0/0	0/0
scaffold1314|size26836	8503	C	T	1212.24	INTERGENIC	0/0	0/0	0/0	0/0	0/0	0/0	./.	0/0	0/0	0/0	1/1	0/0	0/0	0/0	0/0	0/0
scaffold13151|size1182	429	G	A	1071.05	SYNONYMOUS_CODING	1/1	0/0	0/0	0/1	0/0	0/0	./.	0/1	0/0	0/0	0/0	0/0	0/0	0/0	0/0	0/0
scaffold13157|size1248	213	G	A	121.97	INTERGENIC	0/0	0/0	0/0	0/0	0/1	0/0	./.	1/1	0/0	0/0	0/0	0/0	0/0	0/0	0/0	0/0
scaffold1315|size19800	145	G	A	293.77	INTERGENIC	0/0	0/0	0/1	0/0	0/1	0/0	./.	0/0	0/0	0/0	0/0	0/0	0/0	0/0	0/0	0/0
scaffold1315|size19800	19323	G	A	355.34	NON_SYNONYMOUS_CODING	0/0	0/1	0/0	0/0	0/0	0/0	./.	0/0	0/0	0/0	0/0	0/0	0/0	0/0	0/0	0/0
scaffold13166|size1179	129	C	T	434.84	INTERGENIC	0/0	0/0	0/0	0/0	0/0	0/0	./.	0/0	0/0	0/0	0/0	0/0	1/1	0/0	0/0	0/0
scaffold1316|size18249	10715	G	A	1271.72	DOWNSTREAM	0/0	0/0	0/0	0/0	0/0	0/0	./.	0/0	1/1	0/0	0/0	0/0	0/0	0/0	0/0	0/0
scaffold1316|size18249	7951	C	T	1012.03	DOWNSTREAM	1/1	0/0	0/0	0/1	0/0	0/0	./.	0/0	0/0	0/0	0/0	0/0	0/0	0/0	0/0	0/0
scaffold1316|size18249	8597	G	A	46.91	DOWNSTREAM	0/0	0/0	0/1	0/0	0/0	0/0	./.	0/0	0/0	0/0	0/0	0/0	0/0	0/1	0/0	0/0
scaffold1316|size18249	9718	C	T	65.06	DOWNSTREAM	0/0	0/0	0/0	0/0	0/1	0/0	./.	0/0	0/0	0/0	0/0	0/0	0/0	0/1	0/0	0/0
scaffold1316|size18249	9754	C	T	46.34	DOWNSTREAM	0/0	0/0	0/0	0/0	0/0	0/0	./.	0/0	0/0	0/0	0/0	0/0	0/0	0/1	0/0	0/0
scaffold13170|size1478	1014	C	T	216.34	INTERGENIC	0/0	0/0	0/0	0/0	0/0	0/0	./.	0/0	0/0	0/0	0/0	0/0	0/0	0/1	0/0	0/0
scaffold13170|size1478	1032	C	T	273.34	INTERGENIC	0/0	0/0	0/0	0/0	0/0	0/0	./.	0/0	0/0	0/0	0/0	0/0	0/0	0/1	0/0	0/0
scaffold13170|size1478	1077	G	A	482.34	INTERGENIC	0/0	0/0	0/0	0/0	0/0	0/0	./.	0/0	0/0	0/0	0/0	0/0	0/0	0/1	0/0	0/0
scaffold13170|size1478	1150	C	T	228.34	INTERGENIC	0/0	0/0	0/0	0/0	0/0	0/0	./.	0/0	0/0	0/0	0/0	0/0	0/0	0/1	0/0	0/0
scaffold13178|size1176	189	G	A	1176.09	INTERGENIC	1/1	0/0	0/0	0/1	0/0	0/0	./.	0/0	0/0	0/0	0/0	0/0	0/0	0/0	0/0	0/0
scaffold1317|size27073	13642	C	T	93.45	DOWNSTREAM	0/0	0/0	0/0	0/1	0/0	0/0	./.	0/0	0/0	0/0	0/0	0/0	0/0	0/1	0/0	0/0
scaffold1317|size27073	13812	G	A	63.34	DOWNSTREAM	0/0	0/0	0/0	0/0	0/0	0/0	./.	0/0	0/0	0/0	0/0	0/0	0/0	0/1	0/0	0/0
scaffold1317|size27073	13971	C	T	150.9	DOWNSTREAM	0/0	0/0	0/0	0/0	0/0	0/0	./.	0/0	0/0	0/0	0/0	0/0	0/0	0/1	0/0	0/0
scaffold1317|size27073	17990	C	T	400.74	NON_SYNONYMOUS_CODING	0/0	0/0	0/1	0/0	0/1	0/0	./.	0/0	0/0	0/0	0/0	0/0	0/0	0/0	0/0	0/0
scaffold1317|size27073	21753	C	T	316.91	DOWNSTREAM	0/0	0/0	0/1	0/0	0/1	0/0	./.	0/0	0/0	0/0	0/0	0/0	0/0	0/0	0/0	0/0
scaffold1317|size27073	23145	C	T	80.34	STOP_GAINED	0/0	0/0	0/0	0/0	0/0	0/0	./.	0/0	0/0	0/0	0/0	0/0	0/0	0/1	0/0	0/0
scaffold1317|size27073	23421	C	T	926.39	NON_SYNONYMOUS_CODING	0/0	0/0	0/0	0/0	0/0	0/0	./.	0/0	0/0	0/0	0/1	0/0	0/0	0/1	0/0	0/0
scaffold1317|size27073	3056	G	A	1302.07	INTERGENIC	0/1	0/0	0/0	0/1	0/0	0/0	./.	0/1	0/0	0/0	0/0	0/0	0/0	0/0	0/0	0/0
scaffold1317|size27073	8470	C	T	78.34	NON_SYNONYMOUS_CODING	0/0	0/0	0/0	0/0	0/0	0/0	./.	0/0	0/0	0/0	0/0	0/0	0/0	0/1	0/0	0/0
scaffold1318|size18246	3008	C	T	2047.03	NON_SYNONYMOUS_CODING	1/1	0/0	0/0	0/1	0/0	0/0	./.	0/0	0/0	0/0	0/0	0/0	0/0	0/0	0/0	0/0
scaffold1318|size18246	5982	C	T	454.74	DOWNSTREAM	0/0	0/0	0/0	0/0	0/1	0/0	./.	0/1	0/0	0/0	0/0	0/0	0/0	0/0	0/0	0/0
scaffold1319|size50403	41760	C	T	47.34	SYNONYMOUS_CODING	0/0	0/0	0/0	0/0	0/0	0/0	./.	0/0	0/0	0/0	0/0	0/0	0/0	0/1	0/0	0/0
scaffold1319|size50403	41778	C	T	163.34	SYNONYMOUS_CODING	0/0	0/0	0/0	0/0	0/0	0/0	./.	0/0	0/0	0/0	0/0	0/0	0/0	0/1	0/0	0/0
scaffold1319|size50403	41843	C	T	150.34	NON_SYNONYMOUS_CODING	0/0	0/0	0/0	0/0	0/0	0/0	./.	0/0	0/0	0/0	0/0	0/0	0/0	0/1	0/0	0/0
scaffold1319|size50403	42956	G	A	90.34	NON_SYNONYMOUS_CODING	0/0	0/0	0/0	0/0	0/0	0/0	./.	0/0	0/0	0/0	0/0	0/0	0/0	0/1	0/0	0/0
scaffold1319|size50403	43007	G	A	35.34	NON_SYNONYMOUS_CODING	0/0	0/0	0/0	0/0	0/0	0/0	./.	0/0	0/0	0/0	0/0	0/0	0/0	0/1	0/0	0/0
scaffold1319|size50403	47324	C	T	82.34	DOWNSTREAM	0/0	0/0	0/0	0/0	0/0	0/0	./.	0/0	0/0	0/0	0/0	0/0	0/0	0/1	0/0	0/0
scaffold1319|size50403	47348	G	A	99.34	DOWNSTREAM	0/0	0/0	0/0	0/0	0/1	0/0	./.	0/0	0/0	0/0	0/0	0/0	0/0	0/0	0/0	0/0
scaffold1319|size50403	47387	C	T	89.34	DOWNSTREAM	0/0	0/0	0/0	0/0	0/1	0/0	./.	0/0	0/0	0/0	0/0	0/0	0/0	0/0	0/0	0/0
scaffold1319|size50403	47393	G	A	126.34	DOWNSTREAM	0/0	0/0	0/0	0/0	0/1	0/0	./.	0/0	0/0	0/0	0/0	0/0	0/0	0/0	0/0	0/0
scaffold1319|size50403	47596	G	A	87.34	DOWNSTREAM	0/0	0/0	0/0	0/0	0/0	0/0	./.	0/0	0/0	0/0	0/0	0/0	0/0	0/1	0/0	0/0
scaffold1319|size50403	47717	G	A	90.4	DOWNSTREAM	0/0	0/0	0/0	0/0	0/1	0/0	./.	0/0	0/0	0/0	0/0	0/0	0/0	0/1	0/0	0/0
scaffold1319|size50403	47726	C	T	91.34	DOWNSTREAM	0/0	0/0	0/0	0/0	0/0	0/0	./.	0/0	0/0	0/0	0/0	0/0	0/0	0/1	0/0	0/0
scaffold1319|size50403	48222	C	T	44.34	DOWNSTREAM	0/0	0/0	0/0	0/0	0/0	0/0	./.	0/0	0/0	0/0	0/0	0/0	0/0	0/1	0/0	0/0
scaffold1319|size50403	48387	G	A	116.34	DOWNSTREAM	0/0	0/0	0/0	0/0	0/0	0/0	./.	0/0	0/0	0/0	0/0	0/0	0/0	0/1	0/0	0/0
scaffold1319|size50403	48498	C	T	87.34	DOWNSTREAM	0/0	0/0	0/0	0/0	0/0	0/0	./.	0/0	0/0	0/0	0/0	0/0	0/0	0/1	0/0	0/0
scaffold1319|size50403	48522	C	T	37.34	DOWNSTREAM	0/0	0/0	0/0	0/0	0/0	0/0	./.	0/0	0/0	0/0	0/0	0/0	0/0	0/1	0/0	0/0
scaffold1319|size50403	48543	C	T	87.34	DOWNSTREAM	0/0	0/0	0/0	0/0	0/0	0/0	./.	0/0	0/0	0/0	0/0	0/0	0/0	0/1	0/0	0/0
scaffold1319|size50403	48597	C	T	257.34	DOWNSTREAM	0/0	0/0	0/0	0/0	0/0	0/0	./.	0/0	0/0	0/0	0/0	0/0	0/0	0/1	0/0	0/0
scaffold1319|size50403	48603	C	T	262.34	DOWNSTREAM	0/0	0/0	0/0	0/0	0/0	0/0	./.	0/0	0/0	0/0	0/0	0/0	0/0	0/1	0/0	0/0
scaffold1319|size50403	48645	C	T	172.34	DOWNSTREAM	0/0	0/0	0/0	0/0	0/0	0/0	./.	0/0	0/0	0/0	0/0	0/0	0/0	0/1	0/0	0/0
scaffold1319|size50403	48654	G	A	178.34	DOWNSTREAM	0/0	0/0	0/0	0/0	0/0	0/0	./.	0/0	0/0	0/0	0/0	0/0	0/0	0/1	0/0	0/0
scaffold1319|size50403	48684	C	T	42.34	DOWNSTREAM	0/0	0/0	0/0	0/0	0/0	0/0	./.	0/0	0/0	0/0	0/0	0/0	0/0	0/1	0/0	0/0
scaffold1319|size50403	48702	C	T	73.34	DOWNSTREAM	0/0	0/0	0/0	0/0	0/0	0/0	./.	0/0	0/0	0/0	0/0	0/0	0/0	0/1	0/0	0/0
scaffold1319|size50403	48831	G	A	72.34	DOWNSTREAM	0/0	0/0	0/0	0/0	0/1	0/0	./.	0/0	0/0	0/0	0/0	0/0	0/0	0/0	0/0	0/0
scaffold1319|size50403	49372	G	A	87.34	DOWNSTREAM	0/0	0/0	0/0	0/0	0/0	0/0	./.	0/0	0/0	0/0	0/0	0/0	0/0	0/1	0/0	0/0
scaffold1319|size50403	49380	G	A	90.34	DOWNSTREAM	0/0	0/0	0/0	0/0	0/0	0/0	./.	0/0	0/0	0/0	0/0	0/0	0/0	0/1	0/0	0/0
scaffold1319|size50403	49383	C	T	94.34	DOWNSTREAM	0/0	0/0	0/0	0/0	0/0	0/0	./.	0/0	0/0	0/0	0/0	0/0	0/0	0/1	0/0	0/0
scaffold1319|size50403	49386	G	A	102.34	DOWNSTREAM	0/0	0/0	0/0	0/0	0/0	0/0	./.	0/0	0/0	0/0	0/0	0/0	0/0	0/1	0/0	0/0
scaffold131|size62921	24282	C	T	783.33	DOWNSTREAM	0/1	0/0	0/0	0/1	0/0	0/0	0/0	0/0	0/0	0/0	0/0	0/0	0/0	0/0	0/0	0/0
scaffold131|size62921	29913	C	T	120.66	INTERGENIC	0/0	0/0	0/0	0/0	0/1	0/0	0/0	0/0	0/0	0/0	0/0	0/0	0/0	0/1	0/0	0/0
scaffold131|size62921	29959	G	A	41.13	INTERGENIC	0/0	0/0	0/0	0/0	0/0	0/0	0/0	0/0	0/0	0/0	0/0	0/0	0/0	0/1	0/0	0/0
scaffold131|size62921	30109	G	A	1891.06	INTERGENIC	0/0	0/0	0/0	0/0	0/0	0/0	0/0	0/0	0/0	0/0	0/1	0/0	0/0	0/0	0/0	0/0
scaffold131|size62921	55533	G	A	78.06	DOWNSTREAM	0/0	0/0	0/0	0/0	0/0	0/0	0/0	0/0	0/0	0/0	0/0	0/0	0/0	0/1	0/0	0/0
scaffold131|size62921	55561	C	T	96.12	DOWNSTREAM	0/0	0/0	0/0	0/0	0/0	0/0	0/0	0/0	0/0	0/0	0/0	0/0	0/0	0/1	0/0	0/0
scaffold131|size62921	59150	C	T	110.06	DOWNSTREAM	0/0	0/0	0/0	0/0	0/0	0/0	0/0	0/0	0/0	0/0	0/0	0/0	0/0	0/1	0/0	0/0
scaffold131|size62921	59159	G	A	149.06	DOWNSTREAM	0/0	0/0	0/0	0/0	0/0	0/0	0/0	0/0	0/0	0/0	0/0	0/0	0/0	0/1	0/0	0/0
scaffold131|size62921	8064	G	A	1639.2	INTERGENIC	0/0	0/0	0/0	0/0	0/0	0/0	0/0	0/0	0/0	0/0	0/0	1/1	0/0	0/0	0/0	0/0
scaffold13202|size1169	491	G	A	1181.79	INTERGENIC	0/1	0/0	0/0	0/1	0/0	0/0	./.	0/0	0/0	0/0	0/0	0/0	0/0	0/0	0/0	0/0
scaffold1320|size46347	14217	G	A	57.82	SYNONYMOUS_CODING	0/0	0/0	0/0	0/0	0/1	0/0	./.	0/0	0/0	0/0	0/0	0/0	0/0	0/1	0/0	0/0
scaffold1320|size46347	14526	G	A	1837.77	INTERGENIC	1/1	0/0	0/0	0/1	0/0	0/0	./.	0/1	0/0	0/0	0/0	0/0	0/0	0/0	0/0	0/0
scaffold1320|size46347	16247	G	A	43.34	INTERGENIC	0/0	0/0	0/0	0/0	0/0	0/0	./.	0/0	0/0	0/0	0/0	0/0	0/0	0/1	0/0	0/0
scaffold1320|size46347	9123	G	A	363.35	DOWNSTREAM	0/0	0/0	0/0	0/0	0/1	0/0	./.	0/0	0/0	0/0	0/0	0/0	0/0	0/0	0/0	0/0
scaffold13212|size1167	903	C	T	655.81	INTERGENIC	0/0	0/0	0/0	0/0	0/0	0/0	./.	0/0	1/1	0/0	0/0	0/0	0/0	0/0	0/0	0/0
scaffold1321|size35931	11632	G	A	2175.72	DOWNSTREAM	0/0	0/0	0/0	0/0	0/0	0/0	./.	0/0	0/0	0/0	0/0	1/1	0/0	0/0	0/0	0/0
scaffold1321|size35931	13039	G	A	42.34	DOWNSTREAM	0/0	0/0	0/0	0/0	0/0	0/0	./.	0/0	0/0	0/0	0/0	0/0	0/0	0/1	0/0	0/0
scaffold1321|size35931	13048	G	A	45.34	DOWNSTREAM	0/0	0/0	0/0	0/0	0/0	0/0	./.	0/0	0/0	0/0	0/0	0/0	0/0	0/1	0/0	0/0
scaffold1321|size35931	13057	G	A	78.34	DOWNSTREAM	0/0	0/0	0/0	0/0	0/0	0/0	./.	0/0	0/0	0/0	0/0	0/0	0/0	0/1	0/0	0/0
scaffold1321|size35931	13063	C	T	53.34	DOWNSTREAM	0/0	0/0	0/0	0/0	0/0	0/0	./.	0/0	0/0	0/0	0/0	0/0	0/0	0/1	0/0	0/0
scaffold1321|size35931	13090	C	T	84.35	DOWNSTREAM	0/0	0/0	0/0	0/0	0/0	0/0	./.	0/0	0/0	0/0	0/0	0/0	0/0	0/1	0/0	0/0
scaffold1321|size35931	13120	C	T	69.35	DOWNSTREAM	0/0	0/0	0/0	0/0	0/0	0/0	./.	0/0	0/0	0/0	0/0	0/0	0/0	0/1	0/0	0/0
scaffold1321|size35931	15240	C	T	79.78	DOWNSTREAM	0/0	0/0	0/0	0/0	0/0	0/0	./.	0/1	0/0	0/0	0/0	0/0	0/0	0/1	0/0	0/0
scaffold1321|size35931	15255	G	A	55.77	DOWNSTREAM	0/0	0/0	0/0	0/0	0/0	0/0	./.	0/1	0/0	0/0	0/0	0/0	0/0	0/1	0/0	0/0
scaffold1321|size35931	15267	G	A	54.21	DOWNSTREAM	0/0	0/0	0/0	0/0	0/0	0/0	./.	0/1	0/0	0/0	0/0	0/0	0/0	0/1	0/0	0/0
scaffold1321|size35931	1802	G	A	436.74	INTERGENIC	0/0	0/0	0/1	0/0	0/1	0/0	./.	0/0	0/0	0/0	0/0	0/0	0/0	0/0	0/0	0/0
scaffold1321|size35931	26261	C	T	2627.72	DOWNSTREAM	0/0	0/0	0/0	0/0	0/0	0/0	./.	0/0	0/0	0/0	0/0	0/0	0/0	0/0	1/1	0/0
scaffold1321|size35931	8771	G	A	381.74	SYNONYMOUS_CODING	0/0	0/0	0/1	0/0	0/1	0/0	./.	0/0	0/0	0/0	0/0	0/0	0/0	0/0	0/0	0/0
scaffold1322|size31091	7057	C	T	108.34	SYNONYMOUS_CODING	0/0	0/0	0/0	0/0	0/0	0/0	./.	0/0	0/0	0/0	0/0	0/0	0/0	0/1	0/0	0/0
scaffold1322|size31091	7094	G	A	115.34	NON_SYNONYMOUS_CODING	0/0	0/0	0/0	0/0	0/0	0/0	./.	0/0	0/0	0/0	0/0	0/0	0/0	0/1	0/0	0/0
scaffold1322|size31091	7159	C	T	112.34	SYNONYMOUS_CODING	0/0	0/0	0/0	0/0	0/0	0/0	./.	0/0	0/0	0/0	0/0	0/0	0/0	0/1	0/0	0/0
scaffold1322|size31091	7405	C	T	94.36	SYNONYMOUS_CODING	0/0	0/0	0/0	0/0	0/0	0/0	./.	0/0	0/0	0/0	0/0	0/0	0/0	0/1	0/0	0/0
scaffold13230|size5653	2547	G	A	471.74	INTERGENIC	0/0	0/0	0/1	0/0	0/0	0/1	./.	0/0	0/0	0/0	0/0	0/0	0/0	0/0	0/0	0/0
scaffold13237|size2230	1761	G	A	1850.34	INTERGENIC	0/0	0/0	0/0	0/0	0/0	0/0	./.	0/0	0/0	0/0	0/1	0/0	0/0	0/0	0/0	0/0
scaffold13237|size2230	1941	C	T	1072.76	INTERGENIC	0/1	0/0	0/0	0/1	0/0	0/0	./.	0/0	0/0	0/0	0/0	0/0	0/0	0/0	0/0	0/0
scaffold1323|size18224	13069	C	T	576.04	UPSTREAM	0/0	0/0	0/0	0/0	0/1	0/0	./.	1/1	0/0	0/0	0/0	0/0	0/0	0/0	0/0	0/0
scaffold1323|size18224	14047	G	A	481.5	UPSTREAM	1/1	0/0	0/0	0/1	0/0	0/0	./.	0/1	0/0	0/0	./.	0/0	0/0	0/0	0/0	0/0
scaffold1323|size18224	510	G	A	1470.34	DOWNSTREAM	0/0	0/0	0/0	0/0	0/0	0/0	./.	0/0	0/0	0/0	0/0	0/0	0/0	0/0	0/1	0/0
scaffold13240|size1162	201	G	A	1075.76	INTERGENIC	0/1	0/0	0/0	0/1	0/0	0/0	./.	0/0	0/0	0/0	0/0	0/0	0/0	0/0	0/0	0/0
scaffold13243|size1162	484	C	T	1249.34	INTERGENIC	0/1	0/0	0/0	0/0	0/0	0/0	./.	0/0	0/0	0/0	0/0	0/0	0/0	0/0	0/0	0/0
scaffold13247|size2073	1193	G	A	555.34	INTERGENIC	0/0	0/1	0/0	0/0	0/0	0/0	./.	0/0	0/0	0/0	0/0	0/0	0/0	0/0	0/0	0/0
scaffold1324|size18198	10911	G	A	51.8	INTERGENIC	0/0	0/0	0/0	0/0	0/1	0/0	./.	0/0	0/0	0/0	0/0	0/0	0/0	0/0	0/0	0/0
scaffold1324|size18198	14421	G	A	32.35	INTERGENIC	0/0	0/0	0/0	0/0	0/0	0/0	./.	0/0	0/0	0/0	0/0	0/0	0/0	0/1	0/0	0/0
scaffold1324|size18198	15488	G	A	1785.35	INTERGENIC	0/0	0/0	0/0	0/0	0/0	0/0	./.	0/0	0/0	0/0	0/1	0/0	0/0	0/0	0/0	0/0
scaffold1324|size18198	3310	C	T	117.34	DOWNSTREAM	0/0	0/0	0/0	0/0	0/0	0/0	./.	0/0	0/0	0/0	0/0	0/0	0/0	0/1	0/0	0/0
scaffold1324|size18198	3334	C	T	76.34	DOWNSTREAM	0/0	0/0	0/0	0/0	0/0	0/0	./.	0/0	0/0	0/0	0/0	0/0	0/0	0/1	0/0	0/0
scaffold1325|size18192	13979	G	A	2465.72	DOWNSTREAM	0/0	0/0	0/0	0/0	0/0	0/0	./.	0/0	0/0	0/0	0/0	0/0	1/1	0/0	0/0	0/0
scaffold1325|size18192	2882	G	A	80.74	INTERGENIC	0/0	0/0	0/0	0/0	0/1	0/0	./.	0/0	0/0	0/0	0/0	0/0	0/0	0/1	0/0	0/0
scaffold1325|size18192	2945	C	T	342.34	INTERGENIC	0/0	0/0	0/0	0/0	0/0	0/0	./.	0/0	0/0	0/0	0/0	0/0	0/0	0/1	0/0	0/0
scaffold1325|size18192	2970	C	T	241.34	INTERGENIC	0/0	0/0	0/0	0/0	0/0	0/0	./.	0/0	0/0	0/0	0/0	0/0	0/0	0/1	0/0	0/0
scaffold1325|size18192	2996	G	A	100.63	INTERGENIC	0/0	0/0	0/0	0/0	0/0	0/0	./.	0/0	0/0	0/0	0/0	0/0	0/0	0/1	0/0	0/0
scaffold1325|size18192	3101	C	T	168.76	INTERGENIC	0/0	0/0	0/0	0/0	0/1	0/0	./.	0/0	0/0	0/0	0/0	0/0	0/0	0/1	0/0	0/0
scaffold1325|size18192	3186	C	T	104.43	INTERGENIC	0/0	0/0	0/0	0/0	0/0	0/0	./.	0/0	0/0	0/0	0/0	0/0	0/0	0/1	0/0	0/0
scaffold1325|size18192	3208	C	T	132.53	INTERGENIC	0/0	0/0	0/0	0/0	0/0	0/0	./.	0/0	0/0	0/0	0/0	0/0	0/0	0/1	0/0	0/0
scaffold1325|size18192	3227	G	A	308.7	INTERGENIC	0/0	0/0	0/0	0/0	0/0	0/0	./.	0/0	0/0	0/0	0/0	0/0	0/0	0/1	0/0	0/0
scaffold1325|size18192	3238	G	A	212.91	INTERGENIC	0/0	0/0	0/0	0/0	0/0	0/0	./.	0/0	0/0	0/0	0/0	0/0	0/0	0/1	0/0	0/0
scaffold1325|size18192	3286	G	A	217.34	INTERGENIC	0/0	0/0	0/0	0/0	0/0	0/0	./.	0/0	0/0	0/0	0/0	0/0	0/0	0/1	0/0	0/0
scaffold1325|size18192	3305	G	A	425.35	INTERGENIC	0/0	0/0	0/0	0/0	0/0	0/0	./.	0/0	0/0	0/0	0/0	0/0	0/0	0/1	0/0	0/0
scaffold1325|size18192	3331	C	T	247.34	INTERGENIC	0/0	0/0	0/0	0/0	0/0	0/0	./.	0/0	0/0	0/0	0/0	0/0	0/0	0/1	0/0	0/0
scaffold1325|size18192	3408	C	T	428.34	INTERGENIC	0/0	0/0	0/0	0/0	0/0	0/0	./.	0/0	0/0	0/0	0/0	0/0	0/0	0/1	0/0	0/0
scaffold1325|size18192	3467	G	A	53.34	INTERGENIC	0/0	0/0	0/0	0/0	0/0	0/0	./.	0/0	0/0	0/0	0/0	0/0	0/0	0/1	0/0	0/0
scaffold1325|size18192	3499	C	T	198.11	INTERGENIC	0/0	0/0	0/0	0/0	0/1	0/0	./.	0/0	0/0	0/0	0/0	0/0	0/0	0/1	0/0	0/0
scaffold1325|size18192	3502	C	T	85.62	INTERGENIC	0/0	0/0	0/0	0/0	0/1	0/0	./.	0/0	0/0	0/0	0/0	0/0	0/0	0/1	0/0	0/0
scaffold1325|size18192	3517	C	T	112.37	INTERGENIC	0/0	0/0	0/0	0/0	0/1	0/0	./.	0/0	0/0	0/0	0/0	0/0	0/0	0/1	0/0	0/0
scaffold1325|size18192	3519	G	A	231.62	INTERGENIC	0/0	0/0	0/0	0/0	0/1	0/0	./.	0/0	0/0	0/0	0/0	0/0	0/0	0/1	0/0	0/0
scaffold1325|size18192	3522	C	T	224.63	INTERGENIC	0/0	0/0	0/0	0/0	0/1	0/0	./.	0/0	0/0	0/0	0/0	0/0	0/0	0/1	0/0	0/0
scaffold1325|size18192	3664	C	T	157.71	INTERGENIC	0/0	0/0	0/0	0/0	0/1	0/0	./.	0/0	0/0	0/0	0/0	0/0	0/0	0/1	0/0	0/0
scaffold1325|size18192	3721	C	T	39.34	INTERGENIC	0/0	0/0	0/0	0/0	0/0	0/0	./.	0/0	0/0	0/0	0/0	0/0	0/0	0/1	0/0	0/0
scaffold1325|size18192	3835	C	T	131.34	INTERGENIC	0/0	0/0	0/0	0/0	0/0	0/0	./.	0/0	0/0	0/0	0/0	0/0	0/0	0/1	0/0	0/0
scaffold1325|size18192	3955	C	T	334.74	INTERGENIC	0/0	0/0	0/0	0/0	0/1	0/0	./.	0/0	0/0	0/0	0/0	0/0	0/0	0/1	0/0	0/0
scaffold1325|size18192	3988	C	T	247.74	INTERGENIC	0/0	0/0	0/0	0/0	0/1	0/0	./.	0/0	0/0	0/0	0/0	0/0	0/0	0/1	0/0	0/0
scaffold1325|size18192	3998	C	T	200.34	INTERGENIC	0/0	0/0	0/0	0/0	0/0	0/0	./.	0/0	0/0	0/0	0/0	0/0	0/0	0/1	0/0	0/0
scaffold1325|size18192	4093	G	A	51.74	INTERGENIC	0/0	0/0	0/0	0/0	0/1	0/0	./.	0/0	0/0	0/0	0/0	0/0	0/0	0/1	0/0	0/0
scaffold1325|size18192	4112	G	A	111.34	INTERGENIC	0/0	0/0	0/0	0/0	0/0	0/0	./.	0/0	0/0	0/0	0/0	0/0	0/0	0/1	0/0	0/0
scaffold1325|size18192	4114	C	T	101.34	INTERGENIC	0/0	0/0	0/0	0/0	0/0	0/0	./.	0/0	0/0	0/0	0/0	0/0	0/0	0/1	0/0	0/0
scaffold1325|size18192	4137	C	T	99.34	INTERGENIC	0/0	0/0	0/0	0/0	0/0	0/0	./.	0/0	0/0	0/0	0/0	0/0	0/0	0/1	0/0	0/0
scaffold1325|size18192	4155	C	T	33.34	INTERGENIC	0/0	0/0	0/0	0/0	0/0	0/0	./.	0/0	0/0	0/0	0/0	0/0	0/0	0/1	0/0	0/0
scaffold1325|size18192	4173	G	A	65.34	INTERGENIC	0/0	0/0	0/0	0/0	0/0	0/0	./.	0/0	0/0	0/0	0/0	0/0	0/0	0/1	0/0	0/0
scaffold1325|size18192	4368	G	A	201.74	INTERGENIC	0/0	0/0	0/0	0/0	0/1	0/0	./.	0/0	0/0	0/0	0/0	0/0	0/0	0/1	0/0	0/0
scaffold1325|size18192	4393	C	T	45.34	INTERGENIC	0/0	0/0	0/0	0/0	0/0	0/0	./.	0/0	0/0	0/0	0/0	0/0	0/0	0/1	0/0	0/0
scaffold1325|size18192	4477	G	A	70.34	INTERGENIC	0/0	0/0	0/0	0/0	0/0	0/0	./.	0/0	0/0	0/0	0/0	0/0	0/0	0/1	0/0	0/0
scaffold1325|size18192	4573	G	A	221.34	INTERGENIC	0/0	0/0	0/0	0/0	0/0	0/0	./.	0/0	0/0	0/0	0/0	0/0	0/0	0/1	0/0	0/0
scaffold1325|size18192	4852	G	A	189.35	INTERGENIC	0/0	0/0	0/0	0/0	0/0	0/0	./.	0/0	0/0	0/0	0/0	0/0	0/0	0/1	0/0	0/0
scaffold1325|size18192	4878	G	A	179.34	INTERGENIC	0/0	0/0	0/0	0/0	0/0	0/0	./.	0/0	0/0	0/0	0/0	0/0	0/0	0/1	0/0	0/0
scaffold1325|size18192	4887	G	A	72.34	INTERGENIC	0/0	0/0	0/0	0/0	0/0	0/0	./.	0/0	0/0	0/0	0/0	0/0	0/0	0/1	0/0	0/0
scaffold1325|size18192	4888	C	T	238.34	INTERGENIC	0/0	0/0	0/0	0/0	0/0	0/0	./.	0/0	0/0	0/0	0/0	0/0	0/0	0/1	0/0	0/0
scaffold1325|size18192	4929	C	T	117.34	INTERGENIC	0/0	0/0	0/0	0/0	0/0	0/0	./.	0/0	0/0	0/0	0/0	0/0	0/0	0/1	0/0	0/0
scaffold1325|size18192	5356	C	T	106.43	INTERGENIC	0/0	0/0	0/0	0/0	0/0	0/0	./.	0/0	0/0	0/0	0/0	0/0	0/0	0/1	0/0	0/0
scaffold13264|size2562	1258	G	A	377.74	INTERGENIC	0/0	0/0	0/0	0/0	0/0	0/0	./.	0/0	0/0	0/1	0/0	0/0	0/0	0/1	0/0	0/0
scaffold1326|size18187	10477	G	A	2392.8	DOWNSTREAM	1/1	0/0	0/0	0/1	0/0	0/0	./.	0/1	0/0	0/0	0/0	0/0	0/0	0/0	0/0	0/0
scaffold1326|size18187	4136	G	A	2151.75	DOWNSTREAM	0/0	0/0	0/0	0/0	0/0	0/0	./.	0/0	0/0	0/0	0/0	0/0	1/1	0/0	0/0	0/0
scaffold1326|size18187	8301	C	T	177.34	SYNONYMOUS_CODING	0/0	0/0	0/0	0/0	0/0	0/0	./.	0/0	0/0	0/0	0/0	0/0	0/0	0/1	0/0	0/0
scaffold1326|size18187	8305	C	T	145.34	SYNONYMOUS_CODING	0/0	0/0	0/0	0/0	0/0	0/0	./.	0/0	0/0	0/0	0/0	0/0	0/0	0/1	0/0	0/0
scaffold1326|size18187	8310	G	A	83.34	SYNONYMOUS_CODING	0/0	0/0	0/0	0/0	0/0	0/0	./.	0/0	0/0	0/0	0/0	0/0	0/0	0/1	0/0	0/0
scaffold1326|size18187	8313	C	T	176.34	SYNONYMOUS_CODING	0/0	0/0	0/0	0/0	0/0	0/0	./.	0/0	0/0	0/0	0/0	0/0	0/0	0/1	0/0	0/0
scaffold1326|size18187	8319	C	T	198.34	SYNONYMOUS_CODING	0/0	0/0	0/0	0/0	0/0	0/0	./.	0/0	0/0	0/0	0/0	0/0	0/0	0/1	0/0	0/0
scaffold1326|size18187	8328	C	T	183.34	SYNONYMOUS_CODING	0/0	0/0	0/0	0/0	0/0	0/0	./.	0/0	0/0	0/0	0/0	0/0	0/0	0/1	0/0	0/0
scaffold1326|size18187	8334	C	T	196.34	SYNONYMOUS_CODING	0/0	0/0	0/0	0/0	0/0	0/0	./.	0/0	0/0	0/0	0/0	0/0	0/0	0/1	0/0	0/0
scaffold1326|size18187	8376	C	T	92.34	SYNONYMOUS_CODING	0/0	0/0	0/0	0/0	0/0	0/0	./.	0/0	0/0	0/0	0/0	0/0	0/0	0/1	0/0	0/0
scaffold1326|size18187	8406	C	T	71.34	SYNONYMOUS_CODING	0/0	0/0	0/0	0/0	0/0	0/0	./.	0/0	0/0	0/0	0/0	0/0	0/0	0/1	0/0	0/0
scaffold1326|size18187	9503	C	T	958.9	DOWNSTREAM	0/0	0/0	0/0	0/0	0/0	0/0	./.	1/1	0/0	0/0	0/0	0/0	0/0	0/0	0/0	0/0
scaffold13272|size1157	958	G	A	523.17	INTERGENIC	0/0	1/1	0/0	0/0	0/0	0/0	./.	0/0	0/0	0/0	0/0	0/0	0/0	0/0	0/0	0/0
scaffold13277|size1156	152	C	T	1272	INTERGENIC	0/0	0/0	0/0	0/0	0/0	0/0	./.	0/0	0/0	1/1	0/0	0/0	0/0	1/1	0/0	0/0
scaffold13277|size1156	426	G	A	629.04	INTERGENIC	0/0	0/0	0/0	0/0	0/1	0/0	./.	1/1	0/0	0/0	0/0	0/0	0/0	0/0	0/0	0/0
scaffold1327|size25963	13041	C	T	207.7	DOWNSTREAM	0/0	0/0	0/0	0/0	0/0	0/0	./.	0/0	0/0	0/0	0/0	0/0	0/0	0/1	0/0	0/0
scaffold1327|size25963	13047	G	A	229.89	DOWNSTREAM	0/0	0/0	0/1	0/0	0/1	0/0	./.	0/0	0/0	0/0	0/0	0/0	0/0	0/1	0/0	0/0
scaffold1327|size25963	13311	G	A	155.34	DOWNSTREAM	0/0	0/0	0/0	0/0	0/0	0/0	./.	0/0	0/0	0/0	0/0	0/0	0/0	0/1	0/0	0/0
scaffold1327|size25963	13392	G	A	88.34	DOWNSTREAM	0/0	0/0	0/0	0/0	0/0	0/0	./.	0/0	0/0	0/0	0/0	0/0	0/0	0/1	0/0	0/0
scaffold1327|size25963	3680	C	T	1589.72	INTERGENIC	0/0	0/0	0/0	0/0	0/0	0/0	./.	0/0	0/0	0/0	0/0	0/0	0/0	0/0	1/1	0/0
scaffold13280|size1155	209	C	T	431.02	INTERGENIC	0/0	0/0	0/0	0/0	0/1	0/0	./.	0/1	0/0	0/0	0/0	0/0	0/0	0/0	0/0	0/0
scaffold13281|size1155	161	G	A	195.9	INTERGENIC	0/0	0/0	0/0	0/0	0/1	0/0	./.	0/1	0/0	0/0	0/0	0/0	0/0	0/0	0/0	0/0
scaffold13282|size1575	1280	G	A	737.34	INTERGENIC	0/0	0/0	0/0	0/0	0/0	0/0	./.	0/0	0/0	0/0	0/0	0/0	0/0	0/0	0/1	0/0
scaffold13284|size2085	329	G	A	824.34	INTERGENIC	0/0	0/0	0/0	0/0	0/0	0/0	./.	0/0	0/0	0/0	0/1	0/0	0/0	0/0	0/0	0/0
scaffold13284|size2085	463	C	T	1899.34	INTERGENIC	0/0	0/0	0/0	0/0	0/0	0/0	./.	0/0	0/0	0/0	0/0	0/0	0/1	0/0	0/0	0/0
scaffold13285|size1229	156	C	T	119.35	INTERGENIC	0/0	0/0	0/0	0/0	0/1	0/0	./.	0/0	0/0	0/0	0/0	0/0	0/0	0/0	0/0	0/0
scaffold13285|size1229	246	G	A	230.35	INTERGENIC	0/0	0/0	0/0	0/0	0/0	0/0	./.	0/0	0/0	0/0	0/0	0/0	0/0	0/1	0/0	0/0
scaffold13285|size1229	281	C	T	170.35	INTERGENIC	0/0	0/0	0/0	0/0	0/0	0/0	./.	0/0	0/0	0/0	0/0	0/0	0/0	0/1	0/0	0/0
scaffold13285|size1229	302	C	T	93.34	INTERGENIC	0/0	0/0	0/0	0/0	0/0	0/0	./.	0/0	0/0	0/0	0/0	0/0	0/0	0/1	0/0	0/0
scaffold13288|size1212	707	C	T	282.75	INTERGENIC	0/0	0/0	0/0	0/0	0/1	0/0	./.	0/1	0/0	0/0	0/0	0/0	0/0	0/0	0/0	0/0
scaffold13289|size1367	469	C	T	164.74	INTERGENIC	0/0	0/0	0/0	0/0	0/1	0/0	./.	0/1	0/0	0/0	0/0	0/0	0/0	0/0	0/0	0/0
scaffold1328|size34356	12198	C	T	1399.34	DOWNSTREAM	0/0	0/1	0/0	0/0	0/0	0/0	./.	0/0	0/0	0/0	0/0	0/0	0/0	0/0	0/0	0/0
scaffold1328|size34356	15731	G	A	1529.34	INTERGENIC	0/0	0/0	0/0	0/0	0/0	0/0	./.	0/0	0/0	0/0	0/1	0/0	0/0	0/0	0/0	0/0
scaffold1328|size34356	15870	C	T	236.74	INTERGENIC	0/0	0/0	0/1	0/0	0/1	0/0	./.	0/0	0/0	0/0	0/0	0/0	0/0	0/0	0/0	0/0
scaffold1328|size34356	23691	G	A	197.71	INTERGENIC	0/0	0/0	0/0	0/0	0/0	0/0	./.	0/0	0/0	0/0	0/0	0/0	0/0	0/1	0/0	0/0
scaffold1328|size34356	33439	G	A	1029.58	INTERGENIC	0/0	0/0	0/0	0/0	0/1	0/0	./.	1/1	0/0	0/0	0/0	0/0	0/0	0/0	0/0	0/0
scaffold1328|size34356	6121	G	A	2702.74	DOWNSTREAM	0/0	0/0	0/0	0/0	0/0	0/0	./.	0/0	0/0	0/1	0/0	0/0	0/0	0/1	0/0	0/0
scaffold1328|size34356	6249	G	A	66.75	DOWNSTREAM	0/0	0/0	0/0	0/0	0/1	0/0	./.	0/0	0/0	0/0	0/0	0/0	0/0	0/1	0/0	0/0
scaffold1328|size34356	6755	C	T	91.36	DOWNSTREAM	0/0	0/0	0/0	0/0	0/1	0/0	./.	0/0	0/0	0/0	0/0	0/0	0/0	0/0	0/0	0/0
scaffold1328|size34356	6767	C	T	294.34	DOWNSTREAM	0/0	0/0	0/0	0/0	0/0	0/0	./.	0/0	0/0	0/0	0/0	0/0	0/0	0/1	0/0	0/0
scaffold1328|size34356	6809	G	A	318.34	DOWNSTREAM	0/0	0/0	0/0	0/0	0/0	0/0	./.	0/0	0/0	0/0	0/0	0/0	0/0	0/1	0/0	0/0
scaffold1328|size34356	7072	C	T	293.34	DOWNSTREAM	0/0	0/0	0/0	0/0	0/0	0/0	./.	0/0	0/0	0/0	0/0	0/0	0/0	0/1	0/0	0/0
scaffold1328|size34356	7108	C	T	111.36	DOWNSTREAM	0/0	0/0	0/0	0/0	0/0	0/0	./.	0/0	0/0	0/0	0/0	0/0	0/0	0/1	0/0	0/0
scaffold1328|size34356	7666	C	T	49.34	DOWNSTREAM	0/0	0/0	0/0	0/0	0/0	0/0	./.	0/0	0/0	0/0	0/0	0/0	0/0	0/1	0/0	0/0
scaffold1328|size34356	7675	G	A	272.34	DOWNSTREAM	0/0	0/0	0/0	0/0	0/0	0/0	./.	0/0	0/0	0/0	0/0	0/0	0/0	0/1	0/0	0/0
scaffold13297|size1920	1823	G	A	491.82	INTERGENIC	0/0	0/0	./.	0/0	0/0	0/0	./.	0/0	0/0	0/0	0/0	0/0	1/1	0/0	0/0	0/0
scaffold1329|size20536	14251	C	T	101.34	NON_SYNONYMOUS_CODING	0/0	0/0	0/0	0/0	0/0	0/0	./.	0/0	0/0	0/0	0/0	0/0	0/0	0/1	0/0	0/0
scaffold1329|size20536	14290	C	T	131.34	NON_SYNONYMOUS_CODING	0/0	0/0	0/0	0/0	0/0	0/0	./.	0/0	0/0	0/0	0/0	0/0	0/0	0/1	0/0	0/0
scaffold1329|size20536	14296	C	T	329.34	NON_SYNONYMOUS_CODING	0/0	0/0	0/0	0/0	0/0	0/0	./.	0/0	0/0	0/0	0/0	0/0	0/0	0/1	0/0	0/0
scaffold1329|size20536	14350	G	A	183.34	NON_SYNONYMOUS_CODING	0/0	0/0	0/0	0/0	0/0	0/0	./.	0/0	0/0	0/0	0/0	0/0	0/0	0/1	0/0	0/0
scaffold1329|size20536	15481	G	A	292.86	UPSTREAM	0/0	0/0	0/1	0/0	0/1	0/0	./.	0/0	0/0	0/0	0/0	0/0	0/0	0/0	0/0	0/0
scaffold1329|size20536	16560	G	A	916.8	DOWNSTREAM	0/0	0/0	0/0	0/0	0/1	0/0	./.	0/1	0/0	0/0	0/0	0/0	0/0	0/0	0/0	0/0
scaffold1329|size20536	17755	C	T	2036.51	DOWNSTREAM	1/1	0/0	0/0	0/1	0/0	0/0	./.	0/0	0/0	0/0	0/0	0/0	0/0	0/0	0/0	0/0
scaffold1329|size20536	7269	G	A	156.36	SYNONYMOUS_CODING	0/0	0/0	0/0	0/0	0/0	0/0	./.	0/0	0/0	0/0	0/0	0/0	0/0	0/1	0/0	0/0
scaffold1329|size20536	7281	G	A	183.45	SYNONYMOUS_CODING	0/0	0/0	0/0	0/0	0/1	0/0	./.	0/0	0/0	0/0	0/0	0/0	0/0	0/1	0/0	0/0
scaffold1329|size20536	7296	C	T	200.94	SYNONYMOUS_CODING	0/0	0/0	0/0	0/0	0/1	0/0	./.	0/0	0/0	0/0	0/0	0/0	0/0	0/1	0/0	0/0
scaffold1329|size20536	7347	C	T	91.06	SYNONYMOUS_CODING	0/0	0/0	0/0	0/0	0/1	0/0	./.	0/0	0/0	0/0	0/0	0/0	0/0	0/1	0/0	0/0
scaffold1329|size20536	7377	C	T	58.79	SYNONYMOUS_CODING	0/0	0/0	0/0	0/0	0/0	0/0	./.	0/0	0/0	0/0	0/0	0/0	0/0	0/1	0/0	0/0
scaffold1329|size20536	7393	G	A	82.61	DOWNSTREAM	0/0	0/0	0/0	0/0	0/0	0/0	./.	0/0	0/0	0/0	0/0	0/0	0/0	0/1	0/0	0/0
scaffold1329|size20536	7441	C	T	49.23	DOWNSTREAM	0/0	0/0	0/0	0/0	0/0	0/0	./.	0/1	0/0	0/0	0/0	0/0	0/0	0/1	0/0	0/0
scaffold1329|size20536	7450	G	A	48.59	DOWNSTREAM	0/0	0/0	0/0	0/0	0/0	0/0	./.	0/1	0/0	0/0	0/0	0/0	0/0	0/1	0/0	0/0
scaffold1329|size20536	756	C	T	1679.34	INTERGENIC	0/0	0/0	0/0	0/0	0/0	0/0	./.	0/0	0/0	0/0	0/1	0/0	0/0	0/0	0/0	0/0
scaffold1329|size20536	7563	G	A	77.84	DOWNSTREAM	0/0	0/0	0/0	0/0	0/1	0/0	./.	0/0	0/0	0/0	0/0	0/0	0/0	0/1	0/0	0/0
scaffold1329|size20536	8442	G	A	272.74	DOWNSTREAM	0/0	0/0	0/1	0/0	0/1	0/0	./.	0/0	0/0	0/0	0/0	0/0	0/0	0/0	0/0	0/0
scaffold132|size40697	11302	C	T	82.06	DOWNSTREAM	0/0	0/0	0/0	0/0	0/0	0/0	0/0	0/0	0/0	0/0	0/0	0/0	0/0	0/1	0/0	0/0
scaffold132|size40697	11389	C	T	67.06	DOWNSTREAM	0/0	0/0	0/0	0/0	0/0	0/0	0/0	0/0	0/0	0/0	0/0	0/0	0/0	0/1	0/0	0/0
scaffold132|size40697	11465	C	T	145.06	DOWNSTREAM	0/0	0/0	0/0	0/0	0/0	0/0	0/0	0/0	0/0	0/0	0/0	0/0	0/0	0/1	0/0	0/0
scaffold132|size40697	11575	G	A	142.06	DOWNSTREAM	0/0	0/0	0/0	0/0	0/0	0/0	0/0	0/0	0/0	0/0	0/0	0/0	0/0	0/1	0/0	0/0
scaffold132|size40697	11605	G	A	87.06	DOWNSTREAM	0/0	0/0	0/0	0/0	0/0	0/0	0/0	0/0	0/0	0/0	0/0	0/0	0/0	0/1	0/0	0/0
scaffold132|size40697	11647	C	T	331.06	DOWNSTREAM	0/0	0/0	0/0	0/0	0/0	0/0	0/0	0/0	0/0	0/0	0/0	0/0	0/0	0/1	0/0	0/0
scaffold132|size40697	11661	C	T	223.06	DOWNSTREAM	0/0	0/0	0/0	0/0	0/0	0/0	0/0	0/0	0/0	0/0	0/0	0/0	0/0	0/1	0/0	0/0
scaffold132|size40697	11722	C	T	157.06	DOWNSTREAM	0/0	0/0	0/0	0/0	0/0	0/0	0/0	0/0	0/0	0/0	0/0	0/0	0/0	0/1	0/0	0/0
scaffold132|size40697	11814	G	A	229.55	DOWNSTREAM	0/0	0/0	0/0	0/0	0/0	0/0	0/0	0/1	0/0	0/0	0/0	0/0	0/0	0/1	0/0	0/0
scaffold132|size40697	11841	G	A	130.9	DOWNSTREAM	0/0	0/0	0/0	0/0	0/0	0/0	0/0	0/1	0/0	0/0	0/0	0/0	0/0	0/1	0/0	0/0
scaffold132|size40697	11902	C	T	80.06	DOWNSTREAM	0/0	0/0	0/0	0/0	0/0	0/0	0/0	0/0	0/0	0/0	0/0	0/0	0/0	0/1	0/0	0/0
scaffold132|size40697	12061	G	A	332.06	INTRON	0/0	0/0	0/0	0/0	0/0	0/0	0/0	0/0	0/0	0/0	0/0	0/0	0/0	0/1	0/0	0/0
scaffold132|size40697	12112	C	T	80.06	START_GAINED	0/0	0/0	0/0	0/0	0/0	0/0	0/0	0/0	0/0	0/0	0/0	0/0	0/0	0/1	0/0	0/0
scaffold132|size40697	12153	C	T	136.06	UTR_5_PRIME	0/0	0/0	0/0	0/0	0/0	0/0	0/0	0/0	0/0	0/0	0/0	0/0	0/0	0/1	0/0	0/0
scaffold132|size40697	12170	G	A	186.06	UTR_5_PRIME	0/0	0/0	0/0	0/0	0/0	0/0	0/0	0/0	0/0	0/0	0/0	0/0	0/0	0/1	0/0	0/0
scaffold132|size40697	12254	C	T	289.06	UTR_5_PRIME	0/0	0/0	0/0	0/0	0/0	0/0	0/0	0/0	0/0	0/0	0/0	0/0	0/0	0/1	0/0	0/0
scaffold132|size40697	12539	C	T	89.06	INTRON	0/0	0/0	0/0	0/0	0/0	0/0	0/0	0/0	0/0	0/0	0/0	0/0	0/0	0/1	0/0	0/0
scaffold132|size40697	12546	C	T	89.06	INTRON	0/0	0/0	0/0	0/0	0/0	0/0	0/0	0/0	0/0	0/0	0/0	0/0	0/0	0/1	0/0	0/0
scaffold132|size40697	13700	C	T	946.06	NON_SYNONYMOUS_CODING	0/0	0/1	0/0	0/0	0/0	0/0	0/0	0/0	0/0	0/0	0/0	0/0	0/0	0/0	0/0	0/0
scaffold132|size40697	13714	C	T	118.06	SYNONYMOUS_CODING	0/0	0/0	0/0	0/0	0/0	0/0	0/0	0/0	0/0	0/0	0/0	0/0	0/0	0/1	0/0	0/0
scaffold132|size40697	13730	G	A	218.06	NON_SYNONYMOUS_CODING	0/0	0/0	0/0	0/0	0/0	0/0	0/0	0/0	0/0	0/0	0/0	0/0	0/0	0/1	0/0	0/0
scaffold132|size40697	13759	G	A	114.06	SYNONYMOUS_CODING	0/0	0/0	0/0	0/0	0/0	0/0	0/0	0/0	0/0	0/0	0/0	0/0	0/0	0/1	0/0	0/0
scaffold132|size40697	13765	C	T	117.06	SYNONYMOUS_CODING	0/0	0/0	0/0	0/0	0/0	0/0	0/0	0/0	0/0	0/0	0/0	0/0	0/0	0/1	0/0	0/0
scaffold132|size40697	36245	C	T	692.06	DOWNSTREAM	0/0	0/0	0/0	0/0	0/0	0/0	0/0	0/1	0/0	0/0	0/0	0/0	0/0	0/0	0/0	0/0
scaffold132|size40697	39225	G	A	91.06	DOWNSTREAM	0/0	0/0	0/0	0/0	0/0	0/0	0/0	0/0	0/0	0/0	0/0	0/0	0/0	0/1	0/0	0/0
scaffold132|size40697	5246	G	A	73.06	DOWNSTREAM	0/0	0/0	0/0	0/0	0/1	0/0	0/0	0/0	0/0	0/0	0/0	0/0	0/0	0/0	0/0	0/0
scaffold132|size40697	5470	G	A	96.06	DOWNSTREAM	0/0	0/0	0/0	0/0	0/0	0/0	0/0	0/0	0/0	0/0	0/0	0/0	0/0	0/1	0/0	0/0
scaffold132|size40697	5769	C	T	142.06	DOWNSTREAM	0/0	0/0	0/0	0/0	0/0	0/0	0/0	0/0	0/0	0/0	0/0	0/0	0/0	0/1	0/0	0/0
scaffold132|size40697	6382	C	T	36.06	DOWNSTREAM	0/0	0/0	0/0	0/0	0/0	0/0	0/0	0/0	0/0	0/0	0/0	0/0	0/0	0/1	0/0	0/0
scaffold132|size40697	6397	C	T	40.06	DOWNSTREAM	0/0	0/0	0/0	0/0	0/0	0/0	0/0	0/0	0/0	0/0	0/0	0/0	0/0	0/1	0/0	0/0
scaffold13305|size1151	477	C	T	1237.72	INTERGENIC	0/0	0/0	0/0	0/0	0/0	0/0	./.	0/0	0/0	0/0	0/0	0/0	0/0	0/0	1/1	0/0
scaffold1330|size18880	17756	C	T	2004.75	UPSTREAM	1/1	0/0	0/0	0/1	0/0	0/0	./.	0/1	0/0	0/0	0/0	0/0	0/0	0/0	0/0	0/0
scaffold1330|size18880	5088	G	A	197.74	INTERGENIC	0/0	0/0	0/0	0/0	0/1	0/0	./.	0/0	0/0	0/0	0/0	0/0	0/0	0/1	0/0	0/0
scaffold13310|size1537	55	G	A	420.85	INTERGENIC	0/1	0/0	0/0	0/1	0/0	0/0	./.	0/0	0/0	0/0	0/0	0/0	0/0	0/0	0/0	0/0
scaffold13314|size7467	962	C	T	892.36	UPSTREAM	0/0	0/0	0/0	0/0	0/0	0/0	./.	0/0	0/0	0/0	0/1	0/0	0/0	0/0	0/0	0/0
scaffold13319|size2240	1322	G	A	1132.34	INTERGENIC	0/0	0/0	0/0	0/0	0/0	0/0	./.	0/0	0/0	0/0	0/0	0/0	0/1	0/0	0/0	0/0
scaffold1331|size19414	1993	C	T	2393.72	DOWNSTREAM	0/0	0/0	0/0	0/0	0/0	0/0	./.	0/0	0/0	0/0	0/0	0/0	1/1	0/0	0/0	0/0
scaffold1331|size19414	8232	G	A	516.72	DOWNSTREAM	0/0	1/1	0/0	0/0	0/0	0/0	./.	0/0	0/0	0/0	0/0	0/0	0/0	0/0	0/0	0/0
scaffold13320|size1354	158	G	A	941.9	INTERGENIC	1/1	0/0	0/0	0/0	0/0	0/0	./.	0/0	0/0	0/0	0/0	0/0	0/0	0/0	0/0	0/0
scaffold13325|size1145	997	C	T	742.8	INTERGENIC	1/1	0/0	0/0	0/1	0/0	0/0	./.	0/1	0/0	0/0	0/0	0/0	0/0	0/0	0/0	0/0
scaffold1332|size29447	15844	C	T	57.53	DOWNSTREAM	0/0	0/0	0/0	0/0	0/0	0/0	./.	0/0	0/0	0/0	0/0	0/0	0/0	0/1	0/0	0/0
scaffold1332|size29447	15933	G	A	94.36	DOWNSTREAM	0/0	0/0	0/0	0/0	0/0	0/0	./.	0/0	0/0	0/0	0/0	0/0	0/0	0/1	0/0	0/0
scaffold1332|size29447	2254	C	T	1583.34	INTERGENIC	0/0	0/0	0/0	0/0	0/0	0/0	./.	0/0	0/0	0/0	0/1	0/0	0/0	0/0	0/0	0/0
scaffold1332|size29447	4381	C	T	53.34	NON_SYNONYMOUS_CODING	0/0	0/0	0/0	0/0	0/0	0/0	./.	0/0	0/0	0/0	0/0	0/0	0/0	0/1	0/0	0/0
scaffold13336|size1143	417	C	T	693.76	INTERGENIC	1/1	0/0	0/0	0/1	0/0	0/0	./.	0/1	0/0	0/0	0/0	0/0	0/0	0/0	0/0	0/0
scaffold13337|size1632	1435	C	T	205.63	INTERGENIC	0/0	0/0	0/0	0/0	0/0	0/0	./.	0/0	0/0	0/0	0/0	0/0	0/0	0/0	1/1	0/0
scaffold13338|size1180	230	G	A	37.63	INTERGENIC	0/0	0/0	0/0	0/0	0/0	0/0	./.	0/0	0/0	0/0	0/0	0/0	0/0	0/1	0/0	0/0
scaffold13338|size1180	249	G	A	64.63	INTERGENIC	0/0	0/0	0/0	0/0	0/0	0/0	./.	0/0	0/0	0/0	0/0	0/0	0/0	0/1	0/0	0/0
scaffold13338|size1180	251	C	T	73.49	INTERGENIC	0/0	0/0	0/0	0/0	0/0	0/0	./.	0/0	0/0	0/0	0/0	0/0	0/0	0/1	0/0	0/0
scaffold13338|size1180	265	C	T	62.4	INTERGENIC	0/0	0/0	0/1	0/0	0/0	0/0	./.	0/0	0/0	0/0	0/0	0/0	0/0	0/1	0/0	0/0
scaffold13338|size1180	776	C	T	129.35	INTERGENIC	0/0	0/0	0/0	0/0	0/0	0/0	./.	0/0	0/0	0/0	0/0	0/0	0/0	0/1	0/0	0/0
scaffold13338|size1180	788	G	A	135.35	INTERGENIC	0/0	0/0	0/0	0/0	0/0	0/0	./.	0/0	0/0	0/0	0/0	0/0	0/0	0/1	0/0	0/0
scaffold1333|size20374	14597	G	A	843.74	INTERGENIC	0/0	0/0	0/0	0/0	0/1	0/0	./.	0/1	0/0	0/0	0/0	0/0	0/0	0/0	0/0	0/0
scaffold1333|size20374	19865	C	T	202.34	INTERGENIC	0/0	0/0	0/0	0/0	0/1	0/0	./.	0/0	0/0	0/0	0/0	0/0	0/0	0/0	0/0	0/0
scaffold1334|size27649	12250	G	A	1493.09	NON_SYNONYMOUS_CODING	0/0	0/0	0/0	0/0	0/0	0/0	./.	0/0	0/0	0/0	0/0	0/0	1/1	0/0	0/0	0/0
scaffold1334|size27649	20093	G	A	1020.72	INTERGENIC	0/0	1/1	0/0	0/0	0/0	0/0	./.	0/0	0/0	0/0	0/0	0/0	0/0	0/0	0/0	0/0
scaffold1334|size27649	26141	G	A	757.74	DOWNSTREAM	0/0	0/0	0/0	0/0	0/1	0/0	./.	0/1	0/0	0/0	0/0	0/0	0/0	0/0	0/0	0/0
scaffold13358|size1137	171	C	T	1066.24	INTERGENIC	1/1	0/0	0/0	0/0	0/0	0/0	./.	0/1	0/0	0/0	0/0	0/0	0/0	0/0	0/0	0/0
scaffold1335|size18121	14400	C	T	43.34	SYNONYMOUS_CODING	0/0	0/0	0/0	0/0	0/0	0/0	./.	0/0	0/0	0/0	0/0	0/0	0/0	0/1	0/0	0/0
scaffold1335|size18121	14430	G	A	49.34	SYNONYMOUS_CODING	0/0	0/0	0/0	0/0	0/0	0/0	./.	0/0	0/0	0/0	0/0	0/0	0/0	0/1	0/0	0/0
scaffold1335|size18121	17687	G	A	1002.35	UPSTREAM	0/0	0/0	0/0	0/0	0/0	0/0	./.	0/0	0/1	0/0	0/0	0/0	0/0	0/0	0/0	0/0
scaffold1335|size18121	2002	C	T	104.34	INTERGENIC	0/0	0/0	0/0	0/0	0/0	0/0	./.	0/0	0/0	0/0	0/0	0/0	0/0	0/1	0/0	0/0
scaffold1335|size18121	5883	C	T	1748.75	INTERGENIC	1/1	0/0	0/0	0/1	0/0	0/0	./.	0/1	0/0	0/0	0/0	0/0	0/0	0/0	0/0	0/0
scaffold1336|size26847	11559	C	T	1915.72	UPSTREAM	0/0	0/0	0/0	0/0	0/0	0/0	./.	0/0	0/0	0/0	0/0	1/1	0/0	0/0	0/0	0/0
scaffold1336|size26847	18070	C	T	268.34	INTERGENIC	0/0	0/1	0/0	0/0	0/0	0/0	./.	0/0	0/0	0/0	0/0	0/0	0/0	0/0	0/0	0/0
scaffold1336|size26847	22036	C	T	1728.72	INTERGENIC	0/0	0/0	0/0	0/0	0/0	0/0	./.	0/0	0/0	0/0	0/0	0/0	0/0	0/0	1/1	0/0
scaffold1336|size26847	6703	C	T	1910.34	DOWNSTREAM	0/0	0/0	0/0	0/0	0/0	0/0	./.	0/0	0/0	0/0	0/1	0/0	0/0	0/0	0/0	0/0
scaffold1336|size26847	8259	G	A	85.8	SYNONYMOUS_CODING	0/0	0/0	0/0	0/0	0/1	0/0	./.	0/0	0/0	0/0	0/0	0/0	0/0	0/1	0/0	0/0
scaffold1336|size26847	8262	G	A	35.37	SYNONYMOUS_CODING	0/0	0/0	0/0	0/0	0/0	0/0	./.	0/0	0/0	0/0	0/0	0/0	0/0	0/1	0/0	0/0
scaffold1336|size26847	8264	C	T	38.79	NON_SYNONYMOUS_CODING	0/0	0/0	0/0	0/0	0/1	0/0	./.	0/0	0/0	0/0	0/0	0/0	0/0	0/1	0/0	0/0
scaffold1336|size26847	8328	C	T	33.37	NON_SYNONYMOUS_CODING	0/0	0/0	0/0	0/0	0/0	0/0	./.	0/0	0/0	0/0	0/0	0/0	0/0	0/1	0/0	0/0
scaffold1336|size26847	8849	G	A	239.43	SYNONYMOUS_CODING	0/0	0/0	0/0	0/0	0/0	0/0	./.	0/0	0/0	0/0	0/0	0/0	0/0	0/1	0/0	0/0
scaffold13374|size1134	623	C	T	1675.35	INTERGENIC	0/0	0/0	0/0	0/0	0/0	0/0	./.	0/0	0/0	0/0	0/0	0/0	0/1	0/0	0/0	0/0
scaffold13377|size1134	699	C	T	1315.95	INTERGENIC	1/1	0/0	0/0	0/1	0/0	0/0	./.	0/1	0/0	0/0	0/0	0/0	0/0	0/0	0/0	0/0
scaffold1337|size19578	17516	G	A	2257.72	INTERGENIC	0/0	0/0	0/0	0/0	0/0	0/0	./.	0/0	0/0	0/0	0/0	0/0	1/1	0/0	0/0	0/0
scaffold1337|size19578	17623	G	A	1872.35	INTERGENIC	0/0	0/0	0/0	0/0	0/0	0/0	./.	0/0	0/0	0/0	0/1	0/0	0/0	0/0	0/0	0/0
scaffold1337|size19578	3748	C	T	41.34	DOWNSTREAM	0/0	0/0	0/0	0/0	0/0	0/0	./.	0/0	0/0	0/0	0/0	0/0	0/0	0/1	0/0	0/0
scaffold1337|size19578	3760	C	T	35.34	DOWNSTREAM	0/0	0/0	0/0	0/0	0/0	0/0	./.	0/0	0/0	0/0	0/0	0/0	0/0	0/1	0/0	0/0
scaffold1337|size19578	3793	C	T	70.34	DOWNSTREAM	0/0	0/0	0/0	0/0	0/0	0/0	./.	0/0	0/0	0/0	0/0	0/0	0/0	0/1	0/0	0/0
scaffold1337|size19578	4129	G	A	630.74	DOWNSTREAM	0/0	0/0	0/0	0/0	0/1	0/0	./.	0/1	0/0	0/0	0/0	0/0	0/0	0/0	0/0	0/0
scaffold1337|size19578	4874	C	T	2148.72	DOWNSTREAM	0/0	0/0	0/0	0/0	0/0	0/0	./.	0/0	0/0	0/0	0/0	0/0	0/0	0/0	1/1	0/0
scaffold1337|size19578	6009	G	A	42.34	DOWNSTREAM	0/0	0/0	0/0	0/0	0/0	0/0	./.	0/0	0/0	0/0	0/0	0/0	0/0	0/1	0/0	0/0
scaffold1337|size19578	6564	C	T	146.35	DOWNSTREAM	0/0	0/0	0/0	0/0	0/0	0/0	./.	0/0	0/0	0/0	0/0	0/0	0/0	0/1	0/0	0/0
scaffold1337|size19578	6567	C	T	151.34	DOWNSTREAM	0/0	0/0	0/0	0/0	0/0	0/0	./.	0/0	0/0	0/0	0/0	0/0	0/0	0/1	0/0	0/0
scaffold1337|size19578	6591	G	A	116.34	DOWNSTREAM	0/0	0/0	0/0	0/0	0/0	0/0	./.	0/0	0/0	0/0	0/0	0/0	0/0	0/1	0/0	0/0
scaffold1337|size19578	6597	G	A	110.34	DOWNSTREAM	0/0	0/0	0/0	0/0	0/0	0/0	./.	0/0	0/0	0/0	0/0	0/0	0/0	0/1	0/0	0/0
scaffold13381|size1469	521	G	A	2309.1	INTERGENIC	1/1	0/0	0/0	0/1	0/0	0/0	./.	0/0	0/0	0/0	0/0	0/0	0/0	0/0	0/0	0/0
scaffold13383|size1133	195	C	T	110.62	INTERGENIC	0/0	./.	0/0	0/0	0/0	0/0	./.	0/0	1/1	0/0	0/0	0/0	0/0	0/0	0/0	0/0
scaffold13387|size1133	965	C	T	415.91	INTERGENIC	0/0	0/0	0/0	0/0	0/0	0/0	./.	0/0	0/0	0/0	0/1	0/0	0/0	0/0	0/0	0/0
scaffold1338|size31201	10244	G	A	1572.72	DOWNSTREAM	0/0	1/1	0/0	0/0	0/0	0/0	./.	0/0	0/0	0/0	0/0	0/0	0/0	0/0	0/0	0/0
scaffold1338|size31201	11574	C	T	284.74	DOWNSTREAM	0/0	0/0	0/1	0/0	0/1	0/0	./.	0/0	0/0	0/0	0/0	0/0	0/0	0/0	0/0	0/0
scaffold1338|size31201	27481	C	T	344.74	NON_SYNONYMOUS_CODING	0/0	0/0	0/1	0/0	0/1	0/0	./.	0/0	0/0	0/0	0/0	0/0	0/0	0/0	0/0	0/0
scaffold1338|size31201	29033	C	T	37.34	SYNONYMOUS_CODING	0/0	0/0	0/0	0/0	0/0	0/0	./.	0/0	0/0	0/0	0/0	0/0	0/0	0/1	0/0	0/0
scaffold1338|size31201	29459	C	T	64.34	SYNONYMOUS_CODING	0/0	0/0	0/0	0/0	0/0	0/0	./.	0/0	0/0	0/0	0/0	0/0	0/0	0/1	0/0	0/0
scaffold1338|size31201	29504	C	T	40.34	SYNONYMOUS_CODING	0/0	0/0	0/0	0/0	0/0	0/0	./.	0/0	0/0	0/0	0/0	0/0	0/0	0/1	0/0	0/0
scaffold1338|size31201	29531	C	T	88.34	SYNONYMOUS_CODING	0/0	0/0	0/0	0/0	0/0	0/0	./.	0/0	0/0	0/0	0/0	0/0	0/0	0/1	0/0	0/0
scaffold1338|size31201	29576	G	A	98.34	SYNONYMOUS_CODING	0/0	0/0	0/0	0/0	0/0	0/0	./.	0/0	0/0	0/0	0/0	0/0	0/0	0/1	0/0	0/0
scaffold1338|size31201	29603	C	T	109.34	SYNONYMOUS_CODING	0/0	0/0	0/0	0/0	0/0	0/0	./.	0/0	0/0	0/0	0/0	0/0	0/0	0/1	0/0	0/0
scaffold13395|size8975	1313	C	T	382.34	INTERGENIC	0/0	0/0	0/0	0/0	0/0	0/0	./.	0/0	0/0	0/0	0/0	0/0	0/1	0/0	0/0	0/0
scaffold1339|size18081	16900	G	A	2206.72	SYNONYMOUS_CODING	0/0	0/0	0/0	0/0	0/0	0/0	./.	0/0	0/0	0/0	0/0	0/0	1/1	0/0	0/0	0/0
scaffold1339|size18081	574	G	A	1156.72	INTERGENIC	0/0	0/0	0/0	0/0	0/0	0/0	./.	0/0	0/0	0/0	1/1	0/0	0/0	0/0	0/0	0/0
scaffold133|size60493	16803	C	T	904.17	DOWNSTREAM	0/0	0/0	0/0	0/0	0/1	0/0	0/0	0/1	0/0	0/0	0/0	0/0	0/0	0/0	0/0	0/0
scaffold133|size60493	20051	C	T	467.92	INTERGENIC	0/0	0/0	0/0	0/0	0/0	0/0	0/0	0/0	0/0	0/0	1/1	0/0	0/0	0/0	0/0	0/0
scaffold133|size60493	3781	C	T	3071.15	NON_SYNONYMOUS_CODING	0/0	0/0	0/0	0/0	0/0	0/0	0/0	0/0	0/0	0/0	0/0	0/0	1/1	0/0	0/0	0/0
scaffold133|size60493	41952	C	T	492.06	DOWNSTREAM	0/0	0/0	0/0	0/0	0/0	0/0	0/0	0/0	0/0	0/0	0/0	0/0	0/0	0/1	0/0	0/0
scaffold133|size60493	41956	G	A	479.06	DOWNSTREAM	0/0	0/0	0/0	0/0	0/0	0/0	0/0	0/0	0/0	0/0	0/0	0/0	0/0	0/1	0/0	0/0
scaffold133|size60493	45006	C	T	1228.16	INTERGENIC	0/0	0/0	0/0	0/0	0/1	0/0	0/0	1/1	0/0	0/0	0/0	0/0	0/0	0/0	0/0	0/0
scaffold133|size60493	52264	C	T	679.16	DOWNSTREAM	0/0	0/0	0/0	0/0	0/1	0/0	0/0	1/1	0/0	0/0	0/0	0/0	0/0	0/0	0/0	0/0
scaffold133|size60493	57214	G	A	140.06	SYNONYMOUS_CODING	0/0	0/0	0/0	0/0	0/0	0/0	0/0	0/0	0/0	0/0	0/0	0/0	0/0	0/1	0/0	0/0
scaffold133|size60493	8406	G	A	3078.94	INTERGENIC	1/1	0/0	0/0	0/1	0/0	0/0	0/0	0/1	0/0	0/0	0/0	0/0	0/0	0/0	0/0	0/0
scaffold13402|size2115	1172	C	T	108.34	INTERGENIC	0/0	0/0	0/0	0/0	0/0	0/0	./.	0/0	0/0	0/0	0/0	0/1	0/0	0/0	0/0	0/0
scaffold13402|size2115	647	G	A	374.34	INTERGENIC	0/0	0/0	0/0	0/0	0/0	0/0	./.	0/0	0/0	0/0	0/0	0/0	0/1	0/0	0/0	0/0
scaffold13403|size1944	1092	G	A	88.34	INTERGENIC	0/0	0/0	0/0	0/0	0/0	0/0	./.	0/0	0/0	0/0	0/0	0/0	0/0	0/1	0/0	0/0
scaffold1341|size29262	12928	C	T	2385.72	DOWNSTREAM	0/0	0/0	0/0	0/0	0/0	0/0	./.	0/0	0/0	0/0	0/0	0/0	0/0	0/0	1/1	0/0
scaffold1341|size29262	20313	G	A	1331.34	INTERGENIC	0/1	0/0	0/0	0/0	0/0	0/0	./.	0/0	0/0	0/0	0/0	0/0	0/0	0/0	0/0	0/0
scaffold1341|size29262	24100	C	T	875.34	NON_SYNONYMOUS_CODING	0/0	0/0	0/0	0/0	0/0	0/0	./.	0/0	0/1	0/0	0/0	0/0	0/0	0/0	0/0	0/0
scaffold1341|size29262	2833	G	A	1012.74	DOWNSTREAM	0/0	0/0	0/0	0/0	0/1	0/0	./.	0/1	0/0	0/0	0/0	0/0	0/0	0/0	0/0	0/0
scaffold13420|size1125	167	C	T	210.75	INTERGENIC	0/0	0/0	0/1	0/0	0/1	0/0	./.	0/0	0/0	0/0	0/0	0/0	0/0	0/0	0/0	0/0
scaffold13423|size3223	1242	G	A	143.34	INTERGENIC	0/0	0/0	0/0	0/0	0/0	0/0	./.	0/0	0/1	0/0	0/0	0/0	0/0	0/0	0/0	0/0
scaffold13425|size1125	760	G	A	1262.34	INTERGENIC	0/0	0/0	0/0	0/0	0/0	0/0	./.	0/0	0/0	0/0	0/1	0/0	0/0	0/0	0/0	0/0
scaffold13427|size1124	66	C	T	249.34	INTERGENIC	0/0	0/0	0/0	0/0	0/0	0/0	./.	0/0	0/0	0/0	0/0	0/0	0/1	0/0	0/0	0/0
scaffold13427|size1124	93	G	A	56.34	INTERGENIC	0/0	0/0	0/0	0/0	0/0	0/0	./.	0/0	0/0	0/0	0/1	0/0	0/0	0/0	0/0	0/0
scaffold1342|size18681	10191	G	A	407.74	DOWNSTREAM	0/0	0/0	0/0	0/0	0/1	0/0	./.	0/1	0/0	0/0	0/0	0/0	0/0	0/0	0/0	0/0
scaffold1342|size18681	10628	C	T	109.34	DOWNSTREAM	0/0	0/0	0/0	0/0	0/1	0/0	./.	0/0	0/0	0/0	0/0	0/0	0/0	0/0	0/0	0/0
scaffold1342|size18681	10690	G	A	35.34	DOWNSTREAM	0/0	0/0	0/0	0/0	0/1	0/0	./.	0/0	0/0	0/0	0/0	0/0	0/0	0/0	0/0	0/0
scaffold1342|size18681	10691	G	A	41.34	DOWNSTREAM	0/0	0/0	0/0	0/0	0/1	0/0	./.	0/0	0/0	0/0	0/0	0/0	0/0	0/0	0/0	0/0
scaffold1342|size18681	16095	G	A	314.35	UPSTREAM	0/0	0/1	0/0	0/0	0/0	0/0	./.	0/0	0/0	0/0	0/0	0/0	0/0	0/0	0/0	0/0
scaffold1342|size18681	17948	G	A	1098.34	INTERGENIC	0/0	0/1	0/0	0/0	0/0	0/0	./.	0/0	0/0	0/0	0/0	0/0	0/0	0/0	0/0	0/0
scaffold1342|size18681	4138	G	A	55.34	DOWNSTREAM	0/0	0/0	0/0	0/0	0/0	0/0	./.	0/0	0/0	0/0	0/0	0/0	0/0	0/1	0/0	0/0
scaffold1342|size18681	9012	C	T	864.34	DOWNSTREAM	0/0	0/0	0/0	0/0	0/0	0/0	./.	0/0	0/1	0/0	0/0	0/0	0/0	0/0	0/0	0/0
scaffold1343|size52116	39024	G	A	223.74	DOWNSTREAM	0/0	0/0	0/0	0/0	0/1	0/0	./.	0/1	0/0	0/0	0/0	0/0	0/0	0/0	0/0	0/0
scaffold1343|size52116	40805	G	A	2222.72	INTERGENIC	0/0	0/0	0/0	0/0	0/0	0/0	./.	0/0	0/0	0/0	0/0	0/0	1/1	0/0	0/0	0/0
scaffold1343|size52116	44213	G	A	3552.03	DOWNSTREAM	0/0	0/0	0/0	0/0	0/0	0/0	./.	0/0	0/0	1/1	0/0	0/0	0/0	0/1	0/0	0/0
scaffold1343|size52116	51872	G	A	1400.8	DOWNSTREAM	1/1	0/0	0/0	0/1	0/0	0/0	./.	0/1	0/0	0/0	0/0	0/0	0/0	0/0	0/0	0/0
scaffold13442|size1672	1021	G	A	1826.34	INTERGENIC	0/0	0/1	0/0	0/0	0/0	0/0	./.	0/0	0/0	0/0	0/0	0/0	0/0	0/0	0/0	0/0
scaffold13449|size1120	920	C	T	1293.43	INTERGENIC	0/1	0/0	0/0	0/1	0/0	0/0	./.	0/1	0/0	0/0	0/0	0/0	0/0	0/0	0/0	0/0
scaffold1344|size20241	18212	G	A	60.34	NON_SYNONYMOUS_CODING	0/0	0/0	0/0	0/0	0/0	0/0	./.	0/0	0/0	0/0	0/0	0/0	0/0	0/1	0/0	0/0
scaffold1344|size20241	18365	C	T	75.34	NON_SYNONYMOUS_CODING	0/0	0/0	0/0	0/0	0/0	0/0	./.	0/0	0/0	0/0	0/0	0/0	0/0	0/1	0/0	0/0
scaffold1344|size20241	18380	G	A	79.34	NON_SYNONYMOUS_CODING	0/0	0/0	0/0	0/0	0/0	0/0	./.	0/0	0/0	0/0	0/0	0/0	0/0	0/1	0/0	0/0
scaffold1344|size20241	18434	C	T	68.34	NON_SYNONYMOUS_CODING	0/0	0/0	0/0	0/0	0/0	0/0	./.	0/0	0/0	0/0	0/0	0/0	0/0	0/1	0/0	0/0
scaffold1344|size20241	18449	G	A	58.34	NON_SYNONYMOUS_CODING	0/0	0/0	0/0	0/0	0/0	0/0	./.	0/0	0/0	0/0	0/0	0/0	0/0	0/1	0/0	0/0
scaffold1344|size20241	18467	C	T	134.34	NON_SYNONYMOUS_CODING	0/0	0/0	0/0	0/0	0/0	0/0	./.	0/0	0/0	0/0	0/0	0/0	0/0	0/1	0/0	0/0
scaffold1344|size20241	18530	G	A	108.34	STOP_GAINED	0/0	0/0	0/0	0/0	0/0	0/0	./.	0/0	0/0	0/0	0/0	0/0	0/0	0/1	0/0	0/0
scaffold1344|size20241	18575	G	A	129.34	NON_SYNONYMOUS_CODING	0/0	0/0	0/0	0/0	0/0	0/0	./.	0/0	0/0	0/0	0/0	0/0	0/0	0/1	0/0	0/0
scaffold1344|size20241	18688	G	A	126.34	NON_SYNONYMOUS_CODING	0/0	0/0	0/0	0/0	0/0	0/0	./.	0/0	0/0	0/0	0/0	0/0	0/0	0/1	0/0	0/0
scaffold1344|size20241	295	C	T	686.76	NON_SYNONYMOUS_CODING	0/0	0/0	0/0	0/0	0/0	0/0	./.	0/0	0/0	0/0	0/0	0/0	0/0	0/0	1/1	0/0
scaffold1344|size20241	5837	G	A	333.35	INTERGENIC	0/0	0/0	0/0	0/0	0/1	0/0	./.	0/0	0/0	0/0	0/0	0/0	0/0	0/0	0/0	0/0
scaffold1345|size18023	8745	C	T	2011.28	DOWNSTREAM	1/1	0/0	0/0	0/1	0/0	0/0	./.	0/1	0/0	0/0	0/0	0/0	0/0	0/0	0/0	0/0
scaffold13462|size1118	634	G	A	1527.34	INTERGENIC	0/0	0/0	0/0	0/0	0/0	0/0	./.	0/0	0/0	0/0	0/1	0/0	0/0	0/0	0/0	0/0
scaffold13463|size1494	952	G	A	673.34	INTERGENIC	0/0	0/0	0/0	0/0	0/0	0/0	./.	0/0	0/1	0/0	0/0	0/0	0/0	0/0	0/0	0/0
scaffold13465|size1576	1211	C	T	1040.76	INTERGENIC	0/0	0/0	0/0	0/0	0/0	0/0	./.	0/0	1/1	0/0	0/0	0/0	0/0	0/0	0/0	0/0
scaffold1346|size32186	11211	C	T	670.34	NON_SYNONYMOUS_CODING	0/0	0/0	0/0	0/0	0/0	0/0	./.	0/0	0/0	0/0	0/1	0/0	0/0	0/0	0/0	0/0
scaffold1346|size32186	1992	C	T	217.74	INTERGENIC	0/0	0/0	0/1	0/0	0/1	0/0	./.	0/0	0/0	0/0	0/0	0/0	0/0	0/0	0/0	0/0
scaffold1346|size32186	29004	C	T	857.34	INTERGENIC	0/0	0/0	0/0	0/0	0/0	0/0	./.	0/0	0/0	0/0	0/0	0/0	0/0	0/0	0/1	0/0
scaffold1346|size32186	5259	C	T	478.74	INTERGENIC	0/0	0/0	0/0	0/0	0/1	0/0	./.	0/1	0/0	0/0	0/0	0/0	0/0	0/0	0/0	0/0
scaffold1346|size32186	8307	G	A	1295.34	INTERGENIC	0/1	0/0	0/0	0/0	0/0	0/0	./.	0/0	0/0	0/0	0/0	0/0	0/0	0/0	0/0	0/0
scaffold1347|size17999	11585	C	T	725.7	DOWNSTREAM	0/0	0/0	0/0	0/0	0/1	0/0	./.	1/1	0/0	0/0	0/0	0/0	0/0	0/0	0/0	0/0
scaffold1347|size17999	14627	C	T	1383.72	DOWNSTREAM	0/0	0/0	0/0	0/0	0/0	0/0	./.	0/0	1/1	0/0	0/0	0/0	0/0	0/0	0/0	0/0
scaffold1347|size17999	7961	G	A	1641.7	NON_SYNONYMOUS_CODING	1/1	0/0	0/0	0/1	0/0	0/0	./.	0/1	0/0	0/0	0/0	0/0	0/0	0/0	0/0	0/0
scaffold13481|size1112	269	C	T	464.83	INTERGENIC	0/0	0/0	0/0	0/0	0/1	0/0	./.	0/1	0/0	0/0	0/0	0/0	0/0	0/0	0/0	0/0
[truncated: 3,120,342 more chars]
