# Supplementary material for: Variation in the AvrSr35 gene determines Sr35 resistance against wheat stem rust race Ug99
Source: Science. 2017 Dec 22;358(6370):1604–6. doi: 10.1126/science.aao7294 (PMC6518949; doi:10.1126/science.aao7294)
Supplement: Supplementary file 6 [file Science-358-1604-s6.txt]

>lcl|75WA1652A Puccinia graminis isolate 75WA1652A
TGTCACATCACTTTGGATTACGTAAAATAAAACTACTGATTTTGCTCTTCCTTCAAGTTCATGGGAGTCA
ATGTGCCATGAGGAACTTTGCTGCAGGTGATTTGCACTGATATACCTACCATAATTAAATTTTGTACAGC
CTTCTGACTATGATTTATATGGGTACCATAATTCATAACTATCTCCCAGATAGAGTCCATGGGGTAGAAT
CAGTCATTTCCGGGTCCAAGAGCTCATCTAATCCCATAGCACTGTCTAAGTCCATGGATAAACCAGGTGA
TTTGTTTGAATCCTTCTATATTTTGGCAATTTGGAAACTGAATTCAATTTGCATTACTAATACCTTCTAT
TGTAACACTCCCTCTATTATTCAAGATTTACAAGACACATCTGATTTGGTAGATTCAAATGTTCAGGCAA
AAAATGATGGGAGCAGATATGAAGAAGGTAATCTTATTTCATCCAAATAAACTTTTACCTTATATTCCAT
GGACCACATGCACAAATTGGAAAATTTGGACTGAATTTGATTTATTTAAACATTATCTTCCACCAGATTT
TACAGGTAAATNNNNNNNNNNNNNNNNNNNNNNNNNNNNNNNNNNNNNNNNNNNNNNNNNNNNNNNNNNN
NNNNNNNNNNNNNNNNNNNNNNNNNNNNAGTACTATAAAGACCCTAAATCTGATTTTCATGAATTATGTT
GCTAATTTCAGAGCCTGGAACTATAATTATTGATCATAAAGCATTCCCAATCCAAGACAAATCACCAAAA
CAGGTGGTTAATTTCCCATTTCCAAAAAAGATGATTACAGAATCTAATTCAAAAGACATCAGAGAATATC
TTGCAAGCACATTTCCTTTTGAACAGCAATCAACTATATTAGACAGTGTGAAATCAAGTACGTTTAAATT
ATAAATTCTAGTAGACAGAAAGTACTTTAATGTGCTCCATTTGACTTTGATTTTGTCTGCTGAAAATCAT
TTTATGCAGTTGCCAAAGTACAAATAGATGACCAAAAGGCATTTGATCTTCAATTGGAATTCAGACAGAA
AAACCTGGCAGAACTCAAGGATCAAATTATAGTTTCACTGGGTTCAAATAATGGAAATCAAAACTGGCAA
AAGTTACTTGATTACACAAATAAGTTGGATGAATTGAGCAACACCAAAATTTCCCCTGAAGAATTTATTA
AGGAGATTCAAGAGGTATTGTACAAGGTCAAATTGGAATCTACATCAACATCCAAGCTTTACAGTCAATT
TACTCTATCAGTTCAAGATTTTGCACTTCAAATCATTCATTCAAAATACAAGTCAAATCAAATAAGTCAA
AATGATCTTTTGAAGTTGATCACGGAGGATGAGATGCTAAAAATTCTAGCAANGANNNNNNNNNNNNNNN
NNNNNNNNNNNNNNNNNNNNNNNNNNNNNNNNNNNNNNNNNNNNNNNNNNNNNNNCAAAAAAAAAAAAAA
AAAAAAAACTGCAATTGGAATGTTAGGAAGAATACAGACAAGAATACAGGCTGCCGTATACCTGCCAGCA
GCACCGGTGGGACCTGACCGGCCCCCCAGGGGGATGCCTCAGCAGCAGCCATCAGCGGGTAAGGGAAGGC
CGTTGGAGTGAACTTTGCATCAGGATTCCGATGGTGTTACTCTCATCACCTGAAAATGAGAGAACAAAAA
GATAGCAAATTCAACCCAACATGATGCATCCATACATGAACCTGTATTCTTCCAAAACTTCCAGCTGTAG
TCGGTAGATTTTTTTATTTTTTTTTATTTTCTGACTTCGGAGCCCGCAAGCTTTCTCGTTATAGCTGTAT
NNNNNNNNNNNNNNNNNNNNNNNNNNNNNNNNNNNNNNNNNNNNNNNNNNNNNNNNNNNNNNNNNNNNNN
NNNNNNNNNNNNNNNNNNNNNNNNNNNNNNNNNNNNNNNNNNNNNNNNNNNNNNNNNNNNNNNNNNNNNN
NNNNNNNNNNNNNNNNNNNNNNNNNNNNNNNNNNNNNNNNNNNNNNNNNNNNNNNNNNNNNNNNNNNNNN
NNNNNNNNNNNNNNNNNNNNNNNNNNNNNNNNNNNNNNNNNNNNNNNNNNNNNNNNNNNNNNNNNNNNNN
NNNNNNNNNNNNNNNNNNNNNNNNNNNNNNNNNNNNNNNNNNNNNNNNNNNNNNNNNNNNNNNNNNNNNN
NNNNNNNNNNNNNNNNNNNNNNNNNNAATACCTGGGGAGCACCTCAAAGAGCTGTTAGCTAAAATCAATA
AATCCAAAGGTATTTTTCTAGATCAGAATGCCTTGCTAGATAAAAGGATCTATGCATTTCATGAGTTGAA
CACTCTTGAAACACATTTTCCAGGAATAACTTCATCTTTTACGGATGATTTGAAATCAAATTACCGCAAG
AAGATGGAATCAGTTTCTCTCACATGCCAGGTTCTTCAAGAAATTGGCAACATTCACCGGTTCATTGAAT
TTAAAGTCCCATTTCACAGCTCCACAGAATATGGATTGTTTTCTATTCCCAAGAAATTTTCAATCCCAAA
CAATTATAAGAATGGAGAAAAGGAGAATTTGGTCTCCTATGTTGACTTTCTTTACTCCACTGCTCATGAA
AGAATTCTCCAGGATACTTCAATTAATCAACTTTGCCTTGACCCATTGCAAGAATCCTTAAATCGTATTA
AAAGCAAAATACCTGTTTTCTTCAACTTAGCTTCCCGTAGTTCACCAATCAAGCCATCCAATGTTCATGA
AGGCAAATTGTGA
>lcl|77ND82A_(A) Puccinia graminis isolate 77ND82A
TGTCACATCACTTTGGATTACGTAAAATAAAACTACTGATTTTGCTCTTCCTTCAAGTTCATGGGAGTCA
ATGTGCCATGAGGAACTTTGCTGCAGGTGATTTGCACTGATATACCTACCATAATTAAATTTTGTACAGC
CTTCTGACTATGATTTATGTACCATGATTCATAACTATCTCCCAGATAGAGTCCATGGGGTAGAATCAGT
CATTTCCGGGTCCAAGAGCTCATCTAATCCCATGGCACTGTCTAAGTCCATGGATAAACCAGGTGATTTG
TTTGAATCCTTCTATATTTTGGCAATTTGGAAACTGAATTCAATTTGCATTACTAATACCTTCTATTGTA
ACACTCCCTCTATTATTAAATATTTACAAGACACATCTGATTTGGTAGATTCAAATGTTCAGGCAAAAAA
TGATGGGAGCAGATATGAAGAAGGTAATCTTATTTCATCCAAATAAACTTTTACCTTATATTCCATGGAC
CACATGCACAAATTGGAAAATTTGGACTGAATTTGATTTATTTAAACATTATCTTCCACCAGATTTTACA
GCTAAATATTCTGAGCAAGTAGATCATGTTTCTAAGATCCTAAAAGAGATTGAAGAACAAGGTGACCATT
TTCAATTTCTCTTTCCATGTTGAAATTACTATAAAGACCCTAAATCTGATTTTCATGAATTATGTTGCTA
ATTTCAGAGCCTGGAACTATAATTATTGATCATAAAGCATTCCCAATCCAAGACAAATCACCAAAACAGG
TGGTTAATTTCCCATTTCCAAAAAAGATGATTACAGAATCTAATTCAAAAGACATCAGAGAATATCTTGC
AAGCACATTTCCTTTTGAACAGCAATCAACTATATTAGACAGTGTGAAATCAAGTACGTTTAAATTATAA
ATTCTAGTAGACAGAAAGTACTTTAATGTGCTCCATTTGACTTTGATTTTGTCTTCTGAAAATCATTTTA
TGCAGTTGCCAAAGTACAAATAGATGACCGAAAGGCATTTGATCTTCAATTGAAATTCAGACAGGAAAAC
CTGGCAGAACTCAAGGATCAAATTATACTTTCACTGGGTGCAAATAATGGAAATCAAAACTGGCAAAAGT
TACTTGATTACACAAATAAGTTGGATGAATTGAGCAACACCAAAATTTCCCCTGAAGAATTTATTGAGGA
GATTCAAAAGGTATTGTACAAGGTCAAATTGGAATCTACATCAACATCCAAGCTTTACAGTCAATNNNNN
NNNNNNNNNNNNGATTTTGCACTTCAAATAATTCATTCAAAATACAAGTCAAATCAAATAAGTCAAAATG
ATCTTTTGAAGTTGATCACAGAGGATGAGATGCTAAAAATTCTGGCAAAGACCAAGGTTCTCACCTACAA
GATGAAATATTTTGATTCAGCNNNNNNNNNNNNNNNNNNNNNNNNNNNNNNNNNNNNNNNNNNNNNNNNN
NNNNNNNNNNNNNNNNNNNNNNNNNNNNNNNNNNNNNNNNNNNNNNNNNNNNNNNNNNNNNNNNNNNNNN
NNNNNNNNNNNNNNNNNNNNNNNNNNNNNNNNNNNNNNNNNNNNNNNNNNNNNNNNTTGGTTCAATAAAA
ATTGAAATAGCTTTGAAAAAAAATAAAGCAAGTGATTCAAGCTATCTTGGATGGCTAACCCATGGGTATT
CTATCAAATACGGATTATCTCCTAATAATGAAAGGAGTATGTTTTTCCAAGATGGAAGAAAATATGCTGA
ATTGTATGCATTTTCTAAAAGTCCCCACAGGAAAATAATACCTGGGGAGCACCTCAAAGATCTGTTAGCT
AAAATCAATAAATCCAAAGGTATTTTTCTGGATCAGAATGCCTTGCTAGATAAAAGGATCTATGCATTTC
ATGAGTTGAACACTCTTGAAACACATTTTCCAGGAATAACTTCATCTTTTACGGATGATTTGAAATCAAA
TTACCGCAAGAAGATGGAATCTGTTTCTCTCACATGCCAGGTTCTTCAAGAAATTGGCAACATTCACCGG
TTCATTGAATCTAAAGTCCCATATCACAGTTCCACAGAATATGGATTGTTTTCTATCCCCAAGATATTTT
CAATCCCAATCGATTATAAGCATGGAGAAAAGGAGAATTTGGTCTCCTATGTTGACTTTCTTTACTCCAC
TGCTCATGAAAGAATTCTCCAGGATAATTCAATTAATCAACTTTGCCTTGACCCATTACAAGAATCCTTA
AACCGTATTAAAAGCAATATACCTGTTTTCTTCAACTTAGCTTCCCATAGTTCACCAATCAAGCCATCCA
ATGTTCATGAAGGC
>lcl|59KS19 Puccinia graminis isolate 59KS19
TCACTTTGGATTACGTAAAATAAAACTACTGATTTTGCTCTTCCTTCAAGTTCATGGGAGTCAATGTGCC
ATGAGGAACTTTGCTGCAGGTGATTTGCACTGATATACCTACCATAATTAAATTTTGTACAGCCTTCTGA
CTATGATTTATATGGGTACCATAATTCATAACTATCTCCCAGATAGAGTCCATGGGGTAGAATCAGTCAT
TTCCGGGTCCAAGAGCTCATCTAATCCCATAGCACTGTCTAAGTCCATGGATAAACCAGGTGATTTGTTT
GAATCCTTCTATATTTTGGCAATTTGGAAACTGAATTCAATTTGCATTACTAATACCTTCTATTGTAACA
CTCCCTCTATTATTCAAGATTTACAAGACACATCTGATTTGGTAGATTCAAATGTTCAGGCAAAAAATGA
TGGGAGCAGATATGAAGAAGGTAATCTTATTTCATCCAAATAAACTTTTACCTTATATTCCATGGACCAC
ATGCACAAATTGGAAAATTTGGACTGAATTTGATTTATTTAAACATTATCTTCCACCAGATTTTACAGGT
AAATATTCTGAGCAAGTAGATCATGTTTCTAAGATCCTAAAAGAGATTGAAGAACAAGGTGACCATTTTT
AATTTCTCTTTCCATGTTGAAAGTACTATAAAGACCCTAAATCTGATTTTCATGAATTATGTTGCTAATT
TCAGAGCCTGGAACTATAATTATTGATCATAAAGCATTCCCAATCCAAGACAAATCACCAAAACAGGTGG
TTAATTTCCCATTTCCAAAAAAGATGATTACAGAATCTAATTCAAAAGACATCAGAGAATATCTTGCAAG
CACATTTCCTTTTGAACAGCAATCAACTATATTAGACAGTGTGAAATCAAGTACGTTTAAATTATAAATT
CTAGTAGACAGAAAGTACTTTAATGTGCTCCATTTGACTTTGATTTTGTCTGCTGAAAATCATTTTATGC
AGTTGCCAAAGTACAAATAGATGACCAAAAGGCATTTGATCTTCAATTGGAATTCAGACAGAAAAACCTG
GCAGAACTCAAGGATCAAATTATAGTTTCACTGGGTTCAAATAATGGAAATCAAAACTGGCAAAAGTTAC
TTGATTACACAAATAAGTTGGATGAATTGAGCAACACCAAAATTTCCCCTGAAGAATTTATTAAGGAGAT
TCAAGAGGTATTGTACAAGGTCAAATTGGAATCTACATCAACATCCAAGCTTTACAGTCAATTTACTCTA
TCAGTTCAAGATTTTGCACTTCAAATCATTCATTCAAAATACAAGTCAAATCAAATAAGTCAAAATGATC
TTTTGAAGTTGATCACGGAGGATGAGATGCTAAAAATTCTAGCAAAGACCAAGGTTCTCACCTACAAGAT
GAAATACAGCTAAACCGAAAAAGCTTGCGGGCTGTCGAGTCGGAATATCCAAAAAAAAAAAAAAAAAAAA
ACTGCAATTGGAATGTTAGGAAGAATACAGACAAGAATACAGGCTGCCGTATACCTGCCAGCAGCACCGG
TGGGACCTGACCGGCCCCCCAGGGGGATGCCTCAGCAGCAGCCATCAGCGGGTAAGGGAAGGCCGTTGGA
GTGAACTTTGCATCAGGATTCCGATGGTGTTACTCTCATCACCTGAAAATGAGAGAACAAAAAGATAGCA
AATTCAACCCAACATGATGCATCCATACATGAACCTGTATTCTTCCAAAACTTCCAGCTGTAGTCGGTAG
ATTTTTTTATTTTTTTTTATTTTCTGACTTCGGAGCCCGCAAGCTTTCTCGTTATAGCTGTATTTNNNNN
NNNNNNNNNNNNNNNNNNNNNNNNNNNNNNNNNNNNNNNNNNNNNNNNNNNNNNNNNNNNNNNNNNNNNN
NNNNNNNNNNNNNNNNNNNNNNNNNNNNNNNNNNNNNNNNNNNNNNNNNNNNNNNNNNNNNNNNNNNNNN
NNNNNNNNNNNNNNNNNNNNNNNNNNNNNNNNNNNNNNNNNNNNNNNNNNNNNNNNNNNNNNNNNNNGAA
GAATAACAAAGCAAGTGATTCAAGCTATCTTGGATGGCTAACCCATGGGTATTCTATCAAATACGGATTA
TCTCCTAATAATGAAAGGAGTATGTTTTTCCAAGATGGAAGAAAATATGCTGAATTGTATGCATTTTCTA
AAAGTCCCCACAGGAAAATAATACCTGGGGAGCACCTCAAAGAGCTGTTAGCTAAAATCAATAAATCCAA
AGGTATTTTTCTAGATCAGAATGCCTTGCTAGATAAAAGGATCTATGCATTTCATGAGTTGAACACTCTT
GAAACACATTTTCCAGGAATAACTTCATCTTTTACGGATGATTTGAAATCAAATTACCGCAAGAAGATGG
AATCAGTTTCTCTCACATGCCAGGTTCTTCAAGAAATTGGCAACATTCACCGGTTCATTGAATTTAAAGT
CCCATTTCACAGCTCCACAGAATATGGATTGTTTTCTATTCCCAAGAAATTTTCAATCCCAAACAATTAT
AAGAATGGAGAAAAGGAGAATTTGGTCTCCTATGTTGACTTTCTTTACTCCACTGCTCATGAAAGAATTC
TCCAGGATACTTCAATTAATCAACTTTGCCTTGACCCATTGCAAGAATCCTTAAATCGTATTAAAAGCAA
AATACCTGTTTTCTTCAACTTAGCTTCCCGTAGTTCACCAATCAAGCCATCCAATGTTCATGAAGG
>lcl|61PA80A Puccinia graminis isolate 61PA80A
TAAATTTTGTACAGCCTTCTGACTATGATTTATGTACCATGATTCATAACTATCTCCCAGATAGAGTCCA
TGGGGTAGAATCAGTCATTTCCGGGTCCAAGAGCTCATCTAATCCCATGGCACTGTCTAAGTCCATGGAT
AAACCAGGTGATTTGTTTGAATCCTTCTATATTTTGGCAATTTGGAAACTGAATTCAATTTGCATTACTA
ATACCTTCTATTGTAACACTCCCTCTATTATTAAATATTTACAAGACACATCTGATTTGGTAGATTCAAA
TGTTCAGGCAAAAAATGATGGGAGCAGATATGAAGAAGGTAATCTTATTTCATCCAAATAAACTTTTACC
TTATATTCCATGGACCACATGCACAAATTGGAAAATTTGGACTGAATTTGATTTATTTAAACAGTATCTT
CCACCANNNNNNNNNNNNNNNNNNNNNNNNNNNNNNNNNNNNNNNNNNNNNNNNNNNNNNNNNNNNNNNN
NNNNNNNNNNNNNNNNNNNNNNNNNNTTCCCATGTTGAAATTACTATAAAGACCCTAAATCTGATTTTCA
TGAATTATGTTGCTAATTTCAGAGCCTGGAACTATAATTATTGATCATAAAGCATTCCCAATCCAAGACA
AATCACCAAAACAGGTGGTTAATTTCCCTTTTCCAAAAAAGATGATTACAGAATCTAATTCAAAAGACAT
CAGAGAATATCTTGCAAGCACATTTCCTTTTGAACAGCAATCAACTATATTAGACAGTGTGAAATCAAGT
ACGTTTAAATTATAAATTCTAGTAGACAGAAAGTACTTTAATGTGCTCCATTTGACTTTGATTTTGTCTT
CTGAAAATCATTTTATGCAGTTGCCAAAGTACAAATAGATGACCGAAAGGCATTTGATCTTCAATTGAAA
TTCAGACAGGAAAACCTGGCAGAACTCAAGGATCAAATTATACTTTCACTGGGTGCAAATAATGGAAATC
AAAACTGGCAAAAGTTACTTGATTACACAAATAAGTTGGATGAATTGAGCAACACCAAAATTTCCCCTGA
AGAATTTATTGAGGAGATTCAAAAGGTATTGTACAAGGTCAAATTGGAATCTACATCAACATCCAAGCTT
TACAGTCAATTTAATCTATCAATTCAAGATTTTGCACTTCAAATAATTCATTCAAAATACAAGTCAAATC
AAATAAGTCAAAATGATCTTTTGAAGTTGATCACAGAGGATGAGATGCTAAAAATTCTGGCAAAGACCAA
GGTTCTCACCTACAAGATGAAATATTTTGATTCAGCATCAAAAATGGGAATCAATAAATATATCAGTACT
GAGATGATGGACCTGGACTGGCAATTTTCACATTATAAGACTTTCAATGATGGTGAGATACATTCAATTG
CAGAAAAATGATCAAAATTGAATAATTTAAAAATATTGATGAATTTGATCTTCCAATTTTTAAAAAATTT
GTTGGTTCAATAAAAATTGAAATAGCTTTGAAAAAAAATAAAGCAAGTGATTCAAGCTATCTTGGATGGC
TAACCCATGGGTATTCTATCAAATACGGATTATCTCCTAATAATGAAAGGAGTATGTTTTTCCAAGATGG
AAGAAAATATGCTGAATTGTATGCATTTTCTAAAAGTCCCCACAGGAAAATAATACCTGGGGAGCACCTC
AAAGATCTGTTAGCTAAAATCAATAAATCCAAAGGTATTTTTCTGGATCAGAATGCCTTGCTAGATAAAA
GGATCTATGCATTTCATGAGTTGAACACTCTTGAAACACATTTTCCAGGAATAACTTCATCTTTTACGGA
TGATTTGAAATCAAATTACCGCAAGAAGATGGAATCTGTTTCTCTCACATGCCAGGTTCTTCAAGAAATT
GGCAACATTCACCGGTTCATTGAATCTAAAGTCCCATATCACAGTTCCACAGAATATGGATTGTTTTCTA
TCCCCAAGATATTTTCAATCCCAATCGATTATAAGCATGGAGAAAAGGAGAATTTGGTCTCCTATGTTGA
CTTTCTTTACTCCACTGCTCATGAAAGAATTCTCCAGGATAATTCAATTAATCAACTTTGCCTTGACCCA
TTACAAGAATCCTTAAACCGTATTAAAAGCAATATACCTGTTTTCTTCAACTTAGCTTCCCATAGTTCAC
CAATCAAGCCATCCAATGTTCATGAAGGCAAATTGTGA
>lcl|72CA1A_(V) Puccinia graminis isolate 72CA1A
GGCCATGAGGAACTTTGCTGCAGGTGATTTGCACTGATATACCTACCATAATTAAATTTTGTACAGCCTT
CTGACTATGATTTATGTACCATGATTCATAACTATCTCCCAGATAGAGTCCATGGGGTAGAATCAGTCAT
TTCCGGGTCCAAGAGCTCATCTAATCCCATGGCACTGTCTAAGTCCATGGATAAACCAGGTGATTTGTTT
GAATCCTTCTATATTTTGGCAATTTGGAAACTGAATTCAATTTGCATTACTAATACCTTCTATTGTAACA
CTCCCTCTATTATTAAATATTTACAAGACACATCTGATTTGGTAGATTCAAATGTTCAGGCAAAAAATGA
TGGGAGCAGATATGAAGAAGGTAATCTTATTTCATCCAAATAAACTTTTACCTTATATTCCATGGACCAC
ATGCACAAATTGGAAAATTTGGACTGAATTTGATTTATTTAAACATTATCTTCCACCAGATTTTACAGGN
NNNNNNNNNNNNNNNNNNNNNNNNNNNNNNNNNNNNNNNNNNNNNNNNNNNNNNNNNNNNNNNNNNNNNN
NNNNNNNNNNNNNNNNNNNNNNNNNCTATAAAGACCCTAAATCTGATTTTCATGAATTATGTTGCTAATT
TCAGAGCCTGGAACTATAATTATTGATCATAAAGCATTCCCAATCCAAGACAAATCACCAAAACAGGTGG
TTAATTTCCCATTTCCAAAAAAGATGATTACAGAATCTAATTCAAAAGACATCAGAGAATATCTTGCAAG
CACATTTCCTTTTGAACAGCAATCAACTATATTAGACAGTGTGAAATCAAGTACGTTTAAATTATAAATT
CTAGTAGACAGAAAGTACTTTAATGTGCTCCATTTGACTTTGATTTTGTCTGCTGAAAATCATTTTATGC
AGTTGCCAAAGTACAAATAGATGACCAAAAGGCATTTGATCTTCAATTGGAATTCAGACAGAAAAACCTG
GCAGAACTCAAGGATCAAATTATAGTTTCACTGGGTTCAAATAATGGAAATCAAAACTGGCAAAAGTTAC
TTGATTACACAAATAAGTTGGATGAATTGAGCAACACCAAAATTTCCCCTGAAGAATTTATTAAGGAGAT
TCAAGAGGTATTGTACAAGGTCAAATTGGAATCTACATCAACATCCAAGCTTTACAGTCAATTTACTCTA
TCAGTTCAAGATTTTGCACTTCAAATCATTCATTCAAAATACAAGTCAAATCAAATAAGTCAAAATGATC
TTTTGAAGTTGATCACGGAGGATGAGATGCTAAAAATTCTAGCAAAGACCAAGGTTCTCACCTACAAGAT
GAAATACAGCTAAACCGAAAAAGCTTGCGGGCTGTCGAGTCGGAATATCCAAAAAAAAAAAAAAAAAAAA
ACTGCAATTGGAATGTTAGGAAGAATACAGACAAGAATACAGGCTGCCGTATACCTGCCAGCAGCACCGG
TGGGACCTGACTGGCCCCCCAGGGGGATGCCTCAGCAGCAGCCATCAGCGGGTAAGGGAAGGCCGTTGGA
GTGAACTTTGCATCAGGATTCCGATGGTGTTACTCTCATCACCTGAAAATGAGAGAACAAAAAGATAGCA
AATTCAACCCAACATGATGCATCCATACATGAACCTGTATTCTTCCAAAACTTCCAGCTGTAGTCGGTAG
ATTTTTTTATTTTTTTTTATTTTCTGACTTCGGAGCCCGCAAGCTTTCTCGTTATAGCTGTATTTTGATT
CAGCATCAAGATTGGGAATCAATAAATATATCAGTACTGAGATGATGGACCTGGACTGGCAATTTTCACA
TTATAAGACTTTCAGTGATGGTGAGATACATTCAATTGCAGAAAAAGGATCAAAATTGAATAATTTAAAA
ATACTGATGAATTTGGTCTTCCAATTTTTAAAAAATTTGTTGGTTCAATAAAAATTGAAATAGCTTTGAA
GAATAACAAAGCAAGTGATTCAAGCTATCTTGGATGGCTAACCCATGGGTATTCTATCAAATACGGATTA
TCTCCTAATAATGAAAGGAGTATGTTTTTCCAAGATGGAAGAAAATATGCTGAATTGTATGCATTTTCTA
AAAGTCCCCACAGGAAAATAATACCTGGGGAGCACCTCAAAGAGCTGTTAGCTAAAATCAATAAATCCAA
AGGTATTTTTCTAGATCAGAATGCCTTGCTAGATAAAAGGATCTATGCATTTCATGAGTTGAACACTCTT
GAAACACATTTTCCAGGAATAACTTCATCTTTTACGGATGATTTGAAATCAAATTACCGCAAGAAGATGG
AATCAGTTTCTCTCACATGCCAGGTTCTTCAAGAAATTGGCAACATTCACCGGTTCATTGAATCTAAAGT
CCCATATCACAGTTCCACAGAATATGGATTGTTTTCTATTCCCAAGAAATTTTCAATCCCAAACAATTAT
AAGAATGGAGAAAAGGAGAATTTGGTCTCCTATGTTGACTTTCTTTACTCCACTGCTCATGAAAGAATTC
TCCAGGATACTTCAATTAATCAACTTTGCCTTGACCCATTGCAAGAATCCTTAAATCGTATTAAAAGCAA
AATACCTGTTTTCTTCAACTTAGCTTCCCGTAGTTCACCAATCAAGCCATCCAATGTTCATGA
>lcl|75-36-700-3_(V) Puccinia graminis isolate 75-36-700-3
GGCCATGAGGAACTTTGCTGCAGGTGATTTGCACTGATATACCTACCATAATTAAATTTTGTACAGCCTT
CTGACTATGATTTATGTACCATGATTCATAACTATCTCCCAGATAGAGTCCATGGGGTAGAATCAGTCAT
TTCCGGGTCCAAGAGCTCATCTAATCCCATGGCACTGTCTAAGTCCATGGATAAACCAGGTGATTTGTTT
GAATCCTTCTATATTTTGGCAATTTGGAAACTGAATTCAATTTGCATTACTAATACCTTCTATTGTAACA
CTCCCTCTATTATTAAATATTTACAAGACACATCTGATTTGGTAGATTCAAATGTTCAGGCAAAAAATGA
TGGGAGCAGATATGAAGAAGGTAATCTTATTTCATCCAAATAAACTTTTACCTTATATTCCATGGACCAC
ATGCACAAATTGGAAAATTTGGACTGAATTTGATTTATTTAAACATTATCTTCCACCAGATTTTACAGGN
NNNNNNNNNNNNNNNNNNNNNNNNNNNNNNNNNNNNNNNNNNNNNNNNNNNNNNNNNNNNNNNNNNNNNN
NNNNNNNNNNNNNNNNNNNNNNNNNCTATAAAGACCCTAAATCTGATTTTCATGAATTATGTTGCTAATT
TCAGAGCCTGGAACTATAATTATTGATCATAAAGCATTCCCAATCCAAGACAAATCACCAAAACAGGTGG
TTAATTTCCCATTTCCAAAAAAGATGATTACAGAATCTAATTCAAAAGACATCAGAGAATATCTTGCAAG
CACATTTCCTTTTGAACAGCAATCAACTATATTAGACAGTGTGAAATCAAGTACGTTTAAATTATAAATT
CTAGTAGACAGAAAGTACTTTAATGTGCTCCATTTGACTTTGATTTTGTCTGCTGAAAATCATTTTATGC
AGTTGCCAAAGTACAAATAGATGACCAAAAGGCATTTGATCTTCAATTGGAATTCAGACAGAAAAACCTG
GCAGAACTCAAGGATCAAATTATAGTTTCACTGGGTTCAAATAATGGAAATCAAAACTGGCAAAAGTTAC
TTGATTACACAAATAAGTTGGATGAATTGAGCAACACCAAAATTTCCCCTGAAGAATTTATTAAGGAGAT
TCAAGAGGTATTGTACAAGGTCAAATTGGAATCTACATCAACATCCAAGCTTTACAGTCAATTTACTCTA
TCAGTTCAAGATTTTGCACTTCAAATCATTCATTCAAAATACAAGTCAAATCAAATAAGTCAAAATGATC
TTTTGAAGTTGATCACGGAGGATGAGATGCTAAAAATTCTAGCAAAGACCAAGGTTCTCACCTACAAGAT
GAAATACAGCTAAACCGAAAAAGCTTGCGGGCTGTCGAGTCGGAATATCCAAAAAAAAAAAAAAAAAAAA
ACTGCAATTGGAATGTTAGGAAGAATACAGACAAGAATACAGGCTGCCGTATACCTGCCAGCAGCACCGG
TGGGACCTGACTGGCCCCCCAGGGGGATGCCTCAGCAGCAGCCATCAGCGGGTAAGGGAAGGCCGTTGGA
GTGAACTTTGCATCAGGATTCCGATGGTGTTACTCTCATCACCTGAAAATGAGAGAACAAAAAGATAGCA
AATTCAACCCAACATGATGCATCCATACATGAACCTGTATTCTTCCAAAACTTCCAGCTGTAGTCGGTAG
ATTTTTTTATTTTTTTTTATTTTCTGACTTCGGAGCCCGCAAGCTTTCTCGTTATAGCTGTATTTTGATT
CAGCATCAAGATTGGGAATCAATAAATATATCAGTACTGAGATGATGGACCTGGACTGGCAATTTTCACA
TTATAAGACTTTCAGTGATGGTGAGATACATTCAATTGCAGAAAAAGGATCAAAATTGAATAATTTAAAA
ATACTGATGAATTTGGTCTTCCAATTTTTAAAAAATTTGTTGGTTCAATAAAAATTGAAATAGCTTTGAA
GAATAACAAAGCAAGTGATTCAAGCTATCTTGGATGGCTAACCCATGGGTATTCTATCAAATACGGATTA
TCTCCTAATAATGAAAGGAGTATGTTTTTCCAAGATGGAAGAAAATATGCTGAATTGTATGCATTTTCTA
AAAGTCCCCACAGGAAAATAATACCTGGGGAGCACCTCAAAGAGCTGTTAGCTAAAATCAATAAATCCAA
AGGTATTTTTCTAGATCAGAATGCCTTGCTAGATAAAAGGATCTATGCATTTCATGAGTTGAACACTCTT
GAAACACATTTTCCAGGAATAACTTCATCTTTTACGGATGATTTGAAATCAAATTACCGCAAGAAGATGG
AATCAGTTTCTCTCACATGCCAGGTTCTTCAAGAAATTGGCAACATTCACCGGTTCATTGAATCTAAAGT
CCCATATCACAGTTCCACAGAATATGGATTGTTTTCTATTCCCAAGAAATTTTCAATCCCAAACAATTAT
AAGAATGGAGAAAAGGAGAATTTGGTCTCCTATGTTGACTTTCTTTACTCCACTGCTCATGAAAGAATTC
TCCAGGATACTTCAATTAATCAACTTTGCCTTGACCCATTGCAAGAATCCTTAAATCGTATTAAAAGCAA
AATACCTGTTTTCTTCAACTTAGCTTCCCGTAGTTCACCAATCAAGCCATCCAATGTTCATG
>lcl|69SD657C_(V) Puccinia graminis isolate 69SD657C
GGCCATGAGGAACTTTGCTGCAGGTGATTTGCACTGATATACCTACCATAATTAAATTTTGTACAGCCTT
CTGACTATGATTTATGTACCATGATTCATAACTATCTCCCAGATAGAGTCCATGGGGTAGAATCAGTCAT
TTCCGGGTCCAAGAGCTCATCTAATCCCATGGCACTGTCTAAGTCCATGGATAAACCAGGTGATTTGTTT
GAATCCTTCTATATTTTGGCAATTTGGAAACTGAATTCAATTTGCATTACTAATACCTTCTATTGTAACA
CTCCCTCTATTATTAAATATTTACAAGACACATCTGATTTGGTAGATTCAAATGTTCAGGCAAAAAATGA
TGGGAGCAGATATGAAGAAGGTAATCTTATTTCATCCAAATAAACTTTTACCTTATATTCCATGGACCAC
ATGCACAAATTGGAAAATTTGGACTGAATTTGATTTATTTAAACATTATCTTCCACCAGATTNNNNNNNN
NNNNNNNNNNNNNNNNNNNNNNNNNNNNNNNNNNNNNNNNNNNNNNNNNNNNNNNNNNNNNNNNNNNNNN
NNNNNNNNNNNNNNNNNNNNNNNNNCTATAAAGACCCTAAATCTGATTTTCATGAATTATGTTGCTAATT
TCAGAGCCTGGAACTATAATTATTGATCATAAAGCATTCCCAATCCAAGACAAATCACCAAAACAGGTGG
TTAATTTCCCATTTCCAAAAAAGATGATTACAGAATCTAATTCAAAAGACATCAGAGAATATCTTGCAAG
CACATTTCCTTTTGAACAGCAATCAACTATATTAGACAGTGTGAAATCAAGTACGTTTAAATTATAAATT
CTAGTAGACAGAAAGTACTTTAATGTGCTCCATTTGACTTTGATTTTGTCTGCTGAAAATCATTTTATGC
AGTTGCCAAAGTACAAATAGATGACCAAAAGGCATTTGATCTTCAATTGGAATTCAGACAGAAAAACCTG
GCAGAACTCAAGGATCAAATTATAGTTTCACTGGGTTCAAATAATGGAAATCAAAACTGGCAAAAGTTAC
TTGATTACACAAATAAGTTGGATGAATTGAGCAACACCAAAATTTCCCCTGAAGAATTTATTAAGGAGAT
TCAAGAGGTATTGTACAAGGTCAAATTGGAATCTACATCAACATCCAAGCTTTACAGTCAATTTACTCTA
TCAGTTCAAGATTTTGCACTTCAAATCATTCATTCAAAATACAAGTCAAATCAAATAAGTCAAAATGATC
TTTTGAAGTTGATCACGGAGGATGAGATGCTAAAAATTCTAGCAAAGACCAAGGTTCTCACCTACAAGAT
GAAATACAGCTAAACCGAAAAAGCTTGCGGGCTGTCGAGTCGGAATATCCAAAAAAAAAAAAAAAAAAAA
ACTGCAATTGGAATGTTAGGAAGAATACAGACAAGAATACAGGCTGCCGTATACCTGCCAGCAGCACCGG
TGGGACCTGACTGGCCCCCCAGGGGGATGCCTCAGCAGCAGCCATCAGCGGGTAAGGGAAGGCCGTTGGA
GTGAACTTTGCATCAGGATTCCGATGGTGTTACTCTCATCACCTGAAAATGAGAGAACAAAAAGATAGCA
AATTCAACCCAACATGATGCATCCATACATGAACCTGTATTCTTCCAAAACTTCCAGCTGTAGTCGGTAG
ATTTTTTTATTTTTTTTTATTTTCTGACTTCGGAGCCCGCAAGCTTTCTCGTTATAGCTGTATTTTGATN
CAGNNNNNNNNNNNNNNATCAATAAATATATCAGTACTGAGATGATGGACCTGGACTGGCAATTTTCACA
TTATAAGACTTTCAGTGATGGTGAGATACATTCAATTGCAGAAAAAGGATCAAAATTGAATAATTTAAAA
ATACTGATGAATTTGGTCTTCCAATTTTTAAAAAATTTGTTGGTTCAATAAAAATTGAAATAGCTTTGAA
GAATAACAAAGCAAGTGATTCAAGCTATCTTGGATGGCTAACCCATGGGTATTCTATCAAATACGGATTA
TCTCCTAATAATGAAAGGAGTATGTTTTTCCAAGATGGAAGAAAATATGCTGAATTGTATGCATTTTCTA
AAAGTCCCCACAGGAAAATAATACCTGGGGAGCACCTCAAAGAGCTGTTAGCTAAAATCAATAAATCCAA
AGGTATTTTTCTAGATCAGAATGCCTTGCTAGATAAAAGGATCTATGCATTTCATGAGTTGAACACTCTT
GAAACACATTTTCCAGGAATAACTTCATCTTTTACGGATGATTTGAAATCAAATTACCGCAAGAAGATGG
AATCAGTTTCTCTCACATGCCAGGTTCTTCAAGAAATTGGCAACATTCACCGGTTCATTGAATCTAAAGT
CCCATATCACAGTTCCACAGAATATGGATTGTTTTCTATTCCCAAGAAATTTTCAATCCCAAACAATTAT
AAGAATGGAGAAAAGGAGAATTTGGTCTCCTATGTTGACTTTCTTTACTCCACTGCTCATGAAAGAATTC
TCCAGGATACTTCAATTAATCAACTTTGCCTTGACCCATTGCAAGAATCCTTAAATCGTATTAAAAGCAA
AATACCTGTTTTCTTCAACTTAGCTTCCCGTAGTTCACCAATCAAGCCATCCAATGTTCATGAAGGCAAA
TTGTGA
>lcl|74MN1049_(V) Puccinia graminis isolate 74MN1049
GGCCATGAGGAACTTTGCTGCAGGTGATTTGCACTGATATACCTACCATAATTAAATTTTGTACAGCCTT
CTGACTATGATTTATGTACCATGATTCATAACTATCTCCCAGATAGAGTCCATGGGGTAGAATCAGTCAT
TTCCGGGTCCAAGAGCTCATCTAATCCCATGGCACTGTCTAAGTCCATGGATAAACCAGGTGATTTGTTT
GAATCCTTCTATATTTTGGCAATTTGGAAACTGAATTCAATTTGCATTACTAATACCTTCTATTGTAACA
CTCCCTCTATTATTAAATATTTACAAGACACATCTGATTTGGTAGATTCAAATGTTCAGGCAAAAAATGA
TGGGAGCAGATATGAAGAAGGTAATCTTATTTCATCCAAATAAACTTTTACCTTATATTCCATGGACCAC
ATGCACAAATTGGAAAATTTGGACTGAATTTGATTTATTTAAACATTATCTTCCACCAGATTTTACAGGN
NNNNNNNNNNNNNNNNNNNNNNNNNNNNNNNNNNNNNNNNNNNNNNNNNNNNNNNNNNNNNNNNNNNNNN
NNNNNNNNNNNNNNNNNNNNNNNNNCTATAAAGACCCTAAATCTGATTTTCATGAATTATGTTGCTAATT
TCAGAGCCTGGAACTATAATTATTGATCATAAAGCATTCCCAATCCAAGACAAATCACCAAAACAGGTGG
TTAATTTCCCATTTCCAAAAAAGATGATTACAGAATCTAATTCAAAAGACATCAGAGAATATCTTGCAAG
CACATTTCCTTTTGAACAGCAATCAACTATATTAGACAGTGTGAAATCAAGTACGTTTAAATTATAAATT
CTAGTAGACAGAAAGTACTTTAATGTGCTCCATTTGACTTTGATTTTGTCTGCTGAAAATCATTTTATGC
AGTTGCCAAAGTACAAATAGATGACCAAAAGGCATTTGATCTTCAATTGGAATTCAGACAGAAAAACCTG
GCAGAACTCAAGGATCAAATTATAGTTTCACTGGGTTCAAATAATGGAAATCAAAACTGGCAAAAGTTAC
TTGATTACACAAATAAGTTGGATGAATTGAGCAACACCAAAATTTCCCCTGAAGAATTTATTAAGGAGAT
TCAAGAGGTATTGTACAAGGTCAAATTGGAATCTACATCAACATCCAAGCTTTACAGTCAATTTACTCTA
TCAGTTCAAGATTTTGCACTTCAAATCATTCATTCAAAATACAAGTCAAATCAAATAAGTCAAAATGATC
TTTTGAAGTTGATCACGGAGGATGAGATGCTAAAAATTCTAGCAAAGACCAAGGTTCTCACCTACAAGAT
GAAATACAGCTAAACCGAAAAAGCTTGCGGGCTGTCGAGTCGGAATATCCAAAAAAAAAAAAAAAAAAAA
ACTGCAATTGGAATGTTAGGAAGAATACAGACAAGAATACAGGCTGCCGTATACCTGCCAGCAGCACCGG
TGGGACCTGACTGGCCCCCCAGGGGGATGCCTCAGCAGCAGCCATCAGCGGGTAAGGGAAGGCCGTTGGA
GTGAACTTTGCATCAGGATTCCGATGGTGTTACTCTCATCACCTGAAAATGAGAGAACAAAAAGATAGCA
AATTCAACCCAACATGATGCATCCATACATGAACCTGTATTCTTCCAAAACTTCCAGCTGTAGTCGGTAG
ATTTTTTTATTTTTTTTTATTTTCTGACTTCGGAGCCCGCAAGCTTTCTCGTTATAGCTGTATTTTGATN
CAGNNNNNNNNNNNNNNATCAATAAATATATCAGTACTGAGATGATGGACCTGGACTGGCAATTTTCACA
TTATAAGACTTTCAGTGATGGTGAGATACATTCAATTGCAGAAAAAGGATCAAAATTGAATAATTTAAAA
ATACTGATGAATTTGGTCTTCCAATTTTTAAAAAATTTGTTGGTTCAATAAAAATTGAAATAGCTTTGAA
GAATAACAAAGCAAGTGATTCAAGCTATCTTGGATGGCTAACCCATGGGTATTCTATCAAATACGGATTA
TCTCCTAATAATGAAAGGAGTATGTTTTTCCAAGATGGAAGAAAATATGCTGAATTGTATGCATTTTCTA
AAAGTCCCCACAGGAAAATAATACCTGGGGAGCACCTCAAAGAGCTGTTAGCTAAAATCAATAAATCCAA
AGGTATTTTTCTAGATCAGAATGCCTTGCTAGATAAAAGGATCTATGCATTTCATGAGTTGAACACTCTT
GAAACACATTTTCCAGGAATAACTTCATCTTTTACGGATGATTTGAAATCAAATTACCGCAAGAAGATGG
AATCAGTTTCTCTCACATGCCAGGTTCTTCAAGAAATTGGCAACATTCACCGGTTCATTGAATCTAAAGT
CCCATATCACAGTTCCACAGAATATGGATTGTTTTCTATTCCCAAGAAATTTTCAATCCCAAACAATTAT
AAGAATGGAGAAAAGGAGAATTTGGTCTCCTATGTTGACTTTCTTTACTCCACTGCTCATGAAAGAATTC
TCCAGGATACTTCAATTAATCAACTTTGCCTTGACCCATTGCAAGAATCCTTAAATCGTATTAAAAGCAA
AATACCTGTTTTCTTCAACTTAGCTTCCCGTAGTTCACCAATCAAGCCATCCAATGTTCATGAAGGCAAA
TTGTGA
>lcl|76WA1358C Puccinia graminis isolate 76WA1358C
ACATCACTTTGGATTACGTAAAATAAAACTACTGATTTTGCTCTTCCTTCAAGTTCATGGGAGTCAATGT
GCCATGAGGAACTTTGCTGCAGGTGATTTGCACTGATATACCTACCATAATTAAATTTTGTACAGCCTTC
TGACTATGATTTATATGGGTACCATAATTCATAACTATCTCCCAGATAGAGTCCATGGGGTAGAATCAGT
CATTTCCGGGTCCAAGAGCTCATCTAATCCCATAGCACTGTCTAAGTCCATGGATAAACCAGGTGATTTG
TTTGAATCCTTCTATATTTTGGCAATTTGGAAACTGAATTCAATTTGCATTACTAATACCTTCTATTGTA
ACACTCCCTCTATTATTCAAGATTTACAAGACACATCTGATTTGGTAGATTCAAATGTTCAGGCAAAAAA
TGATGGGAGCAGATATGAAGAAGGTAATCTTATTTCATCCAAATAAACTTTTACCTTATATTCCATGGAC
CACATGCACAAATTGGAAAATTTGGACTGAATTTGATTTATTTAAACATTATCTTCCACCAGATTNNNNN
NNNNNNNNNNNNNNNNNNNNNNNNNNNNNNNNNNNNNNNNNNNNNNNNNNNNNNNNNNNNNNNNNNNNNN
NNNNNNNNNNNNNNNNATGTTGAAAGTACTATAAAGACCCTAAATCTGATTTTCATGAATTATGTTGCTA
ATTTCAGAGCCTGGAACTATAATTATTGATCATAAAGCATTCCCAATCCAAGACAAATCACCAAAACAGG
TGGTTAATTTCCCATTTCCAAAAAAGATGATTACAGAATCTAATTCAAAAGACATCAGAGAATATCTTGC
AAGCACATTTCCTTTTGAACAGCAATCAACTATATTAGACAGTGTGAAATCAAGTACGTTTAAATTATAA
ATTCTAGTAGACAGAAAGTACTTTAATGTGCTCCATTTGACTTTGATTTTGTCTGCTGAAAATCATTTTA
TGCAGTTGCCAAAGTACAAATAGATGACCAAAAGGCATTTGATCTTCAATTGGAATTCAGACAGAAAAAC
CTGGCAGAACTCAAGGATCAAATTATAGTTTCACTGGGTTCAAATAATGGAAATCAAAACTGGCAAAAGT
TACTTGATTACACAAATAAGTTGGATGAATTGAGCAACACCAAAATTTCCCCTGAAGAATTTATTAAGGA
GATTCAAGAGGTATTGTACAAGGTCAAATTGGAATCTACATCAACATCCAAGCTTTACAGTCAATTTACT
CTATCAGTTCAAGATTTTGCACTTCAAATCATTCATTCAAAATACAAGTCAAATCAAATAAGTCAAAATG
ATCTTTTGAAGTTGATCACGGAGGATGAGATGCTAAAAATTCTAGCAAAGACCAAGGTTCTCACCTACAA
GATGAAATACAGCTAAACCGAAAAAGCTTGCGGGCTGTCGAGTCGGAATATCCAAAAAAAAAAAAAAAAA
AAAACTGCAATTGGAATGTTAGGAAGAATACAGACAAGAATACAGGCTGCCGTATACCTGCCAGCAGCAC
CGGTGGGACCTGACCGGCCCCCCAGGGGGATGCCTCAGCAGCAGCCATCAGCGGGTAAGGGAAGGCCGTT
GGAGTGAACTTTGCATCAGGATTCCGATGGTGTTACTCTCATCACCTGAAAATGAGAGAACAAAAAGATA
GCAAATTCAACCCAACATGATGCATCCATACATGAACCTGTATTCTTCCAAAACTTCCAGCTGTAGTCGG
TAGATTTTTTTATTTTTTTTTATTTTCTGACTTCGGAGCCCGCAAGCTTTCTCGTTATAGCTGTATTTTG
ATTCAGCATCAAGATTGGGAATCAATAAATATATCAGTACTGAGATGATGGACCTGGACTGGCAATTTTC
ACATTATAAGACTTTCAGTGATGGTGAGATACATTCAATTGCAGAAAAAGGATCAAAATTGAATAATTTA
AAAATACTGATGAATTTGGTCTTCCAATTTTTAAAAAATTTGTTGGTTCAATAAAAATTGAAATAGCTTT
GAAGAATAACAAAGCAAGTGATTCAAGCTATCTTGGATGGCTAACCCATGGGTATTCTATCAAATACGGA
TTATCTCCTAATAATGAAAGGAGTATGTTTTTCCAAGATGGAAGAAAATATGCTGAATTGTATGCATTTT
CTAAAAGTCCCCACAGGAAAATAATACCTGGGGAGCACCTCAAAGAGCTGTTAGCTAAAATCAATAAATC
CAAAGGTATTTTTCTAGATCAGAATGCCTTGCTAGATAAAAGGATCTATGCATTTCATGAGTTGAACACT
CTTGAAACACATTTTCCAGGAATAACTTCATCTTTTACGGATGATTTGAAATCAAATTACCGCAAGAAGA
TGGAATCAGTTTCTCTCACATGCCAGGTTCTTCAAGAAATTGGCAACATTCACCGGTTCATTGAATTTAA
AGTCCCATTTCACAGCTCCACAGAATATGGATTGTTTTCTATTCCCAAGAAATTTTCAATCCCAAACAAT
TATAAGAATGGAGAAAAGGAGAATTTGGTCTCCTATGTTGACTTTCTTTACTCCACTGCTCATGAAAGAA
TTCTCCAGGATACTTCAATTAATCAACTTTGCCTTGACCCATTGCAAGAATCCTTAAATCGTATTAAAAG
CAAAATACCTG
>lcl|09CA115_2 Puccinia graminis isolate 09CA115-2
ATGTCACATCACTTTGGATTACGTAAAATAAAACTACTGATTTTGCTCTTCCTTCAAGTTCATGGGAGTC
AATGTGCCATGAGGAACTTTGCTGCAGGTGATTTGCACTGATATACCTACCATAATTAAATTTTGTACAG
CCTTCTGACTATGATTTATATGGGTACCATAATTCATAACTATCTCCCAGATAGAGTCCATGGGGTAGAA
TCAGTCATTTCCGGGTCCAAGAGCTCATCTAATCCCATAGCACTGTCTAAGTCCATGGATAAACCAGGTG
ATTTGTTTGAATCCTTCTATATTTTGGCAATTTGGAAACTGAATTCAATTTGCATTACTAATACCTTCTA
TTGTAACACTCCCTCTATTATTCAAGATTTACAAGACACATCTGATTTGGTAGATTCAAATGTTCAGGCA
AAAAATGATGGGAGCAGATATGAAGAAGGTAATCTTATTTCATCCAAATAAACTTTTACCTTATATTCCA
TGGACCACATGCACAAATTGGAAAATTTGGACTGAATTTGATTTATTTAAACATTATCTTCCACCAGNNN
NNNNNNNNNNNNNNNNNNNNNNNNNNNNNNNNNNNNNNNNNNNNNNNNNNNNNNNNNNNNNNNNNNNNNN
NNNNNNNNNNNNNNNNNNNNNNNNNNNNNAGTACTATAAAGACCCTAAATCTGATTTTCATGAATTATGT
TGCTAATTTCAGAGCCTGGAACTATAATTATTGATCATAAAGCATTCCCAATCCAAGACAAATCACCAAA
ACAGGTGGTTAATTTCCCATTTCCAAAAAAGATGATTACAGAATCTAATTCAAAAGACATCAGAGAATAT
CTTGCAAGCACATTTCCTTTTGAACAGCAATCAACTATATTAGACAGTGTGAAATCAAGTACGTTTAAAT
TATAAATTCTAGTAGACAGAAAGTACTTTAATGTGCTCCATTTGACTTTGATTTTGTCTGCTGAAAATCA
TTTTATGCAGTTGCCAAAGTACAAATAGATGACCAAAAGGCATTTGATCTTCAATTGGAATTCAGACAGA
AAAACCTGGCAGAACTCAAGGATCAAATTATAGTTTCACTGGGTTCAAATAATGGAAATCAAAACTGGCA
AAAGTTACTTGATTACACAAATAAGTTGGATGAATTGAGCAACACCAAAATTTCCCCTGAAGAATTTATT
AAGGAGATTCAAGAGGTATTGTACAAGGTCAAATTGGAATCTACATCAACATCCAAGCTTTACAGTCAAT
TTACTCTATCAGTTCAAGATTTTGCACTTCAAATCATTCATTCAAAATACAAGTCAAATCAAATAAGTCA
AAATGATCTTTTGAAGTTGATCACGGAGGATGAGATGCTAAAAATTCTAGCAAAGACCAAGGTTCTCACC
TACAAGATGAAATACAGCTAAACCGAAAAAGCTTGCGGGCTGTCGAGTCGGAATATCCAAAAAAAAAAAA
AAAAAAAAACTGCAATTGGAATGTTAGGAAGAATACAGACAAGAATACAGGCTGCCGTATACCTGCCAGC
AGCACCGGTGGGACCTGACCGGCCCCCCAGGGGGATGCCTCAGCAGCAGCCATCAGCGGGTAAGGGAAGG
CCGTTGGAGTGAACTTTGCATCAGGATTCCGATGGTGTTACTCTCATCACCTGAAAATGAGAGAACAAAA
AGATAGCAAATTCAACCCAACATGATGCATCCATACATGAACCTGTATTCTTCCAAAACTTCCAGCTGTA
GTCGGTAGATTTTTTTATTTTTTTTTATTTTCTGACTTCGGAGCCCGCAAGCTTTCTCGTTATAGCTGTA
TTTTGATTCAGCATCAAGATTGGGAATCAATAAATATATCAGTACTGAGATGATGGACCTGGACTGGCAA
TTTTCACATTATAAGACTTTCAGTGATGGTGAGATACATTCAATTGCAGAAAAAGGATCAAAATTGAATA
ATTTAAAAATACTGATGAATTTGGTCTTCCAATTTTTAAAAAATTTGTTGGTTCAATAAAAATTGAAATA
GCTTTGAAGAATAACAAAGCAAGTGATTCAAGCTATCTTGGATGGCTAACCCATGGGTATTCTATCAAAT
ACGGATTATCTCCTAATAATGAAAGGAGTATGTTTTTCCAAGATGGAAGAAAATATGCTGAATTGTATGC
ATTTTCTAAAAGTCCCCACAGGAAAATAATACCTGGGGAGCACCTCAAAGAGCTGTTAGCTAAAATCAAT
AAATCCAAAGGTATTTTTCTAGATCAGAATGCCTTGCTAGATAAAAGGATCTATGCATTTCATGAGTTGA
ACACTCTTGAAACACATTTTCCAGGAATAACTTCATCTTTTACGGATGATTTGAAATCAAATTACCGCAA
GAAGATGGAATCAGTTTCTCTCACATGCCAGGTTCTTCAAGAAATTGGCAACATTCACCGGTTCATTGAA
TTTAAAGTCCCATTTCACAGCTCCACAGAATATGGATTGTTTTCTATTCCCAAGAAATTTTCAATCCCAA
ACAATTATAAGAATGGAGAAAAGGAGAATTTGGTCTCCTATGTTGACTTTCTTTACTCCACTGCTCATGA
AAGAATTCTCCAGGATACTTCAATTAATCAACTTTGCCTTGACCCATTGCAAGAATCCTTAAATCGTATT
AAAAGCAAAATACCTGTTTTCTTCAACTTAGCTTCCCGTAGTTCACCAATCAAGCCATCCAATGTTCATG
AAGG
>lcl|76WA1204C Puccinia graminis isolate 76WA1204C
ATGTCACATCACTTTGGATTACGTAAAATAAAACTACTGATTTTGCTCTTCCTTCAAGTTCATGGGAGTC
AATGTGCCATGAGGAACTTTGCTGCAGGTGATTTGCACTGATATACCTACCATAATTAAATTTTGTACAG
CCTTCTGACTATGATTTATATGGGTACCATAATTCATAACTATCTCCCAGATAGAGTCCATGGGGTAGAA
TCAGTCATTTCCGGGTCCAAGAGCTCATCTAATCCCATAGCACTGTCTAAGTCCATGGATAAACCAGGTG
ATTTGTTTGAATCCTTCTATATTTTGGCAATTTGGAAACGGAATTCAATTTGCATTACTAATACCTTCTA
TTGTAACACTCCCTCTATTATTCAAGATTTACAAGACACATCTGATTTGGTAGATTCAAATGTTCAGGCA
AAAAATGATGGGAGCAGATATGAAGAAGGTAATCTTATTTCATCCAAATAAACTTTTACCTTATATTCCA
TGGACCACATGCACAAATTGGAAAATTTGGACTGAATTTGATTTATTTAAACATTATCTTCCACCAGATT
TTACAGGTAAATATTCTGAGCAAGTAGATCATGTTTCTAAGATCCTAAAAGAGATTGAAGAACAAGGTGA
CCATTTTTAATTTCTCTTTCCATGTTGAAAGTACTATAAAGACCCTAAATCTGATTTTCATGAATTATGT
TGCTAATTTCAGAGCCTGGAACTATAATTATTGATCATAAAGCATTCCCAATCCAAGACAAATCACCAAA
ACAGGTGGTTAATTTCCCATTTCCAAAAAAGATGATTACAGAATCTAATTCAAAAGACATCAGAGAATAT
CTTGCAAGCACATTTCCTTTTGAACAGCAATCAACTATATTAGACAGTGTGAAATCAAGTACGTTTAAAT
TATAAATTCTAGTAGACAGAAAGTACTTTAATGTGCTCCATTTGACTTTGATTTTGTCTGCTGAAAATCA
TTTTATGCAGTTGCCAAAGTACAAATAGATGACCAAAAGGCATTTGATCTTCAATTGGAATTCAGACAGA
AAAACCTGGCAGAACTCAAGGATCAAATTATAGTTTCACTGGGTTCAAATAATGGAAATCAAAACTGGCA
AAAGTTACTTGATTACACAAATAAGTTGGATGAATTGAGCAACACCAAAATTTCCCCTGAAGAATTTATT
AAGGAGATTCAAGAGGTATTGTACAAGGTCAAATTGGAATCTACATCAACATCCAAGCTTTACAGTCAAT
TTACTCTATCAGTTCAAGATTTTGCACTTCAAATCATTCATTCAAAATACAAGTCAAATCAAATAAGTCA
AAATGATCTTTTGAAGTTGATCACGGAGGATGAGATGCTAAAAATTCTAGCAAAGACCAAGGTTCTCACC
TACAAGATGAAATACAGCTAAACCGAAAAAGCTTGCGGGCTGTCGAGTCGGAATATCCAAAAAAAAAAAA
AAAAAAAAACTGCAATTGGAATGTTAGGAAGAATACAGACAAGAATACAGGCTGCCGTATACCTGCCAGC
AGCACCGGTGGGACCTGACCGGCCCCCCAGGGGGATGCCTCAGCAGCAGCCATCAGCGGGTAAGGGAAGG
CCGTTGGAGTGAACTTTGCATCAGGATTCCGATGGTGTTACTCTCATCACCTGAAAATGAGAGAACAAAA
AGATAGCAAATTCAACCCAACATGATGCATCCATACATGAACCTGTATTCTTCCAAAACTTCCAGCTGTA
GTCGGTAGATTTTTTTATTTTTTTTTATTTTCTGACTTCGGAGCCCGCAAGCTTTCTCGTTATAGCTGTA
TTTTGATTCAGCATCAAGATTGGGAATCAATAAATATATCAGTACTGAGATGATGGACCTGGACTGGCAA
TTTTCACATTATAAGACTTTCAGTGATGGTGAGATACATTCAATTGCAGAAAAAGGATCAAAATTGAATA
ATTTAAAAATACTGATGAATTTGGTCTTCCAATTTTTAAAAAATTTGTTGGTTCAATAAAAATTGAAATA
GCTTTGAAGAATAACAAAGCAAGTGATTCAAGCTATCTTGGATGGCTAACCCATGGGTATTCTATCAAAT
ACGGATTATCTCCTAATAATGAAAGGAGTATGTTTTTCCAAGATGGAAGAAAATATGCTGAATTGTATGC
ATTTTCTAAAAGTCCCCACAGGAAAATAATACCTGGGGAGCACCTCAAAGAGCTGTTAGCTAAAATCAAT
AAATCCAAAGGTATTTTTCTAGATCAGAATGCCTTGCTAGATAAAAGGATCTATGCATTTCATGAGTTGA
ACACTCTTGAAACACATTTTCCAGGAATAACTTCATCTTTTACGGATGATTTGAAATCAAATTACCGCAA
GAAGATGGAATCAGTTTCTCTCACATGCCAGGTTCTTCAAGAAATTGGCAACATTCACCGGTTCATTGAA
TTTAAAGTCCCATTTCACAGCTCCACAGAATATGGATTGTTTTCTATTCCCAAGAAATTTTCAATCCCAA
ACAATTATAAGAATGGAGAAAAGGAGAATTTGGTCTCCTATGTTGACTTTCTTTACTCCACTGCTCATGA
AAGAATTCTCCAGGATACTTCAATTAATCAACTTTGCCTTGACCCATTGCAAGAATCCTTAAATC
>lcl|77ND82A_(V) Puccinia graminis isolate 77ND82A
AATTTTGTACAGCCTTCTGACTATGATTTATATGGGTACCATAATTCATAACTATCTCCCAGATAGAGTC
CATGGGGTAGAATCAGTCATTTCCGGGTCCAAGAGCTCATCTAATCCCATAGCACTGTCTAAGTCCATGG
ATAAACCAGGTGATTTGTTTGAATCCTTCTATATTTTGGCAATTTGGAAACTGAATTCAATTTGCATTAC
TAATACCTTCTATTGTAACACTCCCTCTATTATTCAAGATTTACAAGACACATCTGATTTGGTAGATTCA
AATGTTCAGGCAAAAAATGATGGGAGCAGATATGAAGAAGGTAATCTTATTTCATCCAAATAAACTTTTA
CCTTATATTCCATGGACCACATGCACAAATTGGAAAATTTGGACTGAATTTGATTTATTTAAACATTATC
TTCCACCAGATTTTACAGGTAAATATTCTGAGCAAGTAGATCATGTTTCTAAGATCCTAAAAGAGATTGA
AGAACAAGGTGACCATTTTTAATTTCTCTTTCCATGTTGAAAGTACTATAAAGACCCTAAATCTGATTTT
CATGAATTATGTTGCTAATTTCAGAGCCTGGAACTATAATTATTGATCATAAAGCATTCCCAATCCAAGA
CAAATCACCAAAACAGGTGGTTAATTTCCCATTTCCAAAAAAGATGATTACAGAATCTAATTCAAAAGAC
ATCAGAGAATATCTTGCAAGCACATTTCCTTTTGAACAGCAATCAACTATATTAGACAGTGTGAAATCAA
GTACGTTTAAATTATAAATTCTAGTAGACAGAAAGTACTTTAATGTGCTCCATTTGACTTTGATTTTGTC
TGCTGAAAATCATTTTATGCAGTTGCCAAAGTACAAATAGATGACCAAAAGGCATTTGATCTTCAATTGG
AATTCAGACAGAAAAACCTGGCAGAACTCAAGGATCAAATTATAGTTTCACTGGGTTCAAATAATGGAAA
TCAAAACTGGCAAAAGTTACTTGATTACACAAATAAGTTGGATGAATTGAGCAACACCAAAATTTCCCCT
GAAGAATTTATTAAGGAGATTCAAGAGGTATTGTACAAGGTCAAATTGGAATCTACATCAACATCCAAGC
TTTACAGTCAATTTACTCTATCAGTTCAAGATTTTGCACTTCAAATCATTCATTCAAAATACAAGTCAAA
TCAAATAAGTCAAAATGATCTTTTGAAGTTGATCACGGAGGATGAGATGCTAAAAATTCTAGCAAAGACC
AAGGTTCTCACCTACAAGATGAAATACAGCTAAACCGAAAAAGCTTGCGGGCTGTCGAGTCGGAATATCC
AAAAAAAAAAAAAAAAAAAAACTGCAATTGGAATGTTAGGAAGAATACAGACAAGAATACAGGCTGCCGT
ATACCTGCCAGCAGCACCGGTGGGACCTGACCGGCCCCCCAGGGGGATGCCTCAGCAGCAGCCATCAGCG
GGTAAGGGAAGGCCGTTGGAGTGAACTTTGCATCAGGATTCCGATGGTGTTACTCTCATCACCTGAAAAT
GAGAGAACAAAAAGATAGCAAATTCAACCCAACATGATGCATCCATACATGAACCTGTATTCTTCCAAAA
CTTCCAGCTGTAGTCGGTAGATTTTTTTATTTTTTTTTATTTTCTGACTTCGGAGCCCGCAAGCTTTCTC
GTTATAGCTGTATTTTGNNNNNNNNNNNNNNNNNNNNNNNNNNNNNNNNNNNNNNNNNNNNNNNNNNNNN
CTGGACTGGCAATTTTCACATTATAAGACTTTCAGTGATGGTGAGATACATTCAATTGCAGAAAAAGGAT
CAAAATTGAATAATTTAAAAATACTGATGAATTTGGTCTTCCAATTTTTAAAAAATTTGTTGGTTCAATA
AAAATTGAAATAGCTTTGAAGAATAACAAAGCAAGTGATTCAAGCTATCTTGGATGGCTAACCCATGGGT
ATTCTATCAAATACGGATTATCTCCTAATAATGAAAGGAGTATGTTTTTCCAAGATGGAAGAAAATATGC
TGAATTGTATGCATTTTCTAAAAGTCCCCACAGGAAAATAATACCTGGGGAGCACCTCAAAGAGCTGTTA
GCTAAAATCAATAAATCCAAAGGTATTTTTCTAGATCAGAATGCCTTGCTAGATAAAAGGATCTATGCAT
TTCATGAGTTGAACACTCTTGAAACACATTTTCCAGGAATAACTTCATCTTTTACGGATGATTTGAAATC
AAATTACCGCAAGAAGATGGAATCAGTTTCTCTCACATGCCAGGTTCTTCAAGAAATTGGCAACATTCAC
CGGTTCATTGAATTTAAAGTCCCATTTCACAGCTCCACAGAATATGGATTGTTTTCTATTCCCAAGAAAT
TTTCAATCCCAAACAATTATAAGAATGGAGAAAAGGAGAATTTGGTCTCCTATGTTGACTTTCTTTACTC
CACTGCTCATGAAAGAATTCTCCAGGATACTTCAATTAATCAACTTTGCCTTGACCCATTGCAAGAATCC
TTAAATCGTATTAAAAGCAAAATACCTGTTTTCTTCAACTTAGCTTCCCGTAGTTCACCAATCAAGCCAT
CCAATGTTCATGAAGG
>lcl|75WA1652 Puccinia graminis isolate 75WA1652
TGCCATGAGGAACTTTGCTGCAGGTGATTTGCACTGATATACCTACCATAATTAAATTTTGTACAGCCTT
CTGACTATGATTTATATGGGTACCATAATTCATAACTATCTCCCAGATAGAGTCCATGGGGTAGAATCAG
TCATTTCCGGGTCCAAGAGCTCATCTAATCCCATAGCACTGTCTAAGTCCATGGATAAACCAGGTGATTT
GTTTGAATCCTTCTATATTTTGGCAATTTGGAAACTGAATTCAATTTGCATTACTAATACCTTCTATTGT
AACACTCCCTCTATTATTCAAGATTTACAAGACACATCTGATTTGGTAGATTCAAATGTTCAGGCAAAAA
ATGATGGGAGCAGATATGAAGAAGGTAATCTTATTTCATCCAAATAAACTTTTACCTTATATTCCATGGA
CCACATGCACAAATTGGAAAATTTGGACTGAATTTGATTTATTTAAACATTATCTTCCACCAGATTTTAC
AGGTAAATATTCTGAGCAAGTAGATCATGTTTCTAAGATCCTAAAAGAGATTGAAGAACAAGGTGACCAT
TTTTAATTTCTCTTTCCATGTTGAAAGTACTATAAAGACCCTAAATCTGATTTTCATGAATTATGTTGCT
AATTTCAGAGCCTGGAACTATAATTATTGATCATAAAGCATTCCCAATCCAAGACAAATCACCAAAACAG
GTGGTTAATTTCCCATTTCCAAAAAAGATGATTACAGAATCTAATTCAAAAGACATCAGAGAATATCTTG
CAAGCACATTTCCTTTTGAACAGCAATCAACTATATTAGACAGTGTGAAATCAAGTACGTTTAAATTATA
AATTCTAGTAGACAGAAAGTACTTTAATGTGCTCCATTTGACTTTGATTTTGTCTGCTGAAAATCATTTT
ATGCAGTTGCCAAAGTACAAATAGATGACCAAAAGGCATTTGATCTTCAATTGGAATTCAGACAGAAAAA
CCTGGCAGAACTCAAGGATCAAATTATAGTTTCACTGGGTTCAAATAATGGAAATCAAAACTGGCAAAAG
TTACTTGATTACACAAATAAGTTGGATGAATTGAGCAACACCAAAATTTCCCCTGAAGAATTTATTAAGG
AGATTCAAGAGGTATTGTACAAGGTCAAATTGGAATCTACATCAACATCCAAGCTTTACAGTCAATTTAC
TCTATCAGTTCAAGATTTTGCACTTCAAATCATTCATTCAAAATACAAGTCAAATCAAATAAGTCAAAAT
GATCTTTTGAAGTTGATCACGGAGGATGAGATGCTAAAAATTCTAGCAAAGACCAAGGTTCTCACCTACA
AGATGAAATACAGCTAAACCGAAAAAGCTTGCGGGCTGTCGAGTCGGAATATCCAAAAAAAAAAAAAAAA
AAAAACTGCAATTGGAATGTTAGGAAGAATACAGACAAGAATACAGGCTGCCGTATACCTGCCAGCAGCA
CCGGTGGGACCTGACCGGCCCCCCAGGGGGATGCCTCAGCAGCAGCCATCAGCGGGTAAGGGAAGGCCGT
TGGAGTGAACTTTGCATCAGGATTCCGATGGTGTTACTCTCATCACCTGAAAATGAGAGAACAAAAAGAT
AGCAAATTCAACCCAACATGATGCATCCATACATGAACCTGTATTCTTCCAAAACTTCCAGCTGTAGTCG
GTAGATTTTTTTATTTTTTTTTATTTTCTGACTTCGGAGCCCGCAAGCTTTCTCGTTATAGCTGTATTTT
GATTCAGCNNNNNNNNNNNNNNNNNNNNNNNNNNNNNNNNNNNNNNNNNNNNNNNNNNNNNNNNNNNNNN
NNCATTATAAGACTTTCAGTGATGGTGAGATACATTCAATTGCAGAAAAAGGATCAAAATTGAATAATTT
AAAAATACTGATGAATTTGGTCTTCCAATTTTTAAAAAATTTGTTGGTTCAATAAAAATTGAAATAGCTT
TGAAGAATAACAAAGCAAGTGATTCAAGCTATCTTGGATGGCTAACCCATGGGTATTCTATCAAATACGG
ATTATCTCCTAATAATGAAAGGAGTATGTTTTTCCAAGATGGAAGAAAATATGCTGAATTGTATGCATTT
TCTAAAAGTCCCCACAGGAAAATAATACCTGGGGAGCACCTCAAAGAGCTGTTAGCTAAAATCAATAAAT
CCAAAGGTATTTTTCTAGATCAGAATGCCTTGCTAGATAAAAGGATCTATGCATTTCATGAGTTGAACAC
TCTTGAAACACATTTTCCAGGAATAACTTCATCTTTTACGGATGATTTGAAATCAAATTACCGCAAGAAG
ATGGAATCAGTTTCTCTCACATGCCAGGTTCTTCAAGAAATTGGCAACATTCACCGGTTCATTGAATTTA
AAGTCCCATTTCACAGCTCCACAGAATATGGATTGTTTTCTATTCCCAAGAAATTTTCAATCCCAAACAA
TTATAAGAATGGAGAAAAGGAGAATTTGGTCTCCTATGTTGACTTTCTTTACTCCACTGCTCATGAAAGA
ATTCTCCAGGATACTTCAATTAATCAACTTTGCCTTGACCCATTGCAAGAATCCTTAAATCGTATTAAAA
GCAAAATACCTGTTTTCTTCAACTTAGCTTCCCGTAGTTCACCAATCAAGCCATCCAATGTTCATGAAGG
>lcl|01SD80A Puccinia graminis isolate 01SD80A
CCTTTGGATTACGTAAAATAAAACTACTGATTTTGCTCTTCCTTCAAGTTCATGGGAGTCAATGTGCCAT
GAGGAACTTTGCTGCAGGTGATTTGCACTGATATACCTACCATAATTAAATTTTGTACAGCCTTCTGACT
ATGATTTATATGGGTACCATAATTCATAACTATCTCCCAGATAGAGTCCATGGGGTAGAATCAGTCATTT
CCGGGTCCAAGAGCTCATCTAATCCCATAGCACTGTCTAAGTCCATGGATAAACCAGGTGATTTGTTTGA
ATCCTTCTATATTTTGGCAATTTGGAAACTGAATTCAATTTGCATTACTAATACCTTCTATTGTAACACT
CCCTCTATTATTCAAGATTTACAAGACACATCTGATTTGGTAGATTCAAATGTTCAGGCAAAAAATGATG
GGAGCAGATATGAAGAAGGTAATCTTATTTCATCCAAATAAACTTTTACCTTATATTCCATGGACCACAT
GCACAAATTGGAAAATTTGGACTGAATTTGATTTATTTAAACATTATCTTCCACCAGATTTTACAGGTAA
ATATTCTGAGCAAGTAGATCATGTTTCTAAGATCCTAAAAGAGATTGAAGAACAAGGTGACCATTTTTAA
TTTCTCTTTCCATGTTGAAAGTACTATAAAGACCCTAAATCTGATTTTCATGAATTATGTTGCTAATTTC
AGAGCCTGGAACTATAATTATTGATCATAAAGCATTCCCAATCCAAGACAAATCACCAAAACAGGTGGTT
AATTTCCCATTTCCAAAAAAGATGATTACAGAATCTAATTCAAAAGACATCAGAGAATATCTTGCAAGCA
CATTTCCTTTTGAACAGCAATCAACTATATTAGACAGTGTGAAATCAAGTACGTTTAAATTATAAATTCT
AGTAGACAGAAAGTACTTTAATGTGCTCCATTTGACTTTGATTTTGTCTGCTGAAAATCATTTTATGCAG
TTGCCAAAGTACAAATAGATGACCAAAAGGCATTTGATCTTCAATTGGAATTCAGACAGAAAAACCTGGC
AGAACTCAAGGATCAAATTATAGTTTCACTGGGTTCAAATAATGGAAATCAAAACTGGCAAAAGTTACTT
GATTACACAAATAAGTTGGATGAATTGAGCAACACCAAAATTTCCCCTGAAGAATTTATTAAGGAGATTC
AAGAGGTATTGTACAAGGTCAAATTGGAATCTACATCAACATCCAAGCTTTACAGTCAATTTACTCTATC
AGTTCAAGATTTTGCACTTCAAATCATTCATTCAAAATACAAGTCAAATCAAATAAGTCAAAATGATCTT
TTGAAGTTGATCACGGAGGATGAGATGCTAAAAATTCTAGCAAAGACCAAGGTTCTCACCTACAAGATGA
AATACAGCTAAACCGAAAAAGCTTGCGGGCTGTCGAGTCGGAATATCCAAAAAAAAAAAAAAAAAAAAAC
TGCAATTGGAATGTTAGGAAGAATACAGACAAGAATACAGGCTGCCGTATACCTGCCAGCAGCACCGGTG
GGACCTGACCGGCCCCCCAGGGGGATGCCTCAGCAGCAGCCATCAGCGGGTAAGGGAAGGCCGTTGGAGT
GAACTTTGCATCAGGATTCCGATGGTGTTACTCTCATCACCTGAAAATGAGAGAACAAAAAGATAGCAAA
TTCAACCCAACATGATGCATCCATACATGAACCTGTATTCTTCCAAAACTTCCAGCTGTAGTCGGTAGAT
TTTTTTATTTTTTTTTATTTTCTGACTTCGGAGCCCGCAAGCTTTCTCGTTATAGCTGTATTTTGATTCA
GCANNNNNNNNNNNNNNNNNNNNNNNNNNNNNNNNNNNNNNNNNNNNNNNNNNNNNNNNNTTTTCACATT
ATAAGACTTTCAGTGATGGTGAGATACATTCAATTGCAGAAAAAGGATCAAAATTGAATAATTTAAAAAT
ACTGATGAATTTGGTCTTCCAATTTTTAAAAAATTTGTTGGTTCAATAAAAATTGAAATAGCTTTGAAGA
ATAACAAAGCAAGTGATTCAAGCTATCTTGGATGGCTAACCCATGGGTATTCTATCAAATACGGATTATC
TCCTAATAATGAAAGGAGTATGTTTTTCCAAGATGGAAGAAAATATGCTGAATTGTATGCATTTTCTAAA
AGTCCCCACAGGAAAATAATACCTGGGGAGCACCTCAAAGAGCTGTTAGCTAAAATCAATAAATCCAAAG
GTATTTTTCTAGATCAGAATGCCTTGCTAGATAAAAGGATCTATGCATTTCATGAGTTGAACACTCTTGA
AACACATTTTCCAGGAATAACTTCATCTTTTACGGATGATTTGAAATCAAATTACCGCAAGAAGATGGAA
TCAGTTTCTCTCACATGCCAGGTTCTTCAAGAAATTGGCAACATTCACCGGTTCATTGAATTTAAAGTCC
CATTTCACAGCTCCACAGAATATGGATTGTTTTCTATTCCCAAGAAATTTTCAATCCCAAACAATTATAA
GAATGGAGAAAAGGAGAATTTGGTCTCCTATGTTGACTTTCTTTACTCCACTGCTCATGAAAGAATTCTC
CAGGATACTTCAATTAATCAACTTTGCCTTGACCCATTGCAAGAATCCTTAAATCGTATTAAAAGCAAAA
TACCTGTTTTCTTCAACTTAGCTTCCCGTAGTTCACCAATCAAGCCATCCAATGTTCATGAAGGC
>lcl|99KS76A_(V) Puccinia graminis isolate 99KS76A
ATGTCACATCACTTTGGATTACGTAAAATAAAACTATTGATTTTGCTCTTCCTTCAAGTTCATGGGGGAA
AATGTGCCATGAGGAACACTGCTGGTGATTTGCACTGATCAACCTACCATAATTAAATTTTGTACAGCCT
TCTGACTATGATTTATATGGGTACCATACTTCATCACAATCTCCCAGATAGAGTCAATGGGGTAGAATCA
GTCATTTCTGGGTCCAAGAGCTCATCTAATCCCATAGCACTGTCGAAGTCCATGGATAAACCAGGTGATT
TGTTCAAATCCTTCTATATTTTGGCAATATGGAAACTGGGTTCATTTTGCATTACTAATACCTTCTATTG
TACTAACAACCCCTCTGTCATTCAAGATTTACAAGACACATCTGATTTGATAGATTCAAATGCTCAGGCA
AAAAATGATGGGAGCAGATATGAAGAAGGTAATCTTATTTCATACAAATAAACTTTTACTTTATATTCCA
TGGACCACATGCACAAATTGGAAAATTGGGACTGAATTTGATTTATTTAAACAGTATCTTCCACCAGGTT
TTACAGCTAAATATTCTGAGCAAGTAGATCATGTTTCTAAGATCCTAAAAGAGATTGAAGAACAAGGTGA
CCATTTTTAATTTCTCTTTCCATGTTGAAAGTACTATAAAGACCCTAAATCTGATTTTCATGAATTATGT
TGGCTAATTTCAGAGCCTGCAACTATAATTATTGATCGTCAAGCATTCCCAATCCAAGACAAATCACCAA
AACAGGTGGTTAATTTCCCATTTCCAAAAAAGATGATTACAGAATCTAATTCAAAAGACATCAGAGAATA
TCTTGCAAGCACATTTCCTTTTGAACAGCAATCAACTATATTAGACAGTGTGAAATCAAGTACGTTTAAA
TTATAAATTCTAGTAGACAGAAAGTACTTTAATGTGCTCCATTTGACTTTTATTTTGTCTTCTGAAAATC
ATTTTATGCAGTTGCCAAAGTACAAATAGATGACCAAAAGGCATTTGATCTTCAATTGAAATTCAGACAG
GAAAACCTGGCAGAACTCAAGGATCAAATTATAGTTTCATTGGGTGCAAATAATGGAAATCAAAACTGGC
AAAAGTTACTTGATTACACAAATAAGTTGGATGAATTGAGCAACACCAAAATTTCCCCTGAAGAATTTAT
TGAGGAGATTCAAAAGGTATTGTACAAGGTCAAATTGGAATCTACATCAACATCCAAGCTTTACAGTCAA
TTTACGCTATCAATTCAAGATTTTGCACTTCAAATAATTCATTCAAAATACAAGTCAAATCAAATAAGTC
AAAATGATCTTTTGAAGTTGATCACAGAGGATGAGATGCTAAAAATTCTGGCAAAGACCAAGGTTCTCAC
CTACAAGATGAAATATTTTGATTCAGCATCAAGATTGGGAATCAATAAATATATCAGTACTGAGATGATG
GACCTGGACTGGCAATTTTCACATTATAAGACTTTCAATGATGGTGAGATACATTCAATTGCAGAAAAAT
GATCAAAATTGAATAATTTAAAAATATTGATGAATTTGATCTTCCAATTTTTAAAAAAATTGTTGGTTCA
ATAAAAATTGAAATAGCTTTGAAAAAAAATAAAGCAACTGATTCAAGCTATCTTGGATGGCTAACCCATG
GGTATTCTATCAAATACGGATTATCTCCTAATAATGAAAGGAGTATGTTTTTCCAAGATGGAAGAAAATA
TGCTGAATTGTATGCATTTTCTAAAAGTCCCCACAGGAAAATAATACCTGGGGAGCACCTCAAAGAGCTG
TTAGCTAAAATCAATAAATCCAAAGGTATTTTTCTAGATCAGAATGCCTTGCTAGATAAAAGGATCTATG
CATTTCATGAGTTGAACACTCTTGAAACACATTTCCAGGAATAACTTCATCTTTTACGGATGATTTGAAA
TCAAATTACCGCAAGAAGATGGAATCAGTTTCTCTCACATGCCAGGTTCTTCAAGAAATTGGCAACATTC
ACCGGTTCATTGAATTTAAAGTCCCATTTCACAGCTCCACAGAATATGGATTGTTTTCTATTCCCAAGAA
ATTTTCAATCCCAAACAATTATAAGAATGGAGAAAAGGAGAATTTGGTCTCCTATGTTGACTTTCTTTAC
TCCACTGCTCATGAAAGAATTCTCCAGGATACTTCAATTAATCAACTTTGCCTTGACCCATTGCAAGAAT
CCTTAAATCGTATTAAAAGCAAAATACCTGTTTTCTTCAACTTAGCTTCCCGTAGTTCACCAATCAAGCC
ATCCAATGTTCATGAAGGCAAATTGTGA
>lcl|74MN1049_(A) Puccinia graminis isolate 74MN1049
GCCATGAGGAACTTTGCTGCAGGTGATTTGCACTGATATACCTACCATAATTAAATTTTGTACAGCCTTC
TGACTATGATTTATGTACCATGATTCATAACTATCTCCCAGATAGAGTCCATGGGGTAGAATCAGTCATT
TCCGGGTCCAAGAGCTCATCTAATCCCATGGCACTGTCTAAGTCCATGGATAAACCAGGTGATTTGTTTG
AATCCTTCTATATTTTGGCAATTTGGAAACTGAATTCAATTTGCATTACTAATACCTTCTATTGTAACAC
TCCCTCTATTATTAAATATTTACAAGACACATCTGATTTGGTAGATTCAAATGTTCAGGCAAAAAATGAT
GGGAGCAGATATGAAGAAGGTAATCTTATTTCATCCAAATAAACTTTTACCTTATATTCCATGGACCACA
TGCACAAATTGGAAAATTTGGACTGAATTTGATTTATTTAAACATTATCTTCCACCAGATTTTACAGCTA
AATATTCTGAGCAAGTAGATCATGTTTCTAAGATCCTAAAAGAGATTGAAGAACAAGGTGACCATTTTCA
ATTTCTCTTTCCATGTTGAAATTACTATAAAGACCCTAAATCTGATTTTCATGAATTATGTTGCTAATTT
CAGAGCCTGGAACTATAATTATTGATCATAAAGCATTCCCAATCCAAGACAAATCACCAAAACAGGTGGT
TAATTTCCCTTTTCCAAAAAAGATGATTACAGAATCTAATTCAAAAGACATCAGAGAATATCTTGCAAGC
ACATTTCCTTTTGAACAGCAATCAACTATATTAGACAGTGTGAAATCAAGTACGTTTAAATTATAAATTC
TAGTAGACAGAAAGTACTTTAATGTGCTCCATTTGACTTTGATTTTGTCTTCTGAAAATCATTTTATGCA
GTTGCCAAAGTACAAATAGATGACCGAAAGGCATTTGATCTTCAATTGAAATTCAGACAGGAAAACCTGG
CAGAACTCAAGGATCAAATTATACTTTCACTGGGTGCAAATAATGGAAATCAAAACTGGCAAAAGTTACT
TGATTACACAAATAAGTTGGATGAATTGAGCAACACCAAAATTTCCCCTGAAGAATTTATTGAGGAGATT
CAAAAGGTATTGTACAAGGTCAAATTGGAATCTACATCAACATCCAAGCTTTACAGTCAATTTAATCTAT
CAATTCAAGATTTTGCACTTCAAATAATTCATTCAAAATACAAGTCAAATCAAATAAGTCAAAATGATCT
TTTGAAGTTGATCACAGAGGATGAGATGCTAAAAATTCTGGCAAAGACCAAGGTTCTCACCTACAAGATG
AAATATTTTGATTCAGCATCAAAAATGGGAATCAATAAATATATCAGTACTGAGATGATGGACCTGGACT
GGCAATTTTCACATTATAAGACTTTCAATGATGGTGAGATACATTCAATTGCAGAAAAATGATCAAAATT
GAATAATTTAAAAATATTGATGAATTTGATCTTCCAATTTTTAAAAAATTTGTTGGTTCAATAAAAATTG
AAATAGCTTTGAAAAAAAATAAAGCAAGTGATTCAAGCTATCTTGGATGGCTAACCCATGGGTATTCTAT
CAAATACGGATTATCTCCTAATAATGAAAGGAGTATGTTTNNNNNNNNNNNNNNNNNNNNNNNNNNNNNG
TATGCATTTTCTAAAAGTCCCCACAGGAAAATAATACCTGGGGAGCACCTCAAAGATCTGTTAGCTAAAA
TCAATAAATCCAAAGGTATTTTTCTGGATCAGAATGCCTTGCTAGATAAAAGGATCTATGCATTTCATGA
GTTGAACACTCTTGAAACACATTTTCCAGGAATAACTTCATCTTTTACGGATGATTTGAAATCAAATTAC
CGCAAGAAGATGGAATCTGTTTCTCTCACATGCCAGGTTCTTCAAGAAATTGGCAACATTCACCGGTTCA
TTGAATCTAAAGTCCCATATCACAGTTCCACAGAATATGGATTGTTTTCTATCCCCAAGATATTTTCAAT
CCCAATCGATTATAAGCATGGAGAAAAGGAGAATTTGGTCTCCTATGTTGACTTTCTTTACTCCACTGCT
CATGAAAGAATTCTCCAGGATAATTCAATTAATCAACTTTGCCTTGACCCATTACAAGAATCCTTAAACC
GTATTAAAAGCAATATACCTGTTTTCTTCAACTTAGCTTCCCATAGTTCACCAATCAAGCCATCCAATGT
TCATGAAGGCAAATTGTGA
>lcl|69SD657C_(A1) Puccinia graminis isolate 69SD657C
TGGGAGTCAATGTGCCATGAGGAACTTTGCTGCAGGTGATTTGCACTGATATACCTACCATAATTAAATT
TTGTACAGCCTTCTGACTATGATTTATGTACCATGATTCATAACTATCTCCCAGATAGAGTCCATGGGGT
AGAATCAGTCATTTCCGGGTCCAAGAGCTCATCTAATCCCATGGCACTGTCTAAGTCCATGGATAAACCA
GGTGATTTGTTTGAATCCTTCTATATTTTGGCAATTTGGAAACTGAATTCAATTTGCATTACTAATACCT
TCTATTGTAACACTCCCTCTATTATTAAATATTTACAAGACACATCTGATTTGGTAGATTCAAATGTTCA
GGCAAAAAATGATGGGAGCAGATATGAAGAAGGTAATCTTATTTCATCCAAATAAACTTTTACCTTATAT
TCCATGGACCACATGCACAAATTGGAAAATTTGGACTGAATTTGATTTATTTAAACATTATCTTCCACCA
GATTTTACAGCTAAATATTCTGAGCAAGTAGATCATGTTTCTAAGATCCTAAAAGAGATTGAAGAACAAG
GTGACCATTTTCAATTTCTCTTTCCATGTTGAAATTACTATAAAGACCCTAAATCTGATTTTCATGAATT
ATGTTGCTAATTTCAGAGCCTGGAACTATAATTATTGATCATAAAGCATTCCCAATCCAAGACAAATCAC
CAAAACAGGTGGTTAATTTCCCATTTCCAAAAAAGATGATTACAGAATCTAATTCAAAAGACATCAGAGA
ATATCTTGCAAGCACATTTCCTTTTGAACAGCAATCAACTATATTAGACAGTGTGAAATCAAGTACGTTT
AAATTATAAATTCTAGTAGACAGAAAGTACTTTAATGTGCTCCATTTGACTTTGATTTTGTCTTCTGAAA
ATCATTTTATGCAGTTGCCAAAGTACAAATAGATGACCGAAAGGCATTTGATCTTCAATTGAAATTCAGA
CAGGAAAACCTGGCAGAACTCAAGGATCAAATTATACTTTCACTGGGTGCAAATAATGGAAATCAAAACT
GGCAAAAGTTACTTGATTACACAAATAAGTTGGATGAATTGAGCAACACCAAAATTTCCCCTGAAGAATT
TATTAAGGAGATTCAAAAGGTATTGTACAAGGTCAAATTGGAATCTACATCAACATCCAAGCTTTACAGT
CAATTTAATCTATCAATTCAAGATTTTGCACTTCAAATAATTCATTCAAAATACAAGTCAAATCAAATAA
GTCAAAATGATCTTTTGAAGTTGATCACAGAGGATGAGATGCTAAAAATTCTGGCAAAGACCAAGGTTCT
CACCTACAAGATGAAATATTTTGATTCAGCATCAAAAATGGGAATCAATAAATATATCAGTACTGAGATG
ATGGACCTGGACTGGCAATTTTCACATTATAAGACTTTCAATGATGGTGAGATACATTCAATTGCAGAAA
AATGATCAAAATTGAATAATTTAAAAATATTGATGAATTTGATCTTCCAATTTTTAAAAAATTTGTTGGT
TCAATAAAAATTGAAATAGCTTTGAAAAAAAATAAAGCAAGTGATTCAAGCTATCTTGGATGGCTAACCC
ATGGGTATTCTATCAAATACGGATTATCTCCTAATAATGAAAGGAGTATGTTTTTCCAAGATGGAAGAAA
ATATGCTGAATTGTATGCATTTTCTAAAAGTCCCCACAGGAAAATAATACCTGGGGAGCACCTCAAAGAT
CTGTTAGCTAAAATCAATAAATCCAAAGGTATTTTTCTGGATCAGAATGCCTTGCTAGATAAAAGGATCT
ATGCATTTCATGAGTTGAACACTCTTGAAACACATTTTCCAGGAATAACTTCATCTTTTACGGATGATTT
GAAATCAAATTACCGCAAGAAGATGGAATCTGTTTCTCTCACATGCCAGGTTCTTCAAGAAATTGGCAAC
ATTCACCGGTTCATTGAATCTAAAGTCCCATATCACAGTTCCACAGAATATGGATTGTTTTCTATCCCCA
AGATATTTTCAATCCCAATCGATTATAAGCATGGAGAAAAGGAGAATTTGGTCTCCTATGTTGACTTTCT
TTACTCCACTGCTCATGAAAGAATTCTCCAGGATAATTCAATTAATCAACTTTGCCTTGACCCATTACAA
GAATCCTTAAACCGTATTAAAAGCAATATACCTGTTTTCTTCAACTTAGCTTCCCATAGTTCACCAATCA
AGCCATCCAATGTTCATG
>lcl|72CA1A_(A) Puccinia graminis isolate 72CA1A
TGGGAGTCAATGTGCCATGAGGAACTTTGCTGCAGGTGATTTGCACTGATATACCTACCATAATTAAATT
TTGTACAGCCTTCTGACTATGATTTATGTACCATGATTCATAACTATCTCCCAGATAGAGTCCATGGGGT
AGAATCAGTCATTTCCGGGTCCAAGAGCTCATCTAATCCCATGGCACTGTCTAAGTCCATGGATAAACCA
GGTGATTTGTTTGAATCCTTCTATATTTTGGCAATTTGGAAACTGAATTCAATTTGCATTACTAATACCT
TCTATTGTAACACTCCCTCTATTATTAAATATTTACAAGACACATCTGATTTGGTAGATTCAAATGTTCA
GGCAAAAAATGATGGGAGCAGATATGAAGAAGGTAATCTTATTTCATCCAAATAAACTTTTACCTTATAT
TCCATGGACCACATGCACAAATTGGAAAATTTGGACTGAATTTGATTTATTTAAACATTATCTTCCACCA
GATTTTACAGCTAAATATTCTGAGCAAGTAGATCATGTTTCTAAGATCCTAAAAGAGATTGAAGAACAAG
GTGACCATTTTCAATTTCTCTTTCCATGTTGAAATTACTATAAAGACCCTAAATCTGATTTTCATGAATT
ATGTTGCTAATTTCAGAGCCTGGAACTATAATTATTGATCATAAAGCATTCCCAATCCAAGACAAATCAC
CAAAACAGGTGGTTAATTTCCCATTTCCAAAAAAGATGATTACAGAATCTAATTCAAAAGACATCAGAGA
ATATCTTGCAAGCACATTTCCTTTTGAACAGCAATCAACTATATTAGACAGTGTGAAATCAAGTACGTTT
AAATTATAAATTCTAGTAGACAGAAAGTACTTTAATGTGCTCCATTTGACTTTGATTTTGTCTTCTGAAA
ATCATTTTATGCAGTTGCCAAAGTACAAATAGATGACCGAAAGGCATTTGATCTTCAATTGAAATTCAGA
CAGGAAAACCTGGCAGAACTCAAGGATCAAATTATACTTTCACTGGGTGCAAATAATGGAAATCAAAACT
GGCAAAAGTTACTTGATTACACAAATAAGTTGGATGAATTGAGCAACACCAAAATTTCCCCTGAAGAATT
TATTAAGGAGATTCAAAAGGTATTGTACAAGGTCAAATTGGAATCTACATCAACATCCAAGCTTTACAGT
CAATTTAATCTATCAATTCAAGATTTTGCACTTCAAATAATTCATTCAAAATACAAGTCAAATCAAATAA
GTCAAAATGATCTTTTGAAGTTGATCACAGAGGATGAGATGCTAAAAATTCTGGCAAAGACCAAGGTTCT
CACCTACAAGATGAAATATTTTGATTCAGCATCAAAAATGGGAATCAATAAATATATCAGTACTGAGATG
ATGGACCTGGACTGGCAATTTTCACATTATAAGACTTTCAATGATGGTGAGATACATTCAATTGCAGAAA
AATGATCAAAATTGAATAATTTAAAAATATTGATGAATTTGATCTTCCAATTTTTAAAAAATTTGTTGGT
TCAATAAAAATTGAAATAGCTTTGAAAAAAAATAAAGCAAGTGATTCAAGCTATCTTGGATGGCTAACCC
ATGGGTATTCTATCAAATACGGATTATCTCCTAATAATGAAAGGAGTATGTTTTTCCAAGATGGAAGAAA
ATATGCTGAATTGTATGCATTTTCTAAAAGTCCCCACAGGAAAATAATACCTGGGGAGCACCTCAAAGAT
CTGTTAGCTAAAATCAATAAATCCAAAGGTATTTTTCTGGATCAGAATGCCTTGCTAGATAAAAGGATCT
ATGCATTTCATGAGTTGAACACTCTTGAAACACATTTTCCAGGAATAACTTCATCTTTTACGGATGATTT
GAAATCAAATTACCGCAAGAAGATGGAATCTGTTTCTCTCACATGCCAGGTTCTTCAAGAAATTGGCAAC
ATTCACCGGTTCATTGAATCTAAAGTCCCATATCACAGTTCCACAGAATATGGATTGTTTTCTATCCCCA
AGATATTTTCAATCCCAATCGATTATAAGCATGGAGAAAAGGAGAATTTGGTCTCCTATGTTGACTTTCT
TTACTCCACTGCTCATGAAAGAATTCTCCAGGATAATTCAATTAATCAACTTTGCCTTGACCCATTACAA
GAATCCTTAAACCGTATTAAAAGCAATATACCTGTTTTCTTCAACTTAGCTTCCCATAGTTCACCAATCA
AGCCATCCAATGTTCATGAA
>lcl|75-36-700-3_(A) Puccinia graminis isolate 75-36-700-3
TCANTGTGCCATGAGGAACTTTGCTGCAGGTGATTTGCACTGATATACCTACCATAATTAAATTTTGTAC
AGCCTTCTGACTATGATTTATGTACCATGATTCATAACTATCTCCCAGATAGAGTCCATGGGGTAGAATC
AGTCATTTCCGGGTCCAAGAGCTCATCTAATCCCATGGCACTGTCTAAGTCCATGGATAAACCAGGTGAT
TTGTTTGAATCCTTCTATATTTTGGCAATTTGGAAACTGAATTCAATTTGCATTACTAATACCTTCTATT
GTAACACTCCCTCTATTATTAAATATTTACAAGACACATCTGATTTGGTAGATTCAAATGTTCAGGCAAA
AAATGATGGGAGCAGATATGAAGAAGGTAATCTTATTTCATCCAAATAAACTTTTACCTTATATTCCATG
GACCACATGCACAAATTGGAAAATTTGGACTGAATTTGATTTATTTAAACATTATCTTCCACCAGATTTT
ACAGCTAAATATTCTGAGCAAGTAGATCATGTTTCTAAGATCCTAAAAGAGATTGAAGAACAAGGTGACC
ATTTTCAATTTCTCTTTCCATGTTGAAATTACTATAAAGACCCTAAATCTGATTTTCATGAATTATGTTG
CTAATTTCAGAGCCTGGAACTATAATTATTGATCATAAAGCATTCCCAATCCAAGACAAATCACCAAAAC
AGGTGGTTAATTTCCCTTTTCCAAAAAAGATGATTACAGAATCTAATTCAAAAGACATCAGAGAATATCT
TGCAAGCACATTTCCTTTTGAACAGCAATCAACTATATTAGACAGTGTGAAATCAAGTACGTTTAAATTA
TAAATTCTAGTAGACAGAAAGTACTTTAATGTGCTCCATTTGACTTTGATTTTGTCTTCTGAAAATCATT
TTATGCAGTTGCCAAAGTACAAATAGATGACCGAAAGGCATTTGATCTTCAATTGAAATTCAGACAGGAA
AACCTGGTAGAACTCAAGGATCAAATTATACTTTCACTGGGTGCAAATAATGGAAATCAAAACTGGCAAA
AGTTACTTGATTACACAAATAAGTTGGATGAATTGAGCAACACCAAAATTTCCCCTGAAGAATTTATTGA
GGAGATTCAAAAGGTATTGTACAAGGTCAAATTGGAATCTACATCAACATCCAAGCTTTACAGTCAATTT
AATCTATCAATTCAAGATTTTGCACTTCAAATAATTCATTCAAAATACAAGTCAAATCAAATAAGTCAAA
ATGATCTTTTGAAGTTGATCACAGAGGATGAGATGCTAAAAATTCTGGCAAAGACCAAGGTTCTCACCTA
CAAGATGAAATATTTTGATTCAGCATCAAAAATGGGAATCAATAAATATATCAGTACTGAGATGATGGAC
CTGGACTGGCAATTTTCACATTATAAGACTTTCAATGATGGTGAGATACATTCAATTGCAGAAAAATGAT
CAAAATTGAATAATTTAAAAATATTGATGAATTTGATCTTCCAATTTTTAAAAAATTTGTTGGTTCAATA
AAAATTGAAATAGCTTTGAAAAAAAATAAAGCAAGTGATTCAAGCTATCTTGGATGGCTAACCCATGGGT
ATTCTATCAAATACGGATTATCTCCTAATAATGAAAGGAGTATGTTTTTCCAAGATGGAAGAAAATATGC
TGAATTGTATGCATTTTCTAAAAGTCCCCACAGGAAAATAATACCTGGGGAGCACCTCAAAGATCTGTTA
GCTAAAATCAATAAATCCAAAGGTATTTTTCTGGATCAGAATGCCTTGCTAGATAAAAGGATCTATGCAT
TTCATGAGTTGAACACTCTTGAAACACATTTTCCAGGAATAACTTCATCTTTTACGGATGATTTGAAATC
AAATTACCGCAAGAAGATGGAATCTGTTTCTCTCACATGCCAGGTTCTTCAAGAAATTGGCAACATTCAC
CGGTTCATTGAATCTAAAGTCCCATATCACAGTTCCACAGAATATGGATTGTTTTCTATCCCCAAGATAT
TTTCAATCCCAATCGATTATAAGCATGGAGAAAAGGAGAATTTGGTCTCCTATGTTGACTTTCTTTACTC
CACTGCTCATGAAAGAATTCTCCAGGATAATTCAATTAATCAACTTTGCCTTGACCCATTACAAGAATCC
TTAAACCGTATTAAAAGCAATATACCTGTTTTCTTCAACTTAGCTTCCCATAGTTCACCAATCAAGCCAT
CCAATGTTCATG
>lcl|09ID073_2 Puccinia graminis isolate 09ID073-2
TGGGAGTCAATGTGCCATGAGGAACTTTGCTGCAGGTGATTTGCACTGATATACCTACCATAATTAAATT
TTGTACAGCCTTCTGACTATGATTTATATGGGTACCATAATTCATAACTATCTCCCAGATAGAGTCCATG
GGGTAGAATCAGTCATTTCCGGGTCCAAGAGCTCATCTAATCCCATAGCACTGTCTAAGTCCATGGATAA
ACCAGGTGATTTGTTTGAATCCTTCTATATTTTGGCAATTTGGAAACTGAATTCAATTTGCATTACTAAT
ACCTTCTATTGTAACACTCCCTCTATTATTCAAGATTTACAAGACACATCTGATTTGGTAGATTCAAATG
TTCAGGCAAAAAATGATGGGAGCAGATATGAAGAAGGTAATCTTATTTCATCCAAATAAACTTTTACCTT
ATATTCCATGGACCACATGCACAAATTGGAAAATTTGGACTGAATTTGATTTATTTAAACATTATCTTCC
ACCAGATTTTACAGGTAAATATTCTGAGCAAGTAGATCATGTTTCTAAGATCCTAAAAGAGATTGAAGAA
CAAGGTGACCATTTTTAATTTCTCTTTCCATGTTGAAAGTACTATAAAGACCCTAAATCTGATTTTCATG
AATTATGTTGCTAATTTCAGAGCCTGGAACTATAATTATTGATCATAAAGCATTCCCAATCCAAGACAAA
TCACCAAAACAGGTGGTTAATTTCCCATTTCCAAAAAAGATGATTACAGAATCTAATTCAAAAGACATCA
GAGAATATCTTGCAAGCACATTTCCTTTTGAACAGCAATCAACTATATTAGACAGTGTGAAATCAAGTAC
GTTTAAATTATAAATTCTAGTAGACAGAAAGTACTTTAATGTGCTCCATTTGACTTTGATTTTGTCTGCT
GAAAATCATTTTATGCAGTTGCCAAAGTACAAATAGATGACCAAAAGGCATTTGATCTTCAATTGGAATT
CAGACAGAAAAACCTGGCAGAACTCAAGGATCAAATTATAGTTTCACTGGGTTCAAATAATGGAAATCAA
AACTGGCAAAAGTTACTTGATTACACAAATAAGTTGGATGAATTGAGCAACACCAAAATTTCCCCTGAAG
AATTTATTAAGGAGATTCAAGAGGTATTGTACAAGGTCAAATTGGAATCTACATCAACATCCAAGCTTTA
CAGTCAATTTACTCTATCAGTTCAAGATTTTGCACTTCAAATCATTCATTCAAAATACAAGTCAAATCAA
ATAAGTCAAAATGATCTTTTGAAGTTGATCACGGAGGATGAGATGCTAAAAATTCTAGCAAAGACCAAGG
TTCTCACCTACAAGATGAAATACAGCTAAACCGAAAAAGCTTGCGGGCTGTCGAGTCGGAATATCCAAAA
AAAAAAAAAAAAAAAAACTGCAATTGGAATGTTAGGAAGAATACAGACAAGAATACAGGCTGCCGTATAC
CTGCCAGCAGCACCGGTGGGACCTGACCGGCCCCCCAGGGGGATGCCTCAGCAGCAGCCATCAGCGGGTA
AGGGAAGGCCGTTGGAGTGAACTTTGCATCAGGATTCCGATGGTGTTACTCTCATCACCTGAAAATGAGA
GAACAAAAAGATAGCAAATTCAACCCAACATGATGCATCCATACATGAACCTGTATTCTTCCAAAACTTC
CAGCTGTAGTCGGTAGATTTTTTTATTTTTTTTTATTTTCTGACTTCGGAGCCCGCAAGCTTTCTCGTTA
TAGCTGTATTTTGATTCAGCATCAAGATTGGGAATCAATAAATATATCAGTACTGAGATGATGGACCTGG
ACTGGCAATTTTCACATTATAAGACTTTCAGTGATGGTGAGATACATTCAATTGCAGAAAAAGGATCAAA
ATTGAATAATTTAAAAATACTGATGAATTTGGTCTTCCAATTTTTAAAAAATTTGTTGGTTCAATAAAAA
TTGAAATAGCTTTGAAGAATAACAAAGCAAGTGATTCAAGCTATCTTGGATGGCTAACCCATGGGTATTC
TATCAAATACGGATTATCTCCTAATAATGAAAGGAGTATGTTTTTCCAAGATGGAAGAAAATATGCTGAA
TTGTATGCATTTTCTAAAAGTCCCCACAGGAAAATAATACCTGGGGAGCACCTCAAAGAGCTGTTAGCTA
AAATCAATAAATCCAAAGGTATTTTTCTAGATCAGAATGCCTTGCTAGATAAAAGGATCTATGCATTTCA
TGAGTTGAACACTCTTGAAACACATTTTCCAGGAATAACTTCATCTTTTACGGATGATTTGAAATCAAAT
TACCGCAAGAAGATGGAATCAGTTTCTCTCACATGCCAGGTTCTTCAAGAAATTGGCAACATTCACCGGT
TCATTGAATTTAAAGTCCCATTTCACAGCTCCACAGAATATGGATTGTTTTCTATTCCCAAGAAATTTTC
AATCCCAAACAATTATAAGAATGGAGAAAAGGAGAATTTGGTCTCCTATGTTGACTTTCTTTACTCCACT
GCTCATGAAAGAATTCTCCAGGATACTTCAATTAATCAACTTTGCCTTGACCCATTGCAAGAATCCTTAA
ATCGTATTAAAAGCAAAATACCTGTTTTCTTCAACTTAGCTTCCCGTAGTTCACCAATCAAGCCATCCAA
TGTTCATGAAGGCAAATTGTGA
>lcl|76WA1397B Puccinia graminis isolate 76WA1397B
TCAAGTTCATGGGAGTCAATGTGCCATGAGGAACTTTGCTGCAGGTGATTTGCACTGATATACCTACCAT
AATTAAATTTTGTACAGCCTTCTGACTATGATTTATATGGGTACCATAATTCATAACTATCTCCCAGATA
GAGTCCATGGGGTAGAATCAGTCATTTCCGGGTCCAAGAGCTCATCTAATCCCATAGCACTGTCTAAGTC
CATGGATAAACCAGGTGATTTGTTTGAATCCTTCTATATTTTGGCAATTTGGAAACTGAATTCAATTTGC
ATTACTAATACCTTCTATTGTAACACTCCCTCTATTATTCAAGATTTACAAGACACATCTGATTTGGTAG
ATTCAAATGTTCAGGCAAAAAATGATGGGAGCAGATATGAAGAAGGTAATCTTATTTCATCCAAATAAAC
TTTTACCTTATATTCCATGGACCACATGCACAAATTGGAAAATTTGGACTGAATTTGATTTATTTAAACA
TTATCTTCCACCAGATTTTACAGGTAAATATTCTGAGCAAGTAGATCATGTTTCTAAGATCCTAAAAGAG
ATTGAAGAACAAGGTGACCATTTTTAATTTCTCTTTCCATGTTGAAAGTACTATAAAGACCCTAAATCTG
ATTTTCATGAATTATGTTGCTAATTTCAGAGCCTGGAACTATAATTATTGATCATAAAGCATTCCCAATC
CAAGACAAATCACCAAAACAGGTGGTTAATTTCCCATTTCCAAAAAAGATGATTACAGAATCTAATTCAA
AAGACATCAGAGAATATCTTGCAAGCACATTTCCTTTTGAACAGCAATCAACTATATTAGACAGTGTGAA
ATCAAGTACGTTTAAATTATAAATTCTAGTAGACAGAAAGTACTTTAATGTGCTCCATTTGACTTTGATT
TTGTCTGCTGAAAATCATTTTATGCAGTTGCCAAAGTACAAATAGATGACCAAAAGGCATTTGATCTTCA
ATTGGAATTCAGACAGAAAAACCTGGCAGAACTCAAGGATCAAATTATAGTTTCACTGGGTTCAAATAAT
GGAAATCAAAACTGGCAAAAGTTACTTGATTACACAAATAAGTTGGATGAATTGAGCAACACCAAAATTT
CCCCTGAAGAATTTATTAAGGAGATTCAAGAGGTATTGTACAAGGTCAAATTGGAATCTACATCAACATC
CAAGCTTTACAGTCAATTTACTCTATCAGTTCAAGATTTTGCACTTCAAATCATTCATTCAAAATACAAG
TCAAATCAAATAAGTCAAAATGATCTTTTGAAGTTGATCACGGAGGATGAGATGCTAAAAATTCTAGCAA
AGACCAAGGTTCTCACCTACAAGATGAAATACAGCTAAACCGAAAAAGCTTGCGGGCTGTCGAGTCGGAA
TATCCAAAAAAAAAAAAAAAAAAAAACTGCAATTGGAATGTTAGGAAGAATACAGACAAGAATACAGGCT
GCCGTATACCTGCCAGCAGCACCGGTGGGACCTGACCGGCCCCCCAGGGGGATGCCTCAGCAGCAGCCAT
CAGCGGGTAAGGGAAGGCCGTTGGAGTGAACTTTGCATCAGGATTCCGATGGTGTTACTCTCATCACCTG
AAAATGAGAGAACAAAAAGATAGCAAATTCAACCCAACATGATGCATCCATACATGAACCTGTATTCTTC
CAAAACTTCCAGCTGTAGTCGGTAGATTTTTTTATTTTTTTTTATTTTCTGACTTCGGAGCCCGCAAGCT
TTCTCGTTATAGCTGTATTTTGATTCAGCATCAAGATTGGGAATCAATAAATATATCAGTACTGAGATGA
TGGACCTGGACTGGCAATTTTCACATTATAAGACTTTCAGTGATGGTGAGATACATTCAATTGCAGAAAA
AGGATCAAAATTGAATAATTTAAAAATACTGATGAATTTGGTCTTCCAATTTTTAAAAAATTTGTTGGTT
CAATAAAAATTGAAATAGCTTTGAAGAATAACAAAGCAAGTGATTCAAGCTATCTTGGATGGCTAACCCA
TGGGTATTCTATCAAATACGGATTATCTCCTAATAATGAAAGGAGTATGTTTTTCCAAGATGGAAGAAAA
TATGCTGAATTGTATGCATTTTCTAAAAGTCCCCACAGGAAAATAATACCTGGGGAGCACCTCAAAGAGC
TGTTAGCTAAAATCAATAAATCCAAAGGTATTTTTCTAGATCAGAATGCCTTGCTAGATAAAAGGATCTA
TGCATTTCATGAGTTGAACACTCTTGAAACACATTTTCCAGGAATAACTTCATCTTTTACGGATGATTTG
AAATCAAATTACCGCAAGAAGATGGAATCAGTTTCTCTCACATGCCAGGTTCTTCAAGAAATTGGCAACA
TTCACCGGTTCATTGAATTTAAAGTCCCATTTCACAGCTCCACAGAATATGGATTGTTTTCTATTCCCAA
GAAATTTTCAATCCCAAACAATTATAAGAATGGAGAAAAGGAGAATTTGGTCTCCTATGTTGACTTTCTT
TACTCCACTGCTCATGAAAGAATTCTCCAGGATACTTCAATTAATCAACTTTGCCTTGACCCATTGCAAG
AATCCTTAAATCGTATTAAAAGCAAAATACCTGTTTTCTTCAACTTAGCTTCCCGTAGTTCACCAATCAA
GCCATCCAATGTTCATGAAGGCAAATTGTGA
>lcl|74WA1331B Puccinia graminis isolate 74WA1331B
ATCACTTTGGATTACGTAAAATAAAACTACTGATTTTGCTCTTCCTTCAAGTTCATGGGAGTCAATGTGC
CATGAGGAACTTTGCTGCAGGTGATTTGCACTGATATACCTACCATAATTAAATTTTGTACAGCCTTCTG
ACTATGATTTATATGGGTACCATAATTCATAACTATCTCCCAGATAGAGTCCATGGGGTAGAATCAGTCA
TTTCCGGGTCCAAGAGCTCATCTAATCCCATAGCACTGTCTAAGTCCATGGATAAACCAGGTGATTTGTT
TGAATCCTTCTATATTTTGGCAATTTGGAAACTGAATTCAATTTGCATTACTAATACCTTCTATTGTAAC
ACTCCCTCTATTATTCAAGATTTACAAGACACATCTGATTTGGTAGATTCAAATGTTCAGGCAAAAAATG
ATGGGAGCAGATATGAAGAAGGTAATCTTATTTCATCCAAATAAACTTTTACCTTATATTCCATGGACCA
CATGCACAAATTGGAAAATTTGGACTGAATTTGATTTATTTAAACATTATCTTCCACCAGATTTTACAGG
TAAATATTCTGAGCAAGTAGATCATGTTTCTAAGATCCTAAAAGAGATTGAAGAACAAGGTGACCATTTT
TAATTTCTCTTTCCATGTTGAAAGTACTATAAAGACCCTAAATCTGATTTTCATGAATTATGTTGCTAAT
TTCAGAGCCTGGAACTATAATTATTGATCATAAAGCATTCCCAATCCAAGACAAATCACCAAAACAGGTG
GTTAATTTCCCATTTCCAAAAAAGATGATTACAGAATCTAATTCAAAAGACATCAGAGAATATCTTGCAA
GCACATTTCCTTTTGAACAGCAATCAACTATATTAGACAGTGTGAAATCAAGTACGTTTAAATTATAAAT
TCTAGTAGACAGAAAGTACTTTAATGTGCTCCATTTGACTTTGATTTTGTCTGCTGAAAATCATTTTATG
CAGTTGCCAAAGTACAAATAGATGACCAAAAGGCATTTGATCTTCAATTGGAATTCAGACAGAAAAACCT
GGCAGAACTCAAGGATCAAATTATAGTTTCACTGGGTTCAAATAATGGAAATCAAAACTGGCAAAAGTTA
CTTGATTACACAAATAAGTTGGATGAATTGAGCAACACCAAAATTTCCCCTGAAGAATTTATTAAGGAGA
TTCAAGAGGTATTGTACAAGGTCAAATTGGAATCTACATCAACATCCAAGCTTTACAGTCAATTTACTCT
ATCAGTTCAAGATTTTGCACTTCAAATCATTCATTCAAAATACAAGTCAAATCAAATAAGTCAAAATGAT
CTTTTGAAGTTGATCACGGAGGATGAGATGCTAAAAATTCTAGCAAAGACCAAGGTTCTCACCTACAAGA
TGAAATACAGCTAAACCGAAAAAGCTTGCGGGCTGTCGAGTCGGAATATCCAAAAAAAAAAAAAAAAAAA
AACTGCAATTGGAATGTTAGGAAGAATACAGACAAGAATACAGGCTGCCGTATACCTGCCAGCAGCACCG
GTGGGACCTGACCGGCCCCCCAGGGGGATGCCTCAGCAGCAGCCATCAGCGGGTAAGGGAAGGCCGTTGG
AGTGAACTTTGCATCAGGATTCCGATGGTGTTACTCTCATCACCTGAAAATGAGAGAACAAAAAGATAGC
AAATTCAACCCAACATGATGCATCCATACATGAACCTGTATTCTTCCAAAACTTCCAGCTGTAGTCGGTA
GATTTTTTTATTTTTTTTTATTTTCTGACTTCGGAGCCCGCAAGCTTTCTCGTTATAGCTGTATTTTGAT
TCAGCATCAAGATTGGGAATCAATAAATATATCAGTACTGAGATGATGGACCTGGACTGGCAATTTTCAC
ATTATAAGACTTTCAGTGATGGTGAGATACATTCAATTGCAGAAAAAGGATCAAAATTGAATAATTTAAA
AATACTGATGAATTTGGTCTTCCAATTTTTAAAAAATTTGTTGGTTCAATAAAAATTGAAATAGCTTTGA
AGAATAACAAAGCAAGTGATTCAAGCTATCTTGGATGGCTAACCCATGGGTATTCTATCAAATACGGATT
ATCTCCTAATAATGAAAGGAGTATGTTTTTCCAAGATGGAAGAAAATATGCTGAATTGTATGCATTTTCT
AAAAGTCCCCACAGGAAAATAATACCTGGGGAGCACCTCAAAGAGCTGTTAGCTAAAATCAATAAATCCA
AAGGTATTTTTCTAGATCAGAATGCCTTGCTAGATAAAAGGATCTATGCATTTCATGAGTTGAACACTCT
TGAAACACATTTTCCAGGAATAACTTCATCTTTTACGGATGATTTGAAATCAAATTACCGCAAGAAGATG
GAATCAGTTTCTCTCACATGCCAGGTTCTTCAAGAAATTGGCAACATTCACCGGTTCATTGAATTTAAAG
TCCCATTTCACAGCTCCACAGAATATGGATTGTTTTCTATTCCCAAGAAATTTTCAATCCCAAACAATTA
TAAGAATGGAGAAAAGGAGAATTTGGTCTCCTATGTTGACTTTCTTTACTCCACTGCTCATGAAAGAATT
CTCCAGGATACTTCAATTAATCAACTTTGCCTTGACCCATTGCAAGAATCCTTAAATCGTATTAAAAGCA
AAATACCTGTTTTCTTCAACTTAGCTTCCCGTAGTTCACCAATCAAGCCATCCAATGTTCATGAAGGCAA
ATTGTG
>lcl|69MN399 Puccinia graminis isolate 69MN399
CCTTTGGATTACGTAAAATAAAACTACTGATTTTGCTCTTCCTTCAAGTTCATGGGAGTCAATGTGCCAT
GAGGAACTTTGCTGCAGGTGATTTGCACTGATATACCTACCATAATTAAATTTTGTACAGCCTTCTGACT
ATGATTTATATGGGTACCATAATTCATAACTATCTCCCAGATAGAGTCCATGGGGTAGAATCAGTCATTT
CCGGGTCCAAGAGCTCATCTAATCCCATAGCACTGTCTAAGTCCATGGATAAACCAGGTGATTTGTTTGA
ATCCTTCTATATTTTGGCAATTTGGAAACTGAATTCAATTTGCATTACTAATACCTTCTATTGTAACACT
CCCTCTATTATTCAAGATTTACAAGACACATCTGATTTGGTAGATTCAAATGTTCAGGCAAAAAATGATG
GGAGCAGATATGAAGAAGGTAATCTTATTTCATCCAAATAAACTTTTACCTTATATTCCATGGACCACAT
GCACAAATTGGAAAATTTGGACTGAATTTGATTTATTTAAACATTATCTTCCACCAGATTTTACAGGTAA
ATATTCTGAGCAAGTAGATCATGTTTCTAAGATCCTAAAAGAGATTGAAGANNNNNNNNNNNNNNNNNNN
NNNNNNNNNNNNTGTTGAAAGTACTATAAAGACCCTAAATCTGATTTTCATGAATTATGTTGCTAATTTC
AGAGCCTGGAACTATAATTATTGATCATAAAGCATTCCCAATCCAAGACAAATCACCAAAACAGGTGGTT
AATTTCCCATTTCCAAAAAAGATGATTACAGAATCTAATTCAAAAGACATCAGAGAATATCTTGCAAGCA
CATTTCCTTTTGAACAGCAATCAACTATATTAGACAGTGTGAAATCAAGTACGTTTAAATTATAAATTCT
AGTAGACAGAAAGTACTTTAATGTGCTCCATTTGACTTTGATTTTGTCTGCTGAAAATCATTTTATGCAG
TTGCCAAAGTACAAATAGATGACCAAAAGGCATTTGATCTTCAATTGGAATTCAGACAGAAAAACCTGGC
AGAACTCAAGGATCAAATTATAGTTTCACTGGGTTCAAATAATGGAAATCAAAACTGGCAAAAGTTACTT
GATTACACAAATAAGTTGGATGAATTGAGCAACACCAAAATTTCCCCTGAAGAATTTATTAAGGAGATTC
AAGAGGTATTGTACAAGGTCAAATTGGAATCTACATCAACATCCAAGCTTTACAGTCAATTTACTCTATC
AGTTCAAGATTTTGCACTTCAAATCATTCATTCAAAATACAAGTCAAATCAAATAAGTCAAAATGATCTT
TTGAAGTTGATCACGGAGGATGAGATGCTAAAAATTCTAGCAAAGACCAAGGTTCTCACCTACAAGATGA
AATACAGCTAAACCGAAAAAGCTTGCGGGCTGTCGAGTCGGAATATCCAAAAAAAAAAAAAAAAAAAAAC
TGCAATTGGAATGTTAGGAAGAATACAGACAAGAATACAGGCTGCCGTATACCTGCCAGCAGCACCGGTG
GGACCTGACCGGCCCCCCAGGGGGATGCCTCAGCAGCAGCCATCAGCGGGTAAGGGAAGGCCGTTGGAGT
GAACTTTGCATCAGGATTCCGATGGTGTTACTCTCATCACCTGAAAATGAGAGAACAAAAAGATAGCAAA
TTCAACCCAACATGATGCATCCATACATGAACCTGTATTCTTCCAAAACTTCCAGCTGTAGTCGGTAGAT
TTTTTTATTTTTTTTTATTTTCTGACTTCGGAGCCCGCAAGCTTTCTCGTTATAGCTGTATTTTGATTCA
GCATCAAGATTGGGAATCAATAAATATATCAGTACTGAGATGATGGACCTGGACTGGCAATTTTCACATT
ATAAGACTTTCAGTGATGGTGAGATACATTCAATTGCAGAAAAAGGATCAAAATTGAATAATTTAAAAAT
ACTGATGAATTTGGTCTTCCAATTTTTAAAAAATTTGTTGGTTCAATAAAAATTGAAATAGCTTTGAAGA
ATAACAAAGCAAGTGATTCAAGCTATCTTGGATGGCTAACCCATGGGTATTCTATCAAATACGGATTATC
TCCTAATAATGAAAGGAGTATGTTTTTCCAAGATGGAAGAAAATATGCTGAATTGTATGCATTTTCTAAA
AGTCCCCACAGGAAAATAATACCTGGGGAGCACCTCAAAGAGCTGTTAGCTAAAATCAATAAATCCAAAG
GTATTTTTCTAGATCAGAATGCCTTGCTAGATAAAAGGATCTATGCATTTCATGAGTTGAACACTCTTGA
AACACATTTTCCAGGAATAACTTCATCTTTTACGGATGATTTGAAATCAAATTACCGCAAGAAGATGGAA
TCAGTTTCTCTCACATGCCAGGTTCTTCAAGAAATTGGCAACATTCACCGGTTCATTGAATTTAAAGTCC
CATTTCACAGCTCCACAGAATATGGATTGTTTTCTATTCCCAAGAAATTTTCAATCCCAAACAATTATAA
GAATGGAGAAAAGGAGAATTTGGTCTCCTATGTTGACTTTCTTTACTCCACTGCTCATGAAAGAATTCTC
CAGGATACTTCAATTAATCAACTTTGCCTTGACCCATTGCAAGAATCCTTAAATCGTATTAAAAGCAAAA
TACCTGTTTTCTTCAACTTAGCTTCCCGTAGTTCACCAATCAAGCCATCCAATGTTCATGAAGGCAAATT
GTGA
>lcl|06ND76C Puccinia graminis isolate 06ND76C
TCACTTTGGATTACGTAAAATAAAACTACTGATTTTGCTCTTCCTTCAAGTTCATGGGAGTCAATGTGCC
ATGAGGAACTTTGCTGCAGGTGATTTGCACTGATATACCTACCATAATTAAATTTTGTACAGCCTTCTGA
CTATGATTTATATGGGTACCATAATTCATAACTATCTCCCAGATAGAGTCCATGGGGTAGAATCAGTCAT
TTCCGGGTCCAAGAGCTCATCTAATCCCATAGCACTGTCTAAGTCCATGGATAAACCAGGTGATTTGTTT
GAATCCTTCTATATTTTGGCAATTTGGAAACTGAATTCAATTTGCATTACTAATACCTTCTATTGTAACA
CTCCCTCTATTATTCAAGATTTACAAGACACATCTGATTTGGTAGATTCAAATGTTCAGGCAAAAAATGA
TGGGAGCAGATATGAAGAAGGTAATCTTATTTCATCCAAATAAACTTTTACCTTATATTCCATGGACCAC
ATGCACAAATTGGAAAATTTGGACTGAATTTGATTTATTTAAACATTATCTTCCACCAGATTTTACAGGT
AAATATTCTGAGCAAGTAGATCATGTTTCTAAGATCCTAAAAGAGATTGAAGAACAAGNNNNNNNNNNNN
NNNNNNNNNNNNNATGTTGAAAGTACTATAAAGACCCTAAATCTGATTTTCATGAATTATGTTGCTAATT
TCAGAGCCTGGAACTATAATTATTGATCATAAAGCATTCCCAATCCAAGACAAATCACCAAAACAGGTGG
TTAATTTCCCATTTCCAAAAAAGATGATTACAGAATCTAATTCAAAAGACATCAGAGAATATCTTGCAAG
CACATTTCCTTTTGAACAGCAATCAACTATATTAGACAGTGTGAAATCAAGTACGTTTAAATTATAAATT
CTAGTAGACAGAAAGTACTTTAATGTGCTCCATTTGACTTTGATTTTGTCTGCTGAAAATCATTTTATGC
AGTTGCCAAAGTACAAATAGATGACCAAAAGGCATTTGATCTTCAATTGGAATTCAGACAGAAAAACCTG
GCAGAACTCAAGGATCAAATTATAGTTTCACTGGGTTCAAATAATGGAAATCAAAACTGGCAAAAGTTAC
TTGATTACACAAATAAGTTGGATGAATTGAGCAACACCAAAATTTCCCCTGAAGAATTTATTAAGGAGAT
TCAAGAGGTATTGTACAAGGTCAAATTGGAATCTACATCAACATCCAAGCTTTACAGTCAATTTACTCTA
TCAGTTCAAGATTTTGCACTTCAAATCATTCATTCAAAATACAAGTCAAATCAAATAAGTCAAAATGATC
TTTTGAAGTTGATCACGGAGGATGAGATGCTAAAAATTCTAGCAAAGACCAAGGTTCTCACCTACAAGAT
GAAATACAGCTAAACCGAAAAAGCTTGCGGGCTGTCGAGTCGGAATATCCAAAAAAAAAAAAAAAAAAAA
AATGCAATTGGAATGTTAGGAAGAATACAGACAAGAATACAGGCTGCCGTATACCTGCCAGCAGCACCGG
TGGGACCTGACCGGCCCCCCAGGGGGATGCCTCAGCAGCAGCCATCAGCGGGTAAGGGAAGGCCGTTGGA
GTGAACTTTGCATCAGGATTCCGATGGTGTTACTCTCATCACCTGAAAATGAGAGAACAAAAAGATAGCA
AATTCAACCCAACATGATGCATCCATACATGAACCTGTATTCTTCCAAAACTTCCAGCTGTAGTCGGTAG
ATTTTTTTATTTTTTTTTATTTTCTGACTTCGGAGCCCGCAAGCTTTCTCGTTATAGCTGTATTTTGATT
CAGCATCAAGATTGGGAATCAATAAATATATCAGTACTGAGATGATGGACCTGGACTGGCAATTTTCACA
TTATAAGACTTTCAGTGATGGTGAGATACATTCAATTGCAGAAAAAGGATCAAAATTGAATAATTTAAAA
ATACTGATGAATTTGGTCTTCCAATTTTTAAAAAATTTGTTGGTTCAATAAAAATTGAAATAGCTTTGAA
GAATAACAAAGCAAGTGATTCAAGCTATCTTGGATGGCTAACCCATGGGTATTCTATCAAATACGGATTA
TCTCCTAATAATGAAAGGAGTATGTTTTTCCAAGATGGAAGAAAATATGCTGAATTGTATGCATTTTCTA
AAAGTCCCCACAGGAAAATAATACCTGGGGAGCACCTCAAAGAGCTGTTAGCTAAAATCAATAAATCCAA
AGGTATTTTTCTAGATCAGAATGCCTTGCTAGATAAAAGGATCTATGCATTTCATGAGTTGAACACTCTT
GAAACACATTTTCCAGGAATAACTTCATCTTTTACGGATGATTTGAAATCAAATTACCGCAAGAAGATGG
AATCAGTTTCTCTCACATGCCAGGTTCTTCAAGAAATTGGCAACATTCACCGGTTCATTGAATTTAAAGT
CCCATTTCACAGCTCCACAGAATATGGATTGTTTTCTATTCCCAAGAAATTTTCAATCCCAAACAATTAT
AAGAATGGAGAAAAGGAGAATTTGGTCTCCTATGTTGACTTTCTTTACTCCACTGCTCATGAAAGAATTC
TCCAGGATACTTCAATTAATCAACTTTGCCTTGACCCATTGCAAGAATCCTTAAATCGTATTAAAAGCAA
AATACCTGTTTTCTTCAACTTAGCTTCCCGTAGTTCACCAATCAAGCCATCCAATGTTCATGAAGGCAAA
TTGTGA
>lcl|06KEN19-V-3 Puccinia graminis isolate 06KEN19-V-3
ATGTCACATCACTTTGGATTACGTAAAATAAAACTACTGATTTTGCTCTTTCTTCAAGTTCATGGGAGTC
AATGTGCCATGAGGAACTTTGCTGCAGGTGATTTGCACTGATATACCTACCATAATTAAATTTTGTACAG
CCTTCTGACTATGATTTATATGGGTACCATAATTCATAACTATCTCCCAGATAGAGTCCATGGGGTAGAA
TCAGTCATTTCCGGGTCCAAGAGCTCATCTAATCCCATAGCACTGTCTAAGTCCATGGATAAACCAGGTG
ATTTGTTTGAATCCTTCTATATTTTGGCAATTTGGAAACTGAATTCAATTTGCATTACTAATACCTTCTA
TTGTAACACTCCCTCTATTATTCAAGATTTACAAGACACATCTGATTTGGTAGATTCAAATGTTCAGGCA
AAAAATGATGGGAGCAGATATGAAGAAGGTAATCTTATTTCATCCAAATAAACTTTTACCTTATATTCCA
TGGACCACATGCACAAATTGGAAAATTTGGACTGAATTTGATTTATTTAAACATTATCTTTCACCAGATT
TTACAGCTAAATATTCTGAGCAAGTAGATCATGTTTCTAAGATCCTAAAAGAGATTGAAGAACAAGGTGA
CCATTTTCAATTTCTCTTTCCATGTTGAAATTACTATAAAGACCCTAAATCTGATTTTCATGAATTATGT
TGCTAATTTCAGAGCCTGGAACTATAATTATTGATCATAAAGCATTCCCAATCCAAGACAAATCACCAAA
ACAGGTGGTTAATTTCCCATTTCCAAAAAAGATGATTACAGAATCTAATTCAAAAGACATCAGAGAATAT
CTTGCAAGCACATTTCCTTTTGAACAGCAATCAACTATATTAGACAGTGTGAAATCAAGTACGTTTAAAT
TATAAATTCTAGTAGCCATTTGACTTTGATTTTGTCTGCTGAAAAACATTTTATGCAGTTGCCAAAGTAC
AAATAGATGACCAAAAGGAATTTGATCTTCAATTGAAATTCAGACAGGAAAACCTGGAAGAACTCAAGGA
TCAAATTATAGTTTTACTGGGTTCAAATAATGGAAATCAAAACTGGCAAAAGTTACTTGATTACACAAAT
AAGTTGGATGAATTGAGCAACACCAAAATTTCCCCTGAAGAATTTATTGAGGAGATTCAAAAGGTATTGT
ACAAGGTCAAATTGGAATCTACATCAACATCCAAGCTTTACAGTCAATTTACTCTATCAATTCAAGACTT
TGCACTTCAAATAATTCATTCAAAATACAAGTCAAATCAAATAAGTCAAAATGATCTTTTGAAGTTGATC
ACAGAGGATGAGATGCTAAAAATTCTGGCAAAGACCAAGGTTCTCACCTACAAGATGAAATATTTTGATT
CAGCATCAAAAATGGGAATCAATAAATATATCAGTACTGAGATGATGGACCTGGACTGGCAATTTTCACA
TTATAAGACTTTCAATGATGGTGAGATACATTCAATTGCAGAAAAATGATCAAAATTGAATAATTTAAAA
ATATTGATGAATTTGATCTTCCAATTTTTAAAAAATTTGTTGGTTCAATAAAAATTGAAATAGCTTTGAA
AAAAAATAAAGCAAGTGATTCAAGCTATCTTGGATGGCTAACCCATGGGTATTCTATCAAATACGGATTA
TCTCCTAATAATGAAAGGAGTATGTTTTTCCAAGATGGAAGAAAATATGCTGAATTGTATGCATTTTCTA
AAAGTCCCCACAGGAAAATAATACCTGGGGAGCACCTCAAAGATCTGTTAGCTAAAATCAATAAATCCAA
AGGTATTTTTCTGGATCAGAATGCCTTGCTAGATAAAAGGATCTATGCATTTCATGAGTTGAACACTCTT
GAAACACATTTTCCAGGAATAACTTCATCTTTTACGGATGATTTGAAATCAAATTACCGCAAGAAGATGG
AATCTGTTTCTCTCACATGCCAGGTTCTTCAAGAAATTGGCAACATTCACCGGTTCATTGAATCTAAAGT
CCCATATCACAGTTCCACAGAATATGGATTGTTTTCTATCCCCAAGATATTTTCAATCCCAATCGATTAT
AAGCATGGAGAAAAGGAGAATTTGGTCTCCTATGTTGACTTTCTTTACTCCACTGCTCATGAAAGAATTC
TCCAGGATACTTCAATTAATCAACTTTGCCTTGACCCATTACAAGAATCCTTAAACCGTATTAAAAGCGA
TATACCTGTTTTCTTCAACTTAGCTTCCCATAGTTCACCAATCAAGCCATCCAATGTTCATGAAGGCAAA
TTGTGA
>lcl|04KEN156/04 Puccinia graminis isolate 04KEN156/04
ATGTCACATCACTTTGGATTACGTAAAATAAAACTACTGATTTTGCTCTTCCTTCAAGTTCATGGGAGTC
AATGTGCCATGAGGAACTTTGCTGCAGGTGATTTGCACTGATATACCTACCATAATTAAATTTTGTACAG
CCTTCTGACTATGATTTATGTACCATGATTCATAACTATCTCCCAGATAGAGTCCATGGGGTAGAATCAG
TCATTTCCGGGTCCAAGAGCTCATCTAATCCCATAGCACTGTCTAAGTCCATGGATAAACCAGGTGATTT
GTTTGAATCCTTCTATATTTTGGCAATTTGGAAACTGAATTCAATTTGCATTACTAATACCTTCTATTGT
AACACTCCCTCTATTATTAAATATTTACAAGACACATCTGATTTGGTAGATTCAAATGTTCAGGCAAAAA
ATGATGGGAGCAGATATGAAGAAGGTAATCTTATTTCATCCAAATAAACTTTTACCTTATATTCCATGGA
CCACATGCACAAATTGGAAAATTTGGACTGAATTTGATTTATTTAAACATTATCTTTCACCAGATTTTAC
AGCTAAATATTCTGAGCAAGTAGATCATGTTTCTAAGATCCTAAAAGAGATTGAAGAACAAGGTGACCAT
TTTCAATTTCTCTTTCCATGTTGAAATTACTATAAAGACCCTAAATCTGATTTTCATGAATTATGTTGCT
AATTTCAGAGCCTGGAACTATAATTATTGATCATAAAGCATTCCCAATCCAAGACAAATCACCAAAACAG
GTGGTTAATTTCCCTTTTCCAAAAAAGATGATTACAGAATCTAATTCAAAAGACATCAGAGAATATCTTG
CAAGCACATTTCCTTTTGAACAGCAATCAACTATATTAGACAGTGTGAAATCAAGTACGTTTAAATTATA
AATTCTAGTAGACAGAAAGTACTTTAATGTGCTCCATTTGACTTTGATTTTGTCTGCTGAAAAACATTTT
ATGCAGTTGCCAAAGTACAAATAGATGACCAAAAGGAATTTGATCTTCAATTGAAATTCAGACAGGAAAA
CCTGGAAGAACTCAAGGATCAAATTATACTTTCACTGGGTGCAAATAATGGAAATCAAAACTGGCAAAAG
TTACTTGATTACACAAATAAGTTGGATGAATTGAGCAACACCAAAATTTCCCCTGAAGAATTTATTGAGG
AGATTCAAAAGGTATTGTACAAGGTCAAATTGGAATCTACATCAACATCCAAGCTTTACAGTCAATTTAA
TCTATCAATTCAAGATTTTGCACTTCAAATAATTCATTCAAAATACAAGTCAAATCAAATAAGTCAAAAT
GATCTTTTGAAGTTGATCACAGAGGATGAGATGCTAAAAATTCTGGCAAAGACCAAGGTTCTCACCTACA
AGATGAAATATTTTGATTCAGCATCAAAAATGGGAATCAATAAATATATCAGTACTGAGATGATGGACCT
GGACTGGCAATTTTCACATTATAAGACTTTCAATGATGGTGAGATACATTCAATTGCAGAAAAATGATCA
AAATTGAATAATTTAAAAATATTGATGAATTTGATCTTCCAATTTTTAAAAAAATTGTTGGTTCAATAAA
AATTGAAATAGCTTTGAAAAAAAATAAAGCAACTGATTCAAGCTATCTTGGATGGCTAACCCATGGGTAT
TCTATCAAATACGGATTATCTCCTAATAATGAAAGGAGTATGTTTTTCCAAGATGGAAGAAAATATGCTG
AATTGTATGCATTTTCTAAAAGTCCCCACAGGAAAATAATACCTGGGGAGCACCTCAAAGAGCTGTTAGC
TAAAATCAATAAATCCAAAGGTATTTTTCTGGATCAGAACGCCTTGCTAGATAAAAGGATCTATGCATTT
CATGAGTTGAACACTCTTGAAACACATTTTCCAGGAATAACTTCATCTTTTACGGATGATTTGAAATCAA
ATTACCGCAAGAAGATGGAATCTGTTTCTCTCACATGCCAGGTTCTTCAAGAAATTGGCAACATTCACCG
GTTCATTGAATCTAAAGTCCCATATCACAGTTCCACAGAATATGGATTGTTTTCTATCCCCAAGATATTT
TCAATCCCAATCGATTATAAGCATGGAGAAAAGGAGAATTTGGTCTCCTATGTTGACTTTCTTTACTCCA
CTGCTCATGAAAGAATTCTCCAGGATAATTCAATTAATCAACTTTGCCTTGACCCATTACAAGAATCCTT
AAACCGTATTAAAAGCGATATACCTGTTTTCTTCAACTTAGCTTCCCATAGTTCACCAATCAAGCCATCC
AATGTTCATGAAGGCAAATTGTGA
>lcl|Uv59.4 Puccinia graminis isolate UV59.4
ATGTCACATCACTTTGGATTACGTAAAATAAAACTACTGATTTTGCTCTTTCTTCAAGTTCATGGGAGTC
AATGTGCCATGAGGAACTTTGCTGCAGGTGATTTGCACTGATATACCTACCATAATTAAATTTTGTACAG
CCTTCTGACTATGATTTATGTACCATGATTCATAACTATCTCCCAGATAGAGTCCATGGGGTAGAATCAG
TCATTTCCGGGTCCAAGAGCTCATCTAATCCCATGGCACTGTCTAAGTCCATGGATAAACCAGGTGATTT
GTTTGAATCCTTCTATATTTTGGCAATTTGGAAACTGAATTCAATTTGCATTACTAATACCTTCTATTGT
AACACTCCCTCTATTATTCAAGATTTACAAGACACATCTGATTTGGTAGATTCAAATGTTCAGGCAAAAA
ATGATGGGAGCAGATATGAAGAAGGTAATCTTATTTCATCCAAATAAACTTTTACCTTATATTCCATGGA
CCACATGCACAAATTGGAAAATTTGGACTGAATTTGATTTATTTAAACATTATCTTCCACCAGATTTTAC
AGCTAAATATTCTGAGCAAGTAGATCATGTTTCTAAGATCCTAAAAGAGATTGAAGAACAAGGTGACCAT
TTTCAATTTCTCTTTCCATGTTGAAATTACTATAAAGACCCTAAATCTGATTTTCATGAATTATGTTGCT
AATTTCAGAGCCTGGAACTATAATTATTGATCATAAAGCATTCCCAATCCAAGACAAATCACCAAAACAG
GTGGTTAATTTCCCTTTTCCAAAAAAGATGATTACAGAATCTAATTCAAAAGACATCAGAGAATATCTTG
CAAGCACATTTCCTTTTGAACAGCAATCAACTATATTAGACAGTGTGAAATCAAGTACGTTTAAATTATA
AATTCTAGTAGCCATTTGACTTTGATTTTGTCTGCTGAAAAACATTTTATGCAGTTGCCAAAGTACAAAT
AGATGACCAAAAGGAATTTGATCTTCAATTGAAATTCAGACAGGAAAACCTGGCAGAACTCAAGGATCAA
ATTATACTTTCACTGGGTGCAAATAATGGAAATCAAAACTGGCAAAAGTTACTTGATTACACAAATAAGT
TGGATGAATTGAGCAACACCAAAATTTCCCCTGAAGAATTTATTGAGGAGATTCAAAAGGTATTGTACAA
GGTCAAATTGGAATCTACATCAACATCCAAGCTTTACAGTCAATTTACTCTATCAATTCAAGACTTTGCA
CTTCAAATAATTCATTCAAAATACAAGTCAAATCAAATAAGTCAAAATGATCTTTTGAAGTTGATCACAG
AGGATGAGATGCTAAAAATTCTGGCAAAGACCAAGGTTCTCACCTACAAGATGAAATATTTTGATTCAGC
ATCAAAAATGGGAATCAATAAATATATCAGTACTGAGATGATGGACCTGGACTGGCAATTTTCACATTAT
AAGACTTTCAATGATGGTGAGATACATTCAATTGCAGAAAAATGATCAAAATTGAATAATTTAAAAATAT
TGATGAATTTGATCTTCCAATTTTTAAAAAATTTGTTGGTTCAATAAAAATTGAAATAGCTTTGAAAAAA
AATAAAGCAACTGATTCAAGCTATCTTGGATGGCTAACCCATGGGTATTCTATCAAATACGGATTATCTC
CTAATAATGAAAGGAGTATGTTTTTCCAAGATGGAAGAAAATATGCTGAATTGTATGCATTTTCTAAAAG
TCCCCACAGGAAAATAATACCTGGGGAGCACCTCAAAGAGCTGTTAGCTAAAATCAATAAATCCAAAGGT
ATTTTTCTGGATCAGAACGCCTTGCTAGATAAAAGGATCTATGCATTTCATGAGTTGAACACTCTTGAAA
CACATTTTCCAGGAATAACTTCATCTTTTACGGATGATTTGAAATCAAATTACCGCAAGAAGATGGAATC
TGTTTCTCTCACATGCCAGGTTCTTCAAGAAATTGGCAACATTCACCGGTTCATTGAATCTAAAGTCCCA
TATCACAGTTCCACAGAATATGGATTGTTTTCTATTCCCAAGATATTTTCAATCCCAATCGATTATAAGC
ATGGAGAAAAGGAGAATTTGGTCTCCTATGTTGACTTTCTTTACTCCACTGCTCATGAAAGAATTCTCCA
GGATAATTCAATTAATCAACTTTGCCTTGACCCATTACAAGAATCCTTAAACCGTATTAAAAGCAATATA
CCTGTTTTCTTCAACTTAGCTTCCCATAGTTCACCAATCAAGCCATCCAATGTTCATGAAGGCAAATTGT
GA
>lcl|07KEN24-4 Puccinia graminis isolate 07KEN24-4
ATGTCACATCACTTTGGATTACGTAAAATAAAACTACTGATTTTGCTCTTTCTTCAAGTTCATGGGAGTC
AATGTGCCATGAGGAACTTTGCTGCAGGTGATTTGCACTGATATACCTACCATAATTAAATTTTGTACAG
CCTTCTGACTATGATTTATGTACCATGATTCATAACTATCTCCCAGATAGAGTCCATGGGGTAGAATCAG
TCATTTCCGGGTCCAAGAGCTCATCTAATCCCATAGCACTGTCTAAGTCCATGGATAAACCAGGTGATTT
GTTTGAATCCTTCTATATTTTGGCAATTTGGAAACTGAATTCAATTTGCATTACTAATACCTTCTATTGT
AACACTCCCTCTATTATTCAAGATTTACAAGACACATCTGATTTGGTAGATTCAAATGTTCAGGCAAAAA
ATGATGGGAGCAGATATGAAGAAGGTAATCTTATTTCATCCAAATAAACTTTTACCTTATATTCCATGGA
CCACATGCACAAATTGGAAAATTTGGACTGAATTTGATTTATTTAAACATTATCTTCCACCAGATTTTAC
AGCTAAATATTCTGAGCAAGTAGATCATGTTTCTAAGATCCTAAAAGAGATTGAAGAACAAGGTGACCAT
TTTTAATTTCTCTTTCCATGTTGAAAGTACTATAGAGACCCTAAATCTGATTTTCATGAATTATGTTGCT
AATTTCAGAGCCTGGAACTATAATTATTGATCATAAAGCATTCCCAATCCAAGACAAATCACCAAAACAG
GTGGTTAATTTCCCTTTTCCAAAAAAGATGATTACAGAATCTAATTCAAAAGACATCAGAGAATATCTTG
CAAGCACATTTCCTTTTGAACAGCAATCAACTATATTAGACAGTGTGAAATCAAGTACGTTTAAATTATA
AATTCTAGTAGACAGAAAGTACTTTAATGTGCTCCATTTGACTTTGATTTTGTCTGCTGAAAAACATTTT
ATGCAGTTGCCAAAGTACAAATAGATGACCAAAAGGAATTTGATCTTCAATTGAAATTCAGACAGGAAAA
CCTGGAAGAACTCAAGGATCAAATTATACTTTCACTGGGTGCAAATAATGGAAATCAAAACTGGCAAAAG
TTACTTGATTACACAAATAAGTTGGATGAATTGAGCAACACCAAAATTTCCCCTGAAGAATTTATTGAGG
AGATTCAAAAGGTATTGTACAAGGTCAAATTGGAATCTACATCAACATCCAAGCTTTACAGTCAATTTAC
TCTATCAATTCAAGACTTTGCACTTCAAATAATTCATTCAAAATACAAGTCAAATCAAATAAGTCAAAAT
GATCTTTTGAAGTTGATCACAGAGGATGAGATGCTAAAAATTCTGGCAAAGACCAAGGTTCTCACCTACA
AGATGAAATATTTTGATTCAGCATCAAAAATGGGAATCAATAAATATATCAGTACTGAGATGATGGACCT
GGACTGGCAATTTTCACATTATAAGACTTTCAATGATGGTGAGATACATTCAATTGCAGAAAAATGATCA
AAATTGAATAATTTAAAAATATTGATGAATTTGATCTTCCAATTTTTAAAAAAATTGTTGGTTCAATAAA
AATTGAAATAGCTTTGAAAAAAAATAAAGCAACTGATTCAAGCTATCTTGGATGGCTAACCCATGGGTAT
TCTATCAAATACGGATTATCTCCTAATAATGAAAGGAGTATGTTTTTCCAAGATGGAAGAAAATATGCTG
AATTGTATGCATTTTCTAAAAGTCCCCACAGGAAAATAATACCTGGGGAGCACCTCAAAGAGCTGTTAGC
TAAAATCAATAAATCCAAAGGTATTTTTCTGGATCAGAACGCCTTGCTAGATAAAAGGATCTATGCATTT
CATGAGTTGAACACTCTTGAAACACATTTTCCAGGAATAACTTCATCTTTTACGGATGATTTGAAATCAA
ATTACCGCAAGAAGATGGAATCTGTTTCTCTCACATGCCAGGTTCTTCAAGAAATTGGCAACATTCACCG
GTTCATTGAATCTAAAGTCCCATATCACAGTTCCACAGAATATGGATTGTTTTCTATTCCCAAGATATTT
TCAATCCCAATCGATTATAAGCATGGAGAAAAGGAGAATTTGGTCTCCTATGTTGACTTTCTTTACTCCA
CTGCTCATGAAAGAATTCTCCAGGATACTTCAATTAATCAACTTTGCCTTGACCCATTACAAGAATCCTT
AAACCGTATTAAAAGCGATATACCTGTTTTCTTCAACTTAGCTTCCCATAGTTCACCAATCAAGCCATCC
AATGTTCATGAAGGCAAATTGTGA
>lcl|84KEN654B Puccinia graminis isolate 84KEN654B
TCACTTTGGATTACGTAAAATAAAACTACTGATTTTGCTCTTCCTTCAAGTTCATGGGAGTCAATGTGCC
ATGAGGAACTTTGCTGCAGGTGATTTGCACTGATATACCTACCATAATTAAATTTTGTACAGCCTTCTGA
CTATGATTTATGTACCATGATTCATAACTATCTCCCAGATAGAGTCCATGGGGTAGAATCAGTCATTTCC
GGGTCCAAGAGCTCATCTAATCCCATGGCACTGTCTAAGTCCATGGATAAACCAGGTGATTTGTTTGAAT
CCTTCTATATTTTGGCAATTTGGAAACTGAATTCAATTTGCATTACTAATACCTTCTATTGTAACACTCC
CTCTATTATTAAATATTTACAAGACACATCTGATTTGGTAGATTCAAATGTTCAGGCAAAAAATGATGGG
AGCAGATATGAAGAAGGTAATCTTATTTCATCCAAATAAACTTTTACCTTATATTCCATGGACCACATGC
ACAAATTGGAAAATTTGGACTGAATTTGATTTATTTAAACATTATCTTCCACCAGATTTTACAGCTAAAT
ATTCTGAGCAAGTAGATCATGTTTCTAAGATCCTAAAAGAGATTGAAGAACAAGGTGACCATTTTCAATT
TCTCTTTCCATGTTGAAATTACTATAAAGACCCTAAATCTGATTTTCATGAATTATGTTGCTAATTTCAG
AGCCTGGAACTATAATTATTGATCATAAAGCATTCCCAATCCAAGACAAATCACCAAAACAGGTGGTTAA
TTTCCCTTTTCCAAAAAAGATGATTACAGAATCTAATTCAAAAGACATCAGAGAATATCTTGCAAGCACA
TTTCCTTTTGAACAGCAATCAACTATATTAGACAGTGTGAAATCAAGTACGTTTAAATTATAAATTCTAG
TAGACAGAAAGTACTTTAATGTGCTCCATTTGACTTTGATTTTGTCTTCTGAAAATCATTTTATGCAGTT
GCCAAAGTACAAATAGATGACCGAAAGGCATTTGATCTTCAATTGAAATTCAGACAGGAAAACCTGGCAG
AACTCAAGGATCAAATTATACTTTCACTGGGTGCAAATAATGGAAATCAAAACTGGCAAAAGTTACTTGA
TTACACAAATAAGTTGGATGAATTGAGCAACACCAAAATTTCCCCTGAAGAATTTATTGAGGAGATTCAA
AAGGTATTGTACAAGGTCAAATTGGAATCTACATCAACATCCAAGCTTTACAGTCAATTTAATCTATCAA
TTCAAGATTTTGCACTTCAAATAATTCATTCAAAATACAAGTCAAATCAAATAAGTCAAAATGATCTTTT
GAAGTTGATCACAGAGGATGAGATGCTAAAAATTCTGGCAAAGACCAAGGTTCTCACCTACAAGATGAAA
TATTTTGATTCAGCATCAAAAATGGGAATCAATAAATATATCAGTACTGAGATGATGGACCTGGACTGGC
AATTTTCACATTATAAGACTTTCAATGATGGTGAGATACATTCAATTGCAGAAAAATGATCAAAATTGAA
TAATTTAAAAATATTGATGAATTTGATCTTCCAATTTTTAAAAAATTTGTTGGTTCAATAAAAATTGAAA
TAGCTTTGAAAAAAAATAAAGCAAGTGATTCAAGCTATCTTGGATGGCTAACCCATGGGTATTCTATCAA
ATACGGATTATCTCCTAATAATGAAAGGAGTATGTTTTTCCAAGATGGAAGAAAATATGCTGAATTGTAT
GCATTTTCTAAAAGTCCCCACAGGAAAATAATACCTGGGGAGCACCTCAAAGATCTGTTAGCTAAAATCA
ATAAATCCAAAGGTATTTTTCTGGATCAGAATGCCTTGCTAGATAAAAGGATCTATGCATTTCATGAGTT
GAACACTCTTGAAACACATTTTCCAGGAATAACTTCATCTTTTACGGATGATTTGAAATCAAATTACCGC
AAGAAGATGGAATCTGTTTCTCTCACATGCCAGGTTCTTCAAGAAATTGGCAACATTCACCGGTTCATTG
AATCTAAAGTCCCATATCACAGTTCCACAGAATATGGATTGTTTTCTATCCCCAAGATATTTTCAATCCC
AATCGATTATAAGCATGGAGAAAAGGAGAATTTGGTCTCCTATGTTGACTTTCTTTACTCCACTGCTCAT
GAAAGAATTCTCCAGGATAATTCAATTAATCAACTTTGCCTTGACCCATTACAAGAATCCTTAAACCGTA
TTAAAAGCAATATACCTGTTTTCTTCAACTTAGCTTCCCATAGTTCACCAATCAAGCCATCCAATGTTCA
TGAAGGCAAATTGTG
>lcl|Uv55.2 Puccinia graminis isolate UV55.2
ATGTCACATCACTTTGGATTACGTAAAATAAAACTACTGATTTTGCTCTTCCTTCAAGTTCATGGGAGTC
AATGTGCCATGAGGAACTTTGCTGCAGGTGATTTGCACTGATATACCTACCATAATTAAATTTTGTACAG
CCTTCTGACTATGATTTATGTACCATGATTCATAACTATCTCCCAGATAGAGTCCATGGGGTAGAATCAG
TCATTTCCGGGTCCAAGAGCTCATCTAATCCCATGGCACTGTCTAAGTCCATGGATAAACCAGGTGATTT
GTTTGAATCCTTCTATATTTTGGCAATTTGGAAACTGAATTCAATTTGCATTACTAATACCTTCTATTGT
AACACTCCCTCTATTATTCAAGATTTACAAGACACATCTGATTTGGTAGATTCAAATGTTCAGGCAAAAA
ATGATGGGAGCAGATATGAAGAAGGTAATCTTATTTCATCCAAATAAACTTTTACCTTATATTCCATGGA
CCACATGCACAAATTGGAAAATTTGGACTGAATTTGATTTATTTAAACATTATCTTCCACCAGATTTTAC
AGCTAAATATTCTGAGCAAGTAGATCATGTTTCTAAGATCCTAAAAGAGATTGAAGAACAAGGTGACCAT
TTTCAATTTCTCTTTCCATGTTGAAATTACTATAAAGACCCTAAATCTGATTTTCATGAATTATGTTGCT
AATTTCAGAGCCTGGAACTATAATTATTGATCATAAAGCATTCCCAATCCAAGACAAATCACCAAAACAG
GTGGTTAATTTCCCTTTTCCAAAAAAGATGATTACAGAATCTAATTCAAAAGACATCAGAGAATATCTTG
CAAGCACATTTCCTTTTGAACAGCAATCAACTATATTAGACAGTGTGAAATCAAGTACGTTTAAATTATA
AATTCTAGTAGACAGAAAGTACTTTAATGTGCTCCATTTGACTTTGATTTTGTCTTCTGAAAATCATTTT
ATGCAGTTGCCAAAGTACAAATAGATGACCGAAAGGCATTTGATCTTCAATTGAAATTCAGACAGGAAAA
CCTGGCAGAACTCAAGGATCAAATTATACTTTCACTGGGTGCAAATAATGGAAATCAAAACTGGCAAAAG
TTACTTGATTACACAAATAAGTTGGATGAATTGAGCAACACCAAAATTTCCCCTGAAGAATTTATTGAGG
AGATTCAAAAGGTATTGTACAAGGTCAAATTGGAATCTACATCAACATCCAAGCTTTACAGTCAATTTAC
TCTATCAATTCAAGACTTTGCACTTCAAATAATTCATTCAAAATACAAGTCAAATCAAATAAGTCAAAAT
GATCTTTTGAAGTTGATCACAGAGGATGAGATGCTAAAAATTCTGGCAAAGACCAAGGTTCTCACCTACA
AGATGAAATATTTTGATTCAGCATCAAAAATGGGAATCAATAAATATATCAGTACTGAGATGATGGACCT
GGACTGGCAATTTTCACATTATAAGACTTTCAATGATGGTGAGATACATTCAATTGCAGAAAAATGATCA
AAATTGAATAATTTAAAAATATTGATGAATTTGATCTTCCAATTTTTAAAAAAATTGTTGGTTCAATAAA
AATTGAAATAGCTTTGAAAAAAAATAAAGCAACTGATTCAAGCTATCTTGGATGGCTAACCCATGGGTAT
TCTATCAAATACGGATTATCTCCTAATAATGAAAGGAGTATGTTTTTCCAAGATGGAAGAAAATATGCTG
AATTGTATGCATTTTCTAAAAGTCCCCACAGGAAAATAATACCTGGGGAGCACCTCAAAGATCTGTTAGC
TAAAATCAATAAATCCAAAGGTATTTTTCTGGATCAGAATGCCTTGCTAGATAAAAGGATCTATGCATTT
CATGAGTTGAACACTCTTGAAACACATTTTCCAGGAATAACTTCATCTTTTACGGATGATTTGAAATCAA
ATTACCGCAAGAAGATGGAATCTGTTTCTCTCACATGCCAGGTTCTTCAAGAAATTGGCAACATTCACCG
GTTCATTGAATCTAAAGTCCCATATCACAGTTCCACAGAATATGGATTGTTTTCTATTCCCAAGATATTT
TCAATCCCAATCGATTATAAGCATGGAGAAAAGGAGAATTTGGTCTCCTATGTTGACTTTCTTTACTCCA
CTGCTCATGAAAGAATTCTCCAGGATACTTCAATTAATCAACTTTGCCTTGACCCATTACAAGAATCCTT
AAACCGTATTAAAAGCGATATACCTGTTTTCTTCAACTTAGCTTCCCATAGTTCACCAATCAAGCCATCC
AATGTTCATGAAGGCAAATTGTGA
>lcl|01MN84A-1-2 Puccinia graminis isolate 01MN84A-1-2
ATGTCACATCACTTTGGATTACGTAAAATAAAACTACTGATTTTGCTCTTCCTTCAAGTTCATGGGAGTC
AATGTGCCATGAGGAACTTTGCTGCAGGTGATTTGCACTGATATACCTACCATAATTAAATTTTGTACAG
CCTTCTGACTATGATTTATGTACCATGATTCATAACTATCTCCCAGATAGAGTCCATGGGGTAGAATCAG
TCATTTCCGGGTCCAAGAGCTCATCTAATCCCATGGCACTGTCTAAGTCCATGGATAAACCAGGTGATTT
GTTTGAATCCTTCTATATTTTGGCAATTTGGAAACTGAATTCAATTTGCATTACTAATACCTTCTATTGT
AACACTCCCTCTATTATTAAATATTTACAAGACACATCTGATTTGGTAGATTCAAATGTTCAGGCAAAAA
ATGATGGGAGCAGATATGAAGAAGGTAATCTTATTTCATCCAAATAAACTTTTACCTTATATTCCATGGA
CCACATGCACAAATTGGAAAATTTGGACTGAATTTGATTTATTTAAACATTATCTTCCACCAGATTTTAC
AGCTAAATATTCTGAGCAAGTAGATCATGTTTCTAAGATCCTAAAAGAGATTGAAGAACAAGGTGACCAT
TTTCAATTTCTCTTTCCATGTTGAAATTACTATAAAGACCCTAAATCTGATTTTCATGAATTATGTTGCT
AATTTCAGAGCCTGGAACTATAATTATTGATCATAAAGCATTCCCAATCCAAGACAAATCACCAAAACAG
GTGGTTAATTTCCCTTTTCCAAAAAAGATGATTACAGAATCTAATTCAAAAGACATCAGAGAATATCTTG
CAAGCACATTTCCTTTTGAACAGCAATCAACTATATTAGACAGTGTGAAATCAAGTACGTTTAAATTATA
AATTCTAGTAGACAGAAAGTACTTTAATGTGCTCCATTTGACTTTGATTTTGTCTTCTGAAAATCATTTT
ATGCAGTTGCCAAAGTACAAATAGATGACCGAAAGGCATTTGATCTTCAATTGAAATTCAGACAGGAAAA
CCTGGCAGAACTCAAGGATCAAATTATACTTTCACTGGGTGCAAATAATGGAAATCAAAACTGGCAAAAG
TTACTTGATTACACAAATAAGTTGGATGAATTGAGCAACACCAAAATTTCCCCTGAAGAATTTATTGAGG
AGATTCAAAAGGTATTGTACAAGGTCAAATTGGAATCTACATCAACATCCAAGCTTTACAGTCAATTTAA
TCTATCAATTCAAGATTTTGCACTTCAAATAATTCATTCAAAATACAAGTCAAATCAAATAAGTCAAAAT
GATCTTTTGAAGTTGATCACAGAGGATGAGATGCTAAAAATTCTGGCAAAGACCAAGGTTCTCACCTACA
AGATGAAATATTTTGATTCAGCATCAAAAATGGGAATCAATAAATATATCAGTACTGAGATGATGGACCT
GGACTGGCAATTTTCACATTATAAGACTTTCAATGATGGTGAGATACATTCAATTGCAGAAAAATGATCA
AAATTGAATAATTTAAAAATATTGATGAATTTGATCTTCCAATTTTTAAAAAATTTGTTGGTTCAATAAA
AATTGAAATAGCTTTGAAAAAAAATAAAGCAAGTGATTCAAGCTATCTTGGATGGCTAACCCATGGGTAT
TCTATCAAATACGGATTATCTCCTAATAATGAAAGGAGTATGTTTTTCCAAGATGGAAGAAAATATGCTG
AATTGTATGCATTTTCTAAAAGTCCCCACAGGAAAATAATACCTGGGGAGCACCTCAAAGATCTGTTAGC
TAAAATCAATAAATCCAAAGGTATTTTTCTGGATCAGAATGCCTTGCTAGATAAAAGGATCTATGCATTT
CATGAGTTGAACACTCTTGAAACACATTTTCCAGGAATAACTTCATCTTTTACGGATGATTTGAAATCAA
ATTACCGCAAGAAGATGGAATCTGTTTCTCTCACATGCCAGGTTCTTCAAGAAATTGGCAACATTCACCG
GTTCATTGAATCTAAAGTCCCATATCACAGTTCCACAGAATATGGATTGTTTTCTATCCCCAAGATATTT
TCAATCCCAATCGATTATAAGCATGGAGAAAAGGAGAATTTGGTCTCCTATGTTGACTTTCTTTACTCCA
CTGCTCATGAAAGAATTCTCCAGGATAATTCAATTAATCAACTTTGCCTTGACCCATTACAAGAATCCTT
AAACCGTATTAAAAGCAATATACCTGTTTTCTTCAACTTAGCTTCCCATAGTTCACCAATCAAGCCATCC
AATGTTCATGAAGGCAAATTGTGA
>lcl|99KS76A-1_(A) Puccinia graminis isolate 99KS76A-1
ATGTCACATCACTTTGGATTACGTAAAATAAAACTACTGATTTTGCTCTTCCTTCAAGTTCATGGGAGTC
AATGTGCCATGAGGAACTTTGCTGCAGGTGATTTGCACTGATATACCTACCATAATTAAATTTTGTACAG
CCTTCTGACTATGATTTATGTACCATGATTCATAACTATCTCCCAGATAGAGTCCATGGGGTAGAATCAG
TCATTTCCGGGTCCAAGAGCTCATCTAATCCCATGGCACTGTCTAAGTCCATGGATAAACCAGGTGATTT
GTTTGAATCCTTCTATATTTTGGCAATTTGGAAACTGAATTCAATTTGCATTACTAATACCTTCTATTGT
AACACTCCCTCTATTATTAAATATTTACAAGACACATCTGATTTGGTAGATTCAAATGTTCAGGCAAAAA
ATGATGGGAGCAGATATGAAGAAGGTAATCTTATTTCATCCAAATAAACTTTTACCTTATATTCCATGGA
CCACATGCACAAATTGGAAAATTTGGACTGAATTTGATTTATTTAAACATTATCTTCCACCAGATTTTAC
AGCTAAATATTCTGAGCAAGTAGATCATGTTTCTAAGATCCTAAAAGAGATTGAAGAACAAGGTGACCAT
TTTCAATTTCTCTTTCCATGTTGAAATTACTATAAAGACCCTAAATCTGATTTTCATGAATTATGTTGCT
AATTTCAGAGCCTGGAACTATAATTATTGATCATAAAGCATTCCCAATCCAAGACAAATCACCAAAACAG
GTGGTTAATTTCCCTTTTCCAAAAAAGATGATTACAGAATCTAATTCAAAAGACATCAGAGAATATCTTG
CAAGCACATTTCCTTTTGAACAGCAATCAACTATATTAGACAGTGTGAAATCAAGTACGTTTAAATTATA
AATTCTAGTAGACAGAAAGTACTTTAATGTGCTCCATTTGACTTTGATTTTGTCTTCTGAAAATCATTTT
ATGCAGTTGCCAAAGTACAAATAGATGACCGAAAGGCATTTGATCTTCAATTGAAATTCAGACAGGAAAA
CCTGGCAGAACTCAAGGATCAAATTATACTTTCACTGGGTGCAAATAATGGAAATCAAAACTGGCAAAAG
TTACTTGATTACACAAATAAGTTGGATGAATTGAGCAACACCAAAATTTCCCCTGAAGAATTTATTGAGG
AGATTCAAAAGGTATTGTACAAGGTCAAATTGGAATCTACATCAACATCCAAGCTTTACAGTCAATTTAA
TCTATCAATTCAAGATTTTGCACTTCAAATAATTCATTCAAAATACAAGTCAAATCAAATAAGTCAAAAT
GATCTTTTGAAGTTGATCACAGAGGATGAGATGCTAAAAATTCTGGCAAAGACCAAGGTTCTCACCTACA
AGATGAAATATTTTGATTCAGCATCAAAAATGGGAATCAATAAATATATCAGTACTGAGATGATGGACCT
GGACTGGCAATTTTCACATTATAAGACTTTCAATGATGGTGAGATACATTCAATTGCAGAAAAATGATCA
AAATTGAATAATTTAAAAATATTGATGAATTTGATCTTCCAATTTTTAAAAAATTTGTTGGTTCAATAAA
AATTGAAATAGCTTTGAAAAAAAATAAAGCAAGTGATTCAAGCTATCTTGGATGGCTAACCCATGGGTAT
TCTATCAAATACGGATTATCTCCTAATAATGAAAGGAGTATGTTTTTCCAAGATGGAAGAAAATATGCTG
AATTGTATGCATTTTCTAAAAGTCCCCACAGGAAAATAATACCTGGGGAGCACCTCAAAGATCTGTTAGC
TAAAATCAATAAATCCAAAGGTATTTTTCTGGATCAGAATGCCTTGCTAGATAAAAGGATCTATGCATTT
CATGAGTTGAACACTCTTGAAACACATTTTCCAGGAATAACTTCATCTTTTACGGATGATTTGAAATCAA
ATTACCGCAAGAAGATGGAATCTGTTTCTCTCACATGCCAGGTTCTTCAAGAAATTGGCAACATTCACCG
GTTCATTGAATCTAAAGTCCCATATCACAGTTCCACAGAATATGGATTGTTTTCTATCCCCAAGATATTT
TCAATCCCAATCGATTATAAGCATGGAGAAAAGGAGAATTTGGTCTCCTATGTTGACTTTCTTTACTCCA
CTGCTCATGAAAGAATTCTCCAGGATAATTCAATTAATCAACTTTGCCTTGACCCATTACAAGAATCCTT
AAACCGTATTAAAAGCAATATACCTGTTTTCTTCAACTTAGCTTCCCATAGTTCACCAATCAAGCCATCC
AATGTTCATGAAGGCAAATTGTGA
>lcl|69SD657C_(A2) Puccinia graminis isolate 69SD657C
TGGGAGTCAATGTGCCATGAGGAACTTTGCTGCAGGTGATTTGCACTGATATACCTACCATAATTAAATT
TTGTACAGCCTTCTGACTATGATTTATGTACCATGATTCATAACTATCTCCCAGATAGAGTCCATGGGGT
AGAATCAGTCATTTCCGGGTCCAAGAGCTCATCTAATCCCATGGCACTGTCTAAGTCCATGGATAAACCA
GGTGATTTGTTTGAATCCTTCTATATTTTGGCAATTTGGAAACTGAATTCAATTTGCATTACTAATACCT
TCTATTGTAACACTCCCTCTATTATTAAATATTTACAAGACACATCTGATTTGGTAGATTCAAATGTTCA
GGCAAAAAATGATGGGAGCAGATATGAAGAAGGTAATCTTATTTCATCCAAATAAACTTTTACCTTATAT
TCCATGGACCACATGCACAAATTGGAAAATTTGGACTGAATTTGATTTATTTAAACATTATCTTCCACCA
GATTTTACAGCTAAATATTCTGAGCAAGTAGATCATGTTTCTAAGATCCTAAAAGAGATTGAAGAACAAG
GTGACCATTTTCAATTTCTCTTTCCATGTTGAAATTACTATAAAGACCCTAAATCTGATTTTCATGAATT
ATGTTTCTAATTTCAGAGCCTGGAACTATAATTATTGATCATCAAGCATTCCCAATCCAAGACAAATCAC
CAAAACAGGTGGTTAATTCCCCATTTCCAAAAAAGATGATTACAGAATCTAATTCAAAAGACATCAGAGA
ATATCTTGCAAGCACATTTCCTTTTGAACAGCAATCAACTATATTAGACAGTGTGAAATCAAGTACGTTT
AAATTATAAATTCTAGTAGACAGAAAGTACTTTAATGTGCTCCATTTGACTTTGATTTTGTCTGCTGAAA
ATCATTTTATGCAGTTGCCAAAGTACAAATAGATGACCAAAAGGCATTTGATCTTCAATTGGAATTCAGA
CAGAAAAACCTGGCAGAACTCAAGGATCAAATTATAGTTTCACTGGGTTCAAATAATGGAAATCAAAACT
GGCAAAAGTTACTTGATTACACAAATAAGTTGGATGAATTGAGCAACACCAAAATTTCCCCTGAAGAATT
TATTGAGGAGATTCAAAAGGTATTGTACAAGGTCAAATTGGAATCTACATCAACATCCAAGCTTTACAGT
CAATTTACTCTATCAATTCAAGATTTTGCACTTCAAATAATTCATTCAAAATACAAGTCAAATCAAATAA
GTCAAAATGATCTTTTGAAGTTGATCACAGAGGATGAGATGCTAAAAATTCTGGCAAAGACCAAGGTTCT
CACCTACAAGATGAAATATTTTGATTCAGCATCAAAAATGGGAATCAATAAATATATCAGTACTGAGATG
ATGGACCTGGACTGGCAATTTTCACATTATAAGACTTTCAATGATGGTGAGATACATTCAATTGCAGAAA
AATGATCAAAATTGAATAATTTAAAAATACTGATGAAGTTGATCTTCCAATTTTTAAAAAATTTGTTGGT
TCAATAAAAATTGAAATAGCTTTGAAAAAAAATAAAGCAAGTGATTCAAGCTATCTTGGATGGCTAACCC
ACGGGTATTTTATCAAATACAGATTATCTCCTAGTAATGAAAGGAGTATGTTTTTCCAAGATGGAAGAAA
ATATGCTGAATTGTATGCATTTTCTAAAAGTCCCCACAGGAAGATAATACCTGGGGAGCACCTCAAAGAG
CTGTTAGCTAAAATCAATCAATCCAAAGGTATTTTTCTAGATCAGAATGCCTTGCTAGATCAAAGGATCT
ATGCATTTCATGAGTTGAACACTCTTGAAACACATTTTCCAGGAATAACTTCATCTTTTACAGATGATTT
GAAATCAAATTACCGCAAGAAGATGGAATCTGTTTCTCTCACATGCCAGGTTCTTCAAGAAATTGGCAAC
ATTCACCGGTTCATTGAATTTAAAGTCCCATTTCACAGCTCCACAGAATATGGATTGTTTTCTATTCCCA
AGAAATTTTCAATCCCAATCAGTTATAAGAATGGAGAAAAGGAGAATTTGGTCTCCTATGTTGACTTTCT
TTACTCCACTGCTCATGAAAGGATTCTCCAGGATACTTCAATTAATCAACTTTGCCTTGACCCATTACAA
GAATCCTTAAACCGTATTAAAAGCGATATACCTGTTTTCTTCAACTTAGCTTCCCATAGTTCACCAATCA
AGCCATCCAATGTTCATGAAGAAAAATTGTGA
>lcl|00MN99c Puccinia graminis
TGGGAGTCAATGTGCCATGAGGAACTTTGCTGCAGGTGATTTGCACTGATATACCTACCATAATTAAATT
TTGTACAGCCTTCTGACTATGATTTATGTACCATGATTCATAACTATCTCCCAGATAGAGTCCATGGGGT
AGAATCAGTCATTTCCGGGTCCAAGAGCTCATCTAATCCCATGGCACTGTCTAAGTCCATGGATAAACCA
GGTGATTTGTTTGAATCCTTCTATATTTTGGCAATTTGGAAACTGAATTCAATTTGCATTACTAATACCT
TCTATTGTAACACTCCCTCTATTATTAAATATTTACAAGACACATCTGATTTGGTAGATTCAAATGTTCA
GGCAAAAAATGATGGGAGCAGATATGAAGAAGGTAATCTTATTTCATCCAAATAAACTTTTACCTTATAT
TCCATGGACCACATGCACAAATTGGAAAATTTGGACTGAATTTGATTTATTTAAACATTATCTTCCACCA
GATTTTACAGCTAAATATTCTGAGCAAGTAGATCATGTTTCTAAGATCCTAAAAGAGATTGAAGAACAAG
GTGACCATTTTCAATTTCTCTTTCCATGTTGAAATTACTATAAAGACCCTAAATCTGATTTTCATGAATT
ATGTTGCTAATTTCAGAGCCTGGAACTATAATTATTGATCATAAAGCATTCCCAATCCAAGACAAATCAC
CAAAACAGGTGGTTAATTTCCCTTTTCCAAAAAAGATGATTACAGAATCTAATTCAAAAGACATCAGAGA
ATATCTTGCAAGCACATTTCCTTTTGAACAGCAATCAACTATATTAGACAGTGTGAAATCAAGTACGTTT
AAATTATAAATTCTAGTAGACAGAAAGTACTTTAATGTGCTCCATTTGACTTTGATTTTGTCTTCTGAAA
ATCATTTTATGCAGTTGCCAAAGTACAAATAGATGACCGAAAGGCATTTGATCTTCAATTGAAATTCAGA
CAGGAAAACCTGGCAGAACTCAAGGATCAAATTATACTTTCACTGGGTGCAAATAATGGAAATCAAAACT
GGCAAAAGTTACTTGATTACACAAATAAGTTGGATGAATTGAGCAACACCAAAATTTCCCCTGAAGAATT
TATTGAGGAGATTCAAAAGGTATTGTACAAGGTCAAATTGGAATCTACATCAACATCCAAGCTTTACAGT
CAATTTAATCTATCAATTCAAGATTTTGCACTTCAAATAATTCATTCAAAATACAAGTCAAATCAAATAA
GTCAAAATGATCTTTTGAAGTTGATCACAGAGGATGAGATGCTAAAAATTCTGGCAAAGACCAAGGTTCT
CACCTACAAGATGAAATATTTTGATTCAGCATCAAAAATGGGAATCAATAAATATATCAGTACTGAGATG
ATGGACCTGGACTGGCAATTTTCACATTATAAGACTTTCAATGATGGTGAGATACATTCAATTGCAGAAA
AATGATCAAAATTGAATAATTTAAAAATACTGATGAAGTTGATCTTCCAATTTTTAAAAAATTTGTTGGT
TCAATAAAAATTGAAATAGCTTTGAAAAAAAATAAAGCAAGTGATTCAAGCTATCTTGGATGGCTAACCC
ACGGGTATTTTATCAAATACAGATTATCTCCTAGTAATGAAAGGAGTATGTTTTTCCAAGATGGAAGAAA
ATATGCTGAATTGTATGCATTTTCTAAAAGTCCCCACAGGAAGATAATACCTGGGGAGCACCTCAAAGAG
CTGTTAGCTAAAATCAATCAATCCAAAGGTATTTTTCTAGATCAGAATGCCTTGCTAGATCAAAGGATCT
ATGCATTTCATGAGTTGAACACTCTTGAAACACATTTTCCAGGAATAACTTCATCTTTTACAGATGATTT
GAAATCAAATTACCGCAAGAAGATGGAATCTGTTTCTCTCACATGCCAGGTTCTTCAAGAAATTGGCAAC
ATTCACCGGTTCATTGAATCTAAAGTCCCACATCACAGTTCCACAGAATATGGATTGTTTTCTATTCCCA
AGAAATTTTCAATCCCAATCAGTTATAAGAATGGAGAAAAGGAGAATTTGGTCTCCTATGTTGACTTTCT
TTACTCCACTGCTCATGAAAGGATTCTCCAGGATACTTCAATTAATCAACTTTGCCTTGACCCATTACAA
GAATCCTTAAACCGTATTAAAAGCGATATACCTGTTTTCTTCAACTTAGCTTCCCATAGTTCACCAATCA
AGCCATCCAATGTTC
